# Supplementary material for: An atlas of substrate specificities for the human serine/threonine kinome
Source: Nature. 2023 Jan 11;613(7945):759–66. doi: 10.1038/s41586-022-05575-3 (PMC9876800; doi:10.1038/s41586-022-05575-3)
Supplement: Supplementary file 3 — Profiling Ser/Thr kinase substrate specificity. Experimental details for obtaining and profiling the recombinant Ser/Thr kinases in this study. [file 41586_2022_5575_MOESM3_ESM.xlsx]

## Sheet: Supplementary Table 1 Legend
Supplementary Table 1: Details for the 303 recombinant Ser/Thr kinase preparations used in this study and their corresponding assay conditions.
Kinases names are color-highlighted by their phylogenetic relationsips.
AGC
CAMK
CMGC
CK1
STE
TKL
OTHER
PIKK
ALPHA
PDHK
FAM20C

## Sheet: Table S1 Data
Uniprot id	Matrix_name	Gene	Family	Vendor	Catalog number	Length of protein kinase	Co-expressed binding partners (lengths)	Expression system	Purification technique (fusion tag)	Special methods of activation or stabilization	Reaction conditions	Species	References
Q2M2I8	AAK1	AAK1	Other			aa27-365		E. coli, codon-optimized	Nickel affinity (N-terminal His6 tag)		25 ℃: 50 mM Tris pH 7.5, 100 mM NaCl, 0.02% Triton X-100, 0.2 mg/mL BSA, 10 mM MgCl2	human
Q04771	ALK2	ACVR1	TKL	MRC-PPU	DU 19351	aa175-end		Insect cells	Nickel affinity (N-terminal His6 tag)		30 ℃: 50 mM Tris pH 7.5, 0.1 mg/mL BSA, 0.01% Brij 35, 0.1 mM EGTA, 10 mM MgCl2, 5 mM MnCl2	human
P36896	ALK4	ACVR1B	TKL	ThermoFisher	PV4312 (LOT 1412951G)	aa150-end		Insect cells	Glutathione affinity (N-terminal GST tag)	In vitro autophosphorylation.	30 ℃: 50 mM Tris pH 7.5, 0.1 mg/mL BSA, 0.03% Triton X-100, 1 mM EGTA, 5 mM beta-glycerophosphate, 10 mM MnCl2	human
P27037	ACVR2A	ACVR2A	TKL	Carna Biosciences	09-132 (LOT 17CBS-0204 C)	aa162-end		Insect cells	Glutathione affinity (N-terminal GST tag)	HSP90:CDC37 improved stability of kinase in reaction.	25 ℃: 25 mM Tris pH 7.5, 0.01% Triton X-100, 0.1 mg/mL BSA, 0.1 mg/mL HSP90:CDC37, 5 mM MgCl2, 5 mM MnCl2	human
Q13705	ACVR2B	ACVR2B	TKL	Carna Biosciences	09-131 (LOT 16CBS-0565 G)	aa161-end		Insect cells	Glutathione affinity (N-terminal GST tag)	HSP90:CDC37 improved stability of kinase in reaction.	25 ℃: 25 mM Tris pH 7.5, 0.01% Triton X-100, 0.1 mg/mL BSA, 0.1 mg/mL HSP90:CDC37, 5 mM MgCl2, 7 mM MnCl2	human
P31749	AKT1	AKT1	AGC			aa109-end		E. coli, codon-optimized	Nickel affinity (N-terminal His6 tag)	Co-expession with PDK1.	30 ℃: SignalChem Buffer I, 0.1 mg/mL BSA	human	Balasuriya, N. et al. Phosphorylation-dependent substrate selectivity of protein kinase B (AKT1). Journal of Biological Chemistry 295, 8120-8134 (2020).
P31751	AKT2	AKT2	AGC	Reaction Biology	0276-0000-2 (LOT 003)	Full length		Insect cells	Glutathione affinity (N-terminal GST tag)	Phosphorylation by PDK1. HSP90:CDC37 improved stability of kinase in reaction.	30 ℃: 50 mM HEPES pH 7.3, 0.1 mg/mL BSA, 0.01% Triton X-100, 0.1 mg/mL HSP90:CDC37, 10 mM MgCl2	human
Q9Y243	AKT3	AKT3	AGC	Reaction Biology	0436-0000-2 (LOT 004)	aa106-end		Insect cells	Glutathione affinity (N-terminal GST tag)	Phosphorylation by PDK1. HSP90:CDC37 improved stability of kinase in reaction.	30 ℃: 25 mM Tris pH 7.5, 0.1 mg/mL BSA, 0.01% Triton X-100, 0.1 mg/mL HSP90:CDC37, 10 mM MgCl2	human
Q96QP1	ALPHAK3	ALPK1	Alpha			aa1-474 and aa959-end	Co-purified N- and C -terminal components of ALPK1	E. coli, codon-optimized	Nickel affinity (N-terminal His6 tags)	ADP-heptose included in reaction. HSP90:CDC37 improved stability of kinase in reaction.	25 ℃: 50 mM Tris pH 7.5, 100 mM NaCl, 0.02% Triton X-100, 0.1 mg/mL BSA, 0.1 mg/mL HSP90:CDC37, 10 mM MgCl2, 70 ug/mL ADP-Heptose (Invivogen tlrl-adph 10177-42-01), 2 mM MnCl2	human
Q13315	ATM	ATM	PIKK	Millipore	14-933M (LOT 191574-E)	Full length		Mammalian cell line	Immunoaffinity (N-terminal Flag tag)	HSP90:CDC37 improved stability of kinase in reaction.	25 ℃: 25 mM HEPES pH 7.3, 0.01% Brij 35, 1% glycerol, 0.5 mg/ml BSA, 0.1 mg/mL HSP90:CDC37, 5 mM MgCl2, 5 mM MnCl2	human
Q13535	ATR	ATR	PIKK			Full length	ATRIP (full length)	Expi293 cells	Immunoaffinity (N-terminal Flag tag), cation exchange, and size exclusion (details in methods section)	S1333A activating mutation.	25 ℃: 50 mM HEPES pH 7.3, 0.02% Brij 35, 2% glycerol, 0.1 mg/ml BSA, 5 mM MnCl2, 5 mM MnAc	human
O14965	AURA	AURKA	Other	MRC-PPU	DU 4174	Full length		E. coli	Nickel affinity (N-terminal His6 tag)	HSP90:CDC37 improved stability of kinase in reaction.	30 ℃: 50 mM Tris pH 7.5, 0.1 mM EGTA, 0.1 mg/mL BSA, 0.01% Brij 35, 0.1 mg/mL HSP90:CDC37, 10 mM MgCl2	human
Q96GD4	AURB	AURKB	Other	SignalChem	A31-10G-10 (LOT H2643-3)	Full length		Insect cells	Glutathione affinity (N-terminal GST tag)	HSP90:CDC37 improved stability of kinase in reaction.	30 ℃: SignalChem Buffer I, 0.1 mg/mL BSA, 0.1 mg/mL HSP90:CDC37	human
Q9UQB9	AURC	AURKC	Other	SignalChem	A33-10G-10 (LOT W356-2)	Full length		Insect cells	Glutathione affinity (N-terminal GST tag)		30 ℃: SignalChem Buffer I, 0.1 mg/mL BSA, 20 mM arginine, 20 mM glutamate	human
O14874	BCKDK	BCKDK	PDHK			Full length	GroEL (full lenth) and GroES (full length)	E. coli	Amylose affinity (N-terminal MBP tag)	N-terminal MBP tag to stabilize kinase. Free arginine included in reaction for further stabilization.	25 ℃: 25 mM Tris pH 7.5, 50 mM arginine, 120 mM KCl, 0.025% Tween 20, 10 mM MgCl2	human
Q9NSY1	BIKE	BMP2K	Other			aa37-345		E. coli, codon-optimized	Nickel affinity (N-terminal His6 tag)		30 ℃: 25 mM Tris pH 7.5, 0.01% Triton X-100, 0.1 mg/mL BSA, 10 mM MgCl2	human
P36894	BMPR1A	BMPR1A	TKL	ThermoFisher	PR9136A (LOT 2296274B)	aa187-end		Insect cells	Glutathione affinity (N-terminal GST tag)	In vitro autophosphorylation. HSP90:CDC37 improved stability of kinase in reaction.	30 ℃: SignalChem Buffer I, 0.01% Brij 35, 0.1 mg/mL BSA, 0.1 mg/mL HSP90:CDC37, 20 mM MnCl2	human
O00238	BMPR1B	BMPR1B	TKL	Reaction Biology	1667-0000-1 (LOT 001)	aa149-end		Insect cells	Glutathione affinity (N-terminal GST tag)		30 ℃: SignalChem Buffer I, 0.1 mg/mL BSA, 0.01% Brij 35, 2 mM MnCl2	human
Q13873	BMPR2	BMPR2	TKL			aa172-end		E. coli, codon-optimized	Nickel affinity (C-terminal His6 tag)		25 ℃: 50 mM HEPES pH 7.3, 100 mM NaCl, 0.02% Brij 35, 0.2 mg/mL BSA, 5 mM MgCl2, 6 mM MnCl2	human
P15056	BRAF	BRAF	TKL			aa444-721	HSP90 (full length) and CDC37 (full length)	E. coli	Nickel affinity (N-terminal His6 tag)	V600E activating mutation. Additional mutations to improve solubility (see reference). HSP90:CDC37 required for stability of kinase in reaction.	25 ℃: 50 mM HEPES pH 7.3, 100 mM NaCl, 0.02% Brij 35, 0.2 mg/mL BSA, 0.3 mg/mL HSP90:CDC37, 5 mM MgCl2, 6 mM MnCl2	human	Thevakumaran, N. et al. Crystal structure of a BRAF kinase domain monomer explains basis for allosteric regulation. Nature structural & molecular biology 22, 37-43 (2015).
Q8TDC3	BRSK1	BRSK1	CAMK	ThermoFisher	PV4333 (LOT 1737281M)	Full length		Insect cells	Glutathione affinity (N-terminal GST tag)		30 ℃: 25 mM HEPES pH 7.3, 0.02% Triton X-100, 0.1 mg/ml BSA, 5 mM beta-glycerophosphate, 10 mM MgCl2	human
Q8IWQ3	BRSK2	BRSK2	CAMK	Reaction Biology	1524-0000-1 (LOT 005)	Full length		Insect cells	Glutathione affinity (N-terminal GST tag)		30 ℃: SignalChem Buffer I, 0.1 mg/mL BSA, 5% glycerol	human
O43683	BUB1	BUB1	Other	Carna Biosciences	05-187 (LOT 15CBS-0644C)	Full length	BUB3 (full length)	Insect cells	Glutathione affinity (N-terminal GST tag)	HSP90:CDC37 improved stability of kinase in reaction.	25 ℃: 50 mM HEPES pH 7.3, 0.01% Triton X-100, 0.1 mg/mL BSA, 0.1 mg/mL HSP90:CDC37, 10 mM MgCl2, 2 mM MnCl2	human
Q14012	CAMK1A	CAMK1	CAMK			Full length		E. coli, codon-optimized	Glutathione affinity (N-terminal GST tag)	Calcium and calmodulin included in reaction.	25 ℃: SignalChem Buffer I, 0.1 mg/mL BSA, Ca2+/CaM Solution II (SignalChem C02-39B)	human
Q8IU85	CAMK1D	CAMK1D	CAMK	MRC-PPU	DU 37123	Full length		E. coli	Glutathione affinity (N-terminal GST tag)	Calcium and calmodulin included in reaction. HSP90:CDC37 improved stability of kinase in reaction.	25 ℃: 50 mM Tris 7.5, 0.01% Brij 35, 0.1 mg/ml BSA, Ca2+/CaM Solution II (SignalChem C02-39B), 0.1 mg/mL HSP90:CDC37, 10 mM MgCl2	human
Q96NX5	CAMK1G	CAMK1G	CAMK			aa4-312		E. coli	Nickel affinity (N-terminal His10 tag)	Co-expression with lambda phosphatase. Calcium and calmodulin included in reaction	30 ℃: SignalChem Buffer I, 0.01% Brij 35, 0.1mg/mL BSA, Ca2+/CaM Solution II (SignalChem C02-39B)	human	Albanese, S. K. et al. An open library of human kinase domain constructs for automated bacterial expression. Biochemistry 57, 4675-4689 (2018).
Q9UQM7	CAMK2A	CAMK2A	CAMK	ThermoFisher	PV3142 (LOT 1721486P)	Full length		Insect cells	Nickel affinity (N-terminal His6 tag)	Calcium and calmodulin included in reaction.	30 ℃: 50 mM Tris pH 7.5, 0.01% NP-40, 0.1 mg/mL BSA, 10 mM MgCl2, Ca2+/CaM Solution II (SignalChem C02-39B)	human
Q13554	CAMK2B	CAMK2B	CAMK	SignalChem	C12-10H-10 (LOT Q102-2)	Full length		Insect cells	Nickel affinity (N-terminal His6 tag)	Calcium and calmodulin included in reaction. HSP90:CDC37 improved stability of kinase in reaction.	25 ℃: 40 mM Tris pH 7.5, 0.1 mg/ml BSA, Ca2+/CaM Solution II (SignalChem C02-39B), 0.1 mg/mL HSP90:CDC37, 10 mM MgCl2	human
Q13557	CAMK2D	CAMK2D	CAMK	ThermoFisher	PV3373 (LOT 1638925B)	Full length		Insect cells	Nickel affinity (N-terminal His6 tag)	Calcium and calmodulin included in reaction.	30 ℃: 20 mM Tris pH 7.5, 0.1 mg/ml BSA, 0.05% Triton X-100, 10 mM MgCl2, Ca2+/CaM Solution II (SignalChem C02-39B)	human
Q13555	CAMK2G	CAMK2G	CAMK			aa24-334		E. coli	Nickel affinity (N-terminal His10 tag)	Co-expression with lambda phosphatase. Calcium and calmodulin included in reaction. HSP90:CDC37 improved stability of kinase in reaction.	25 ℃: SignalChem Buffer I, 0.1 mg/mL BSA, 0.1 mg/mL HSP90:CDC37, Ca2+/CaM Solution II (SignalChem C02-39B)	human	Albanese, S. K. et al. An open library of human kinase domain constructs for automated bacterial expression. Biochemistry 57, 4675-4689 (2018).
Q16566	CAMK4	CAMK4	CAMK	MRC-PPU	DU 35125	Full length		E. coli	Glutathione affinity (N-terminal GST tag)	Calcium and calmodulin included in reaction.	30 ℃: 50 mM Tris pH 7.5, 0.1 mg/mL BSA, 0.01% Brij 35, 0.1 mM EGTA, 12 mM MgCl2, Ca2+/CaM Solution II (SignalChem C02-39B)	human
Q8N5S9	CAMKK1	CAMKK1	Other			aa124-411		E. coli, codon-optimized	Nickel affinity (N-terminal His6 tag)	Calcium and calmodulin included in reaction.	25 ℃: 50 mM Tris pH 7.5, 100 mM NaCl, 0.02% Triton X-100, 0.2 mg/mL BSA, 10 mM MgCl2	human
Q96RR4	CAMKK2	CAMKK2	Other	Millipore	14-931 (LOT D13DP012NA)	Full length		Insect cells	Nickel affinity (N-terminal His6 tag)	Calcium and calmodulin included in reaction.	30 ℃: SignalChem Buffer I, 2% glycerol, Ca2+/CaM Solution II (SignalChem C02-39B)	human
Q5VT25	MRCKA	CDC42BPA	AGC	ThermoFisher	PV4398 (LOT 1703732B)	aa1-473		Insect cells	Nickel affinity (N-terminal His6 tag)		30 ℃: 50 mM Tris pH 7.5, 0.03% Triton X-100, 0.1 mg/mL BSA, 0.5 mM EGTA, 5 mM beta-glycerophosphate, 10 mM MgCl2	human
Q9Y5S2	MRCKB	CDC42BPB	AGC	ThermoFisher	PV4399 (LOT 36845V)	aa1-473		Insect cells	Nickel affinity (N-terminal His6 tag)		30 ℃: 25 mM HEPES pH 7.3, 0.02% Triton X-100, 0.1 mg/ml BSA, 5 mM beta-glycerophosphate, 10 mM MgCl2	human
O00311	CDC7	CDC7	Other	Reaction Biology	1513-1516-1 (LOT 006)	Full length	DBF4 (full length)	Insect cells	Glutathione affinity (N-terminal GST tags on CDC7 and DBF4)		30 ℃: SignalChem Buffer I, 0.1 mg/mL BSA, 0.002% Brij 35, 20 mM arginine, 20 mM glutamate	human
P06493	CDK1	CDK1	CMGC	ThermoFisher	PV3292 (LOT 2046128E)	Full length	Cyclin B1 (full length)	Insect cells	Nickel affinity (C-terminal His6 tag on CDK1, N-terminal His6 tag on Cyclin B1)		30 ℃: 20 mM Tris pH 7.5, 0.01% Triton X-100, 0.1 mg/ml BSA, 5 mM MgCl2	human
Q15131	CDK10	CDK10	CMGC			Full length	Cyclin M (full length)	Insect cells	Glutathione affinity (N-terminal GST tag on CDK10)		30 ℃: 25 mM Tris pH 7.5, 1 mM EGTA, 20 mM arginine, 20 mM glutamate, 50 ug/mL heparin, 10 mM MgCl2	human	Robert, T. et al. Development of a CDK10/CycM in vitro kinase screening assay and identification of first small-molecule inhibitors. Frontiers in chemistry 8, 147 (2020).
Q9NYV4	CDK12	CDK12	CMGC			aa714-1063	Cyclin K (1-267)	Insect cells	Glutathione affinity (N-terminal GST tag) followed by cleavage of GST tag and gel filtration on HiLoad 16/60 Superdex 200		30 ℃: 150 mM HEPES pH 7.3, 64 mM KCl, 10 mM beta-glycerophosphate, 7 mM MgCl2	human	Greifenberg, A. K. et al. Structural and functional analysis of the Cdk13/Cyclin K complex. Cell reports 14, 320-331 (2016).
Q14004	CDK13	CDK13	CMGC			aa694-1039	Cyclin K (1-267)	Insect cells	Glutathione affinity (N-terminal GST tag) followed by cleavage of GST tag and gel filtration on HiLoad 16/60 Superdex 200		30 ℃: 150 mM HEPES pH 7.3, 64 mM KCl, 10 mM beta-glycerophosphate, 32 mM MgCl2	human	Greifenberg, A. K. et al. Structural and functional analysis of the Cdk13/Cyclin K complex. Cell reports 14, 320-331 (2016).
O94921	CDK14	CDK14	CMGC	SignalChem	P15-10G-100 (LOT M2839-10)	Full length	Cyclin Y (full length)	Insect cells	Glutathione affinity (N-terminal GST tags on CDK14 and Cyclin Y)	HSP90:CDC37 improved stability of kinase in reaction.	30 ℃: SignalChem Buffer I, 0.1 mg/mL BSA, 0.1 mg/mL HSP90:CDC37	human
Q00536	CDK16	CDK16	CMGC	SignalChem	P09-11G-10 (LOT O929-2)	aa107-end	Cyclin Y (full length)	Insect cells	Glutathione affinity (N-terminal GST tags on CDK16 and Cyclin Y)	HSP90:CDC37 improved stability of kinase in reaction.	25 ℃: SignalChem Buffer I, 0.1 mg/mL BSA, 0.1 mg/mL HSP90:CDC37	human
Q00537	CDK17	CDK17	CMGC	SignalChem	P10-10G-100 (LOT Z1168-3)	Full length	Cyclin Y (full length)	Insect cells	Glutathione affinity (N-terminal GST tags on CDK17 and Cyclin Y)		25 ℃: SignalChem Buffer I, 0.1 mg/mL BSA	human
Q07002	CDK18	CDK18	CMGC	SignalChem	P11-10G-05 (LOT: Z1204-1)	Full length	Cyclin Y (full length)	Insect cells	Glutathione affinity (N-terminal GST tags on CDK18 and Cyclin Y)		30 ℃: SignalChem Buffer I, 25 mM glutamate (pH 7.5), 25 mM arginine (pH 7.5)	human	Ferguson, F. M. et al. Discovery of covalent CDK14 inhibitors with pan-TAIRE family specificity. Cell chemical biology 26, 804-817. e812 (2019).
Q9BWU1	CDK19	CDK19	CMGC			Full length	Cyclin C (full length) and MED12 (1-100)	E. coli	Nickel affinity (N-terminal His6 tags on CDK19 and Cyclin C; C-terminal His6 tag on MED12)		25 ℃: 50 mM Tris pH 7.5, 100 mM NaCl, 0.02% Triton X-100, 0.2 mg/mL BSA, 10 mM MgCl2	human
P24941	CDK2	CDK2	CMGC	SignalChem	C29-18G-10 (LOT D121-2K)	Full length	Cyclin E1 (full length)	Insect cells	Glutathione affinity (N-terminal GST tags on CDK2 and Cyclin E1)		30 ℃: SignalChem Buffer I, 0.1mg/mL BSA	human	Ferguson, F. M. et al. Discovery of covalent CDK14 inhibitors with pan-TAIRE family specificity. Cell chemical biology 26, 804-817. e812 (2019).
Q00526	CDK3	CDK3	CMGC	SignalChem	C30-10G-10 (LOT N307-1)	Full length	Cyclin E1 (full length)	Insect cells	Glutathione affinity (N-terminal GST tags on CDK3 and Cyclin E1)		30 ℃: SignalChem Buffer I, 0.1mg/mL BSA	human	Ferguson, F. M. et al. Discovery of covalent CDK14 inhibitors with pan-TAIRE family specificity. Cell chemical biology 26, 804-817. e812 (2019).
P11802	CDK4	CDK4	CMGC	ThermoFisher	PR8064A (LOT 2079191H)	Full length	Cyclin D1 (full length)	Insect cells	Glutathione affinity (N-terminal GST tags on CDK4 and Cyclin D1)	HSP90:CDC37 improved stability of kinase in reaction.	25 ℃: 25 mM Tris 7.5, 0.02% Triton X-100, 0.1 mg/ml BSA, 10% glycerol, 5mM beta-glycerophosphate, 0.5mM EGTA, 0.1 mg/mL HSP90:CDC37, 10 mM MgCl2	human
Q00535	CDK5	CDK5	CMGC	ThermoFisher	PV4676 (LOT 907645G)	Full length	p25 (full length)	Insect cells	Nickel affinity (N-terminal His6 tag)		30 ℃: SignalChem Buffer I, 0.1mg/mL BSA	human
Q00534	CDK6	CDK6	CMGC	ThermoFisher	PV4401 (LOT 2150261C)	Full length	Cyclin D1 (full length)	Insect cells	Glutathione affinity (N-terminal GST tags on CDK4 and Cyclin D1)	Phosphorylation by CDK7	30 ℃: 25 mM HEPES pH 7.3, 0.02% Triton X-100, 0.1 mg/ml BSA, 5 mM beta-glycerophosphate, 10 mM MgCl2	human
P50613	CDK7	CDK7	CMGC	Reaction Biology	0366-0360-4 (LOT 002)	Full length	Cyclin H (full length) and MNAT1 (full length)	Insect cells	Glutathione affinity (N-terminal GST tag on CDK7)		30 ℃: SignalChem Buffer I, 0.1mg/mL BSA	human	Rimel, J. K. et al. Selective inhibition of CDK7 reveals high-confidence targets and new models for TFIIH function in transcription. Genes & development 34, 1452-1473 (2020).
P49336	CDK8	CDK8	CMGC			Full length*	Cyclin C (full length) and MED12 (1-100)	E. coli	Nickel affinity (N-terminal His6 tags on CDK19 and Cyclin C; C-terminal His6 tag on MED12)	*Replaced C-terminal tail residues of CDK8 (360-end) with corresponding sequence (360-end) on CDK19 to get stable expression of active kinase.	25 ℃: 50 mM HEPES pH 7.3, 0.02% Brij 35, 0.1 mg/ml BSA, 100 mM NaCl, 5 mM MgCl2, 5 mM MnCl2	human
P50750	CDK9	CDK9	CMGC			Full length	Cyclin T1 (1-272)	Insect cells	Nickel purification followed by gel filtration on Superdex 200 (16/60)		30 ℃: 150 mM HEPES pH 7.3, 64 mM KCl, 10 mM beta-glycerophosphate, 7 mM MgCl2	human	Czudnochowski, N., Bösken, C. A. & Geyer, M. Serine-7 but not serine-5 phosphorylation primes RNA polymerase II CTD for P-TEFb recognition. Nature communications 3, 1-12 (2012).
Q00532	CDKL1	CDKL1	CMGC			aa2-304		E. coli	Nickel affinity (N-terminal His10 tag)	Co-expression with lambda phosphatase.	25 ℃: 50 mM Tris pH 7.5, 0.1 mg/mL BSA, 0.02% Triton X-100, 100 mM NaCl, 10 mM MgCl2	human	Albanese, S. K. et al. An open library of human kinase domain constructs for automated bacterial expression. Biochemistry 57, 4675-4689 (2018).
Q3UTQ8	CDKL5	CDKL5	CMGC			aa1-352		E. coli	Nickel affinity (C-terminal His6 tag)	Avoid freeze/thaw cycles of recombinant kinase.	30 ℃: 20 mM HEPES pH 7.3, 0.05% Tween 40, 10 mM MgCl2	mouse
O14757	CHK1	CHEK1	CAMK	SignalChem	C47-10G-10 (LOT Z1456-3)	Full length		Insect cells	Glutathione affinity (N-terminal GST tag)	HSP90:CDC37 improved stability of kinase in reaction.	30 ℃: SignalChem Buffer I, 0.1 mg/mL BSA, 0.1 mg/mL HSP90:CDC37	human
O96017	CHK2	CHEK2	CAMK	ThermoFisher	PV3367 (LOT 1990123B)	Full length		Insect cells	Nickel affinity (C-terminal His6 tag)		30 ℃: 25 mM Tris pH 7.5, 0.01% Triton X-100, 0.1 mg/mL BSA, 10 mM MgCl2	human
O15111	IKKA	CHUK	Other	Millipore	14-461 (LOT 2369205-E)	Full length		Insect cells	Glutathione affinity (N-terminal GST tag)	HSP90:CDC37 improved stability of kinase in reaction.	30 ℃: SignalChem Buffer I, 0.1 mg/mL BSA, 0.01% Brij 35, 0.1 mg/mL HSP90:CDC37	human
Q9UPZ9	ICK	CILK1	CMGC	SignalChem	I01-10G-10 (LOT Z1180-1)	Full length		Insect cells	Glutathione affinity (N-terminal GST tag)		30 ℃: SignalChem Buffer I, 0.1 mg/mL BSA	human
O14578	CRIK	CIT	AGC	Carna Biosciences	01-104 (LOT 11CBS-1034 C)	aa1-449		Insect cells	Glutathione affinity (N-terminal GST tag)	HSP90:CDC37 improved stability of kinase in reaction.	25 ℃: SignalChem Buffer I, 0.1mg/mL BSA, 0.1 mg/mL HSP90:CDC37	human
P49759	CLK1	CLK1	CMGC			aa128-end		E. coli, codon-optimized	Nickel affinity (N-terminal His6 tag)		30 ℃: SignalChem Buffer I, 0.01% Brij 35, 0.1mg/mL BSA	human
P49760	CLK2	CLK2	CMGC	ThermoFisher	PV4201 (1941141C)	aa137-498		Insect cells	Glutathione affinity (N-terminal GST tag)		30 ℃: 25 mM Tris pH 7.5, 0.1 mg/mL BSA, 0.02% Triton X-100, 1 mM EGTA, 5 mM beta-glycerophosphate, 10 mM MgCl2	human
P49761	CLK3	CLK3	CMGC	SignalChem	C60--10G-10 (LOT D061-1)	Full length		Insect cells	Glutathione affinity (N-terminal GST tag)		30 ℃: SignalChem Buffer I, 0.1 mg/mL BSA	human
Q9HAZ1	CLK4	CLK4	CMGC	MRC-PPU	DU 58744	aa128-481		Insect cells	Glutathione affinity (N-terminal GST tag)	HSP90:CDC37 improved stability of kinase in reaction.	25 ℃: 50 mM Tris 7.5, 0.1 mM EGTA, 0.01% Brij 35, 0.1 mg/ml BSA, 0.1 mg/mL HSP90:CDC37, 10 mM MgCl2	human
P48729	CK1A	CSNK1A1	CK1	ThermoFisher	PV3850 (LOT 1727437B)	Full length		Insect cells	Glutathione affinity (N-terminal GST tag)		30 ℃: 55 mM Tris pH 7.5, 0.02% Triton X-100, 10 mM MgCl2	human
Q8N752	CK1A2	CSNK1A1L	CK1	SignalChem	C75-10G-10 (LOT I3022-8)	Full length		Insect cells	Glutathione affinity (N-terminal GST tag)		30 ℃: SignalChem Buffer I, 0.1 mg/mL BSA	human
P48730	CK1D	CSNK1D	CK1	ThermoFisher	PV3665 (LOT 2200176C)	Full length		Insect cells	Glutathione affinity (N-terminal GST tag)		30 ℃: 25 mM Tris pH 7.5, 0.01% Triton X-100, 0.1 mg/mL BSA, 10 mM MgCl2	human
P49674	CK1E	CSNK1E	CK1	SignalChem	C66-10G-10 (LOT S166-1)	Full length		Insect cells	Glutathione affinity (N-terminal GST tag)		30 ℃: SignalChem Buffer I, 0.1mg/mL BSA	human	Zheng, Y. et al. Regulation of folate and methionine metabolism by multisite phosphorylation of human methylenetetrahydrofolate reductase. Scientific reports 9, 1-11 (2019).
Q9HCP0	CK1G1	CSNK1G1	CK1	SignalChem	C68-11G-10 (LOT S250-2)	aa21-end		Insect cells	Glutathione affinity (N-terminal GST tag)		30 ℃: SignalChem Buffer I, 0.1mg/mL BSA	human	Zheng, Y. et al. Regulation of folate and methionine metabolism by multisite phosphorylation of human methylenetetrahydrofolate reductase. Scientific reports 9, 1-11 (2019).
P78368	CK1G2	CSNK1G2	CK1			aa43-353		E. coli	Nickel affinity (N-terminal His6 tag)		30 ℃: 20 mM HEPES pH 7.4, 0.1% Tween 20, 10 mM MgCl2, 25 mM β-glycerophosphate, 0.1 mM Na3VO4, 1 mM EDTA, 1 mM DTT	human
Q9Y6M4	CK1G3	CSNK1G3	CK1	Carna Biosciences	03-107 (LOT 14CBS-0050 E)	Full length		Insect cells	Glutathione affinity (N-terminal GST tag)		25 ℃: 10 mM HEPES pH 7.3, 0.01% Triton X-100, 0.1 mg/ml BSA, 10 mM MgCl2	human
P68400	CK2A1	CSNK2A1	Other			Full length	CK2B (full length)	E. coli, codon-optimized	Nickel affinity (C-terminal His6 tag)	HSP90:CDC37 improved stability of kinase in reaction.	25 ℃: SignalChem Buffer I, 0.1 mg/mL BSA, 0.1 mg/mL HSP90:CDC37	human	Zheng, Y. et al. Regulation of folate and methionine metabolism by multisite phosphorylation of human methylenetetrahydrofolate reductase. Scientific reports 9, 1-11 (2019).
P19784	CK2A2	CSNK2A2	Other			Full length	CK2B (full length)	E. coli, codon-optimized	Nickel affinity (C-terminal His6 tag)		25 ℃: SignalChem Buffer I, 0.1 mg/mL BSA	human
P53355	DAPK1	DAPK1	CAMK	MRC-PPU	DU 31113	aa1-363		E. coli	Glutathione affinity (N-terminal GST tag)	Calcium and calmodulin included in reaction. HSP90:CDC37 improved stability of kinase in reaction.	30 ℃: 50 mM Tris pH 7.5, 0.1 mg/mL BSA, 0.01% Brij 35, 0.1 mM EGTA, 0.1 mg/mL HSP90:CDC37, 12 mM MgCl2, Ca2+/CaM Solution II (SignalChem C02-39B)	human
Q9UIK4	DAPK2	DAPK2	CAMK	MRC-PPU	DU 31115	Full length		E. coli	Glutathione affinity (N-terminal GST tag)		30 ℃: 50 mM Tris pH 7.5, 0.1 mg/mL BSA, 0.01% Brij 35, 0.1 mM EGTA, 12 mM MgCl2	human
O43293	DAPK3	DAPK3	CAMK	MRC-PPU	DU 32285	aa1-404		E. coli	Glutathione affinity (N-terminal GST tag)	HSP90:CDC37 improved stability of kinase in reaction.	25 ℃: 50 mM Tris 7.5, 0.1 mM EGTA, 0.01% Brij 35, 0.1 mg/ml BSA, 0.1 mg/mL HSP90:CDC37, 10 mM MgCl2	human
O15075	DCAMKL1	DCLK1	CAMK			aa351-689		E. coli	Nickel affinity (N-terminal His10 tag)	Calcium and calmodulin included in reaction	30 ℃: SignalChem Buffer I, 0.1mg/mL BSA, Ca2+/CaM Solution II (SignalChem C02-39B)	human	Ferguson, F. M. et al. Discovery of a selective inhibitor of doublecortin like kinase 1. Nature chemical biology 16, 635-643 (2020).
Q8N568	DCAMKL2	DCLK2	CAMK	SignalChem	D15-11G-100 (LOT W368-1)	aa1-690		Insect cells	Glutathione affinity (N-terminal GST tag)	Calcium and calmodulin included in reaction. HSP90:CDC37 improved stability of kinase in reaction.	30 ℃: SignalChem Buffer I, 0.1 mg/mL BSA, 0.1 mg/mL HSP90:CDC37, Ca2+/CaM Solution II (SignalChem C02-39B)	human
Q09013	DMPK1	DMPK	AGC			aa24-433		E. coli	Nickel affinity (N-terminal His10 tag)	Co-expression with lambda phosphatase.	25 ℃: SignalChem Buffer I, 0.1 mg/mL BSA	human	Albanese, S. K. et al. An open library of human kinase domain constructs for automated bacterial expression. Biochemistry 57, 4675-4689 (2018).
Q6XUX3	DSTYK	DSTYK	TKL	ThermoFisher	PR8626A (LOT 2146665D)	Full length		Insect cells	Glutathione affinity (N-terminal GST tag)	HSP90:CDC37 improved stability of kinase in reaction.	30 ℃: 20 mM Tris pH 7.5, 0.01% Triton X-100, 0.1 mg/mL BSA, 0.1 mg/mL HSP90:CDC37, 10 mM MgCl2	human
Q13627	DYRK1A	DYRK1A	CMGC			aa147-185		E. coli	Nickel affinity (N-terminal His6 tag)		30 ℃: SignalChem Buffer I, 0.1 mg/mL BSA	human	Zheng, Y. et al. Regulation of folate and methionine metabolism by multisite phosphorylation of human methylenetetrahydrofolate reductase. Scientific reports 9, 1-11 (2019).
Q9Y463	DYRK1B	DYRK1B	CMGC	SignalChem	D09-10BG-10 (LOT P1639-2)	Full length		Insect cells	Glutathione affinity (N-terminal GST tag)	HSP90:CDC37 improved stability of kinase in reaction.	30 ℃: SignalChem Buffer I, 0.01% Brij 35, 0.1mg/mL BSA, 0.1 mg/mL HSP90:CDC37	human
Q92630	DYRK2	DYRK2	CMGC	SignalChem	D10-10G-10 (LOT X515-4)	Full length		E. coli	Glutathione affinity (N-terminal GST tag)		30 ℃: SignalChem Buffer I, 0.1 mg/mL BSA	human	Zheng, Y. et al. Regulation of folate and methionine metabolism by multisite phosphorylation of human methylenetetrahydrofolate reductase. Scientific reports 9, 1-11 (2019).
O43781	DYRK3	DYRK3	CMGC	ThermoFisher	PV3837 (LOT 290370N)	Full length		Insect cells	Glutathione affinity (N-terminal GST tag)	HSP90:CDC37 improved stability of kinase in reaction.	30 ℃: 25 mM Tris pH 7.5, 0.1 mg/mL BSA, 0.01% Triton X-100, 0.1 mg/mL HSP90:CDC37, 10 mM MgCl2	human
Q9NR20	DYRK4	DYRK4	CMGC	Carna Biosciences	04-434 (LOT 15CBS-0651B)	Full length		Insect cells	Immunoaffinity (N-terminal Flag tag)		30 ℃: 50 mM HEPES pH 7.3, 0.01% Triton X-100, 0.1 mg/ml BSA, 10 mM MgCl2	human
O00418	EEF2K	EEF2K	Alpha	MRC-PPU	DU 1131	Full length		E. coli	Glutathione affinity (N-terminal GST tag)	Calcium and calmodulin included in reaction. HSP90:CDC37 improved stability of kinase in reaction.	30 ℃: 50 mM HEPES pH 6.6, 0.1 mg/mL BSA, 0.01% Brij 35, 0.1 mg/mL HSP90:CDC37, 10 mM MgCl2, Ca2+/CaM Solution II (SignalChem C02-39B)	human
Q9BQI3	HRI	EIF2AK1	Other	MRC-PPU	DU 67073	Full length		E. coli	Glutathione affinity (N-terminal GST tag)		30 ℃: 50 mM Tris pH 7.5, 0.1 mg/mL BSA, 0.01% Brij 35, 0.1 mM EGTA, 12 mM MgCl2	human
P19525	PKR	EIF2AK2	Other	SignalChem	P80-11G-50 (LOT X466-1)	aa252-end		Insect cells	Glutathione affinity (N-terminal GST tag)	HSP90:CDC37 improved stability of kinase in reaction.	25 ℃: 50 mM Tris pH 7.5, 0.1 mg/mL BSA, 0.01% Brij 35, 0.1 mM EGTA, 0.1 mg/mL HSP90:CDC37, 12 mM MgCl2	human
Q9NZJ5	PERK	EIF2AK3	Other	MRC-PPU	DU 6856	aa536-1116		E. coli	Glutathione affinity (N-terminal GST tag)	HSP90:CDC37 improved stability of kinase in reaction.	30 ℃: 50 mM Tris pH 7.5, 0.1 mg/mL BSA, 0.01% Brij 35, 0.1 mM EGTA, 0.1 mg/mL HSP90:CDC37, 12 mM MgCl2	human
Q9P2K8	GCN2	EIF2AK4	Other	SignalChem	E12-11G-100 (LOT I040-2)	aa191-1024		Insect cells	Glutathione affinity (N-terminal GST tag)	Uncharged tRNA included in reaction. HSP90:CDC37 improved stability of kinase in reaction.	25 ℃: 50 mM Tris pH 7.5, 0.1 mg/mL BSA, 5 mM MgCl2, 0.1 mg/mL HSP90:CDC37, 2.5 mM MnCl2, + 50 unit of bovine tRNA (Sigma R4752-50UN)	human
O75460	IRE1	ERN1	Other	SignalChem	E31-11G-10 (LOT D2485-7)	aa468-end		Insect cells	Glutathione affinity (N-terminal GST tag)	HSP90:CDC37 required for stability of kinase in reaction.	25 ℃: 50 mM Tris pH 7.5, 0.1 mg/mL BSA, 0.3 mg/mL HSP90:CDC37, 10 mM MgCl2	human
Q76MJ5	IRE2	ERN2	Other	SignalChem	E32-11G-10 (LOT M2958-12)	aa490-end		Insect cells	Glutathione affinity (N-terminal GST tag)	HSP90:CDC37 required for stability of kinase in reaction.	25 ℃: SignalChem Buffer I, 0.1 mg/mL BSA, 0.3 mg/mL HSP90:CDC37	human
Q8IXL6	FAM20C	FAM20C	FAM20	SignalChem	F18-11G-50 (LOT S3402-1)	aa23-end		Insect cells	Glutathione affinity (N-terminal GST tag)		25 ℃: 50 mM Tris pH 7.5, 10 mM MgCl2, 2 mM MnCl2	human
O14976	GAK	GAK	Other			aa24-359		E. coli	Nickel affinity (N-terminal His10 tag)	Co-expression with lambda phosphatase.	25 ℃: 50 mM Tris pH 7.5, 100 mM NaCl, 0.02% Triton X-100, 0.2 mg/mL BSA, 10 mM MgCl2	human	Albanese, S. K. et al. An open library of human kinase domain constructs for automated bacterial expression. Biochemistry 57, 4675-4689 (2018).
Q15835	GRK1	GRK1	AGC	SignalChem	R03-10G-10 (LOT B2107-9)	Full length		Insect cells	Glutathione affinity (N-terminal GST tag)		30 ℃: SignalChem Buffer I, 0.2 mg/mL BSA	human
P25098	GRK2	GRK2	AGC	ThermoFisher	PV3361 (LOT 1986916C)	Full length		Insect cells	Nickel affinity (C-terminal His6 tag)		30 ℃: 25 mM Tris pH 7.5, 0.01% Triton X-100, 0.1 mg/mL BSA, 10 mM MgCl2	human
P35626	GRK3	GRK3	AGC	Carna Biosciences	01-112 (LOT 20CBS-0913 C)	Full length		Insect cells	Glutathione affinity (N-terminal GST tag)	HSP90:CDC37 improved stability of kinase in reaction.	25 ℃: 25 mM Tris pH 7.5, 0.01% Triton X-100, 0.1 mg/mL BSA, 0.1 mg/mL HSP90:CDC37, 10 mM MgCl2	human
P32298	GRK4	GRK4	AGC	ThermoFisher	PV3807 (LOT 618977H)	Full length		Insect cells	Glutathione affinity (N-terminal GST tag)		30 ℃: 45 mM Tris pH 7.5, 0.03% Triton X-100, 0.1 mg/ml BSA, 0.5 mM EGTA, 5 mM beta-glycerophosphate, 10 mM MgCl2	human
P34947	GRK5	GRK5	AGC	ThermoFisher	PV3824 (LOT 879275Q)	Full length		Insect cells	Glutathione affinity (N-terminal GST tag)	In vitro autophosphorylation.	30 ℃: 45 mM Tris pH 7.5, 0.03% Triton X-100, 0.1 mg/ml BSA, 0.5 mM EGTA, 5 mM beta-glycerophosphate, 10 mM MgCl2	human
P43250	GRK6	GRK6	AGC	ThermoFisher	PR6302C (LOT 2095170C)	Full length		Insect cells	Glutathione affinity (N-terminal GST tag)		30 ℃: 25 mM Tris pH 7.5, 0.05% Triton X-100, 0.1 mg/mL BSA, 50 mM glutamine (pH 7.5), 50 mM arginine (pH 7.5), 10 mM MgCl2	human
Q8WTQ7	GRK7	GRK7	AGC	Millipore	14-752 (LOT 33195Y-A)	Full length		Insect cells	Nickel affinity (N-terminal His6 tag)		30 ℃: SignalChem Buffer I, 0.2 mg/mL BSA, 0.01% Brij 35	human
P49840	GSK3A	GSK3A	CMGC	SignalChem	G08-10G-10 (LOT U278-1)	Full length		Insect cells	Glutathione affinity (N-terminal GST tag)		30 ℃: SignalChem Buffer I, 0.1 mg/mL BSA	human	Zheng, Y. et al. Regulation of folate and methionine metabolism by multisite phosphorylation of human methylenetetrahydrofolate reductase. Scientific reports 9, 1-11 (2019).
P49841	GSK3B	GSK3B	CMGC	SignalChem	G09-10G-10 (LOT P1578-8)	Full length		Insect cells	Glutathione affinity (N-terminal GST tag)		30 ℃: SignalChem Buffer I, 0.1 mg/mL BSA	human	Zheng, Y. et al. Regulation of folate and methionine metabolism by multisite phosphorylation of human methylenetetrahydrofolate reductase. Scientific reports 9, 1-11 (2019).
Q8TF76	HASPIN	HASPIN	Other			aa452-798		E. coli	Glutathione affinity (N-terminal GST tag)		30 ℃: SignalChem Buffer I, 0.1 mg/mL BSA	human	Villa, F. et al. Crystal structure of the catalytic domain of Haspin, an atypical kinase implicated in chromatin organization. Proceedings of the National Academy of Sciences 106, 20204-20209 (2009).
Q86Z02	HIPK1	HIPK1	CMGC	Millipore	14-679 (LOT D98N005U-D)	aa158-555		Insect cells	Nickel affinity (N-terminal His6 tag)	HSP90:CDC37 improved stability of kinase in reaction.	30 ℃: SignalChem Buffer I, 0.1 mg/mL BSA, 0.01% Brij 35, 0.1 mg/mL HSP90:CDC37	human
Q9H2X6	HIPK2	HIPK2	CMGC	SignalChem	H04-11G-10 (LOT S177-3)	aa153-564		Insect cells	Glutathione affinity (N-terminal GST tag)		30 ℃: SignalChem Buffer I, 0.1mg/mL BSA	human
Q9H422	HIPK3	HIPK3	CMGC	Millipore	14-680 (LOT 28469U-F)	aa161-562		Insect cells	Nickel affinity (N-terminal His6 tag)		30 ℃: SignalChem Buffer I, 0.01% Brij 35, 0.1 mg/mL BSA	human
Q8NE63	HIPK4	HIPK4	CMGC	SignalChem	H06-10H-10 (LOT G1222-3)	Full length		Insect cells	Nickel affinity (N-terminal His6 tag)		30 ℃: SignalChem Buffer I, 0.1mg/mL BSA	human
P57058	HUNK	HUNK	CMGC	SignalChem	H08-10G-100 (LOT Q2462-9)	Full length		Insect cells	Glutathione affinity (N-terminal GST tag)	AGC kinase inhibitor PKI included in reaction to remove background kinase signal.	25 ℃: 50 mM Tris 7.5, 0.1 mg/ml BSA, 20 mM MgCl2, 1 uM PKI (Sigma SCP0064)	human
O14920	IKKB	IKBKB	Other	MRC-PPU	DU 3167	Full length		Insect cells	Nickel affinity (N-terminal His6 tag)	HSP90:CDC37 improved stability of kinase in reaction.	30 ℃: 50 mM Tris pH 7.5, 0.1 mM EGTA, 0.01% Brij 35, 0.1 mg/mL BSA, 0.1 mg/mL HSP90:CDC37, 10 mM MgCl2	human
Q14164	IKKE	IKBKE	Other	ThermoFisher	PV4875 (LOT 1652137K)	Full length		Insect cells	Glutathione affinity (N-terminal GST tag)		30 ℃: 25 mM Tris pH 7.5, 0.1 mg/mL BSA, 0.02% Triton X-100, 1 mM EGTA, 5 mM beta-glycerophosphate, 10 mM MgCl2	human
P51617	IRAK1	IRAK1	TKL	BPS Bioscience	40202 (LOT 160622-1)	aa186-530		Insect cells	Nickel affinity (N-terminal His6 tag)		30 ℃: 50 mM HEPES pH 7.3, 0.1 mg/mL BSA, 0.01% Tween 20, 10 mM MgCl2	human
Q9NWZ3	IRAK4	IRAK4	TKL	Reaction Biology	0586-0000-1 (LOT 006)	aa104-end		Insect cells	Glutathione affinity (N-terminal GST tag, cleaved)	HSP90:CDC37 required for stability of kinase in reaction.	25 ℃: SignalChem Buffer I, 0.1 mg/mL BSA, 0.3 mg/mL HSP90:CDC37	human
O95835	LATS1	LATS1	AGC	SignalChem	L01-11G-10 (LOT Z1133-2)	aa589-end		Insect cells	Glutathione affinity (N-terminal GST tag)		30 ℃: SignalChem Buffer I, 0.1mg/mL BSA	human
Q9NRM7	LATS2	LATS2	AGC	Abnova	P5574 (LOT 12CBS-0330F)	aa553-end	MOBKL1A (full length)	Insect cells	Glutathione affinity (N-terminal GST tag on LATS2)		30 ℃: SignalChem Buffer I, 0.1mg/mL BSA	human
Q5S007	LRRK2	LRRK2	TKL	Abnova	P5580 (LOT 11CBS-0245D)	aa960-end		Insect cells	Glutathione affinity (N-terminal GST tag)	G2019S activating mutation.	30 ℃: 50 mM Tris pH 7.5, 0.1 mg/mL BSA, 0.02% Tween 20, 10 mM MgCl2	human
P20794	MAK	MAK	CMGC	SignalChem	M01-10G-10 (LOT Z1359-3)	Full length		Insect cells	Glutathione affinity (N-terminal GST tag)		30 ℃: SignalChem Buffer I, 0.1mg/mL BSA	human
Q02750	MEK1	MAP2K1	STE	Reaction Biology	0550-0000-3 (LOT 002)	Full length		Insect cells	Nickel affinity (N-terminal His6 tag, cleaved)	Phosphorylation by BRAF.	30 ℃: 60 mM HEPES pH 7.3, 0.1 mg/mL BSA, 0.01% Brij 35, 50 ug/mL PEG 20,000, 3 mM MgCl2, 3 mM MnCl2	human
P36507	MEK2	MAP2K2	STE	Carna Biosciences	07-142 (LOT 10CBS-1063H)	aa306-end		Insect cells	Glutathione affinity (N-terminal GST tag)	Co-expression with RAF1(Y340D, Y341D).	25 ℃: 60 mM HEPES pH 7.3, 0.01% Brij 35, 0.1 mg/ml BSA, 6 mM MgCl2	human
Q13163	MEK5	MAP2K5	STE	Carna Biosciences	07-145 (14CBS-0280E)	Full length		Insect cells	Glutathione affinity (N-terminal GST tag)	Co-expression with MEKK3, HSP90, and CDC37.	25 ℃: 60 mM HEPES pH 7.3, 0.01% Brij 35, 0.1 mg/ml BSA, 0.1 mg/mL HSP90:CDC37, 6 mM MgCl2	human
Q13233	MEKK1	MAP3K1	STE			aa1174-end		E. coli, codon-optimized	Nickel affinity (N-terminal His10 tag)	N-terminal MBP tag to stabilize kinase.	25 ℃: 50 mM Tris pH 7.5, 100 mM NaCl, 0.02% Triton X-100, 0.2 mg/mL BSA, 10 mM MgCl2	human
Q02779	MLK2	MAP3K10	TKL	Eurofins	14-964 (LOT D15HP004NA)	aa1-449		Insect cells	Nickel affinity (N-terminal His6 tag)		30 ℃: SignalChem Buffer I, 0.002% Brij 35, 0.1 mg/mL BSA	human
Q16584	MLK3	MAP3K11	TKL	Carna Biosciences	09-017 (LOT 12CBS-0301K)	aa99-398		Insect cells	Glutathione affinity (N-terminal GST tag)		30 ℃: 50 mM Tris pH 7.5, 0.1 mg/mL BSA, 0.01% CHAPS, 10 mM MgCl2	human
Q12852	DLK	MAP3K12	TKL	Carna Biosciences	09-111 (LOT 19CBS-0084C)	aa1-520		Insect cells	Glutathione affinity (N-terminal GST tag)	AGC kinase inhibitors PKI and AT13148 included in reaction to remove background kinase signal.	30 ℃: 20 mM Tris pH 7.5, 0.02% Triton X-100, 0.1 mg/mL BSA, 10 mM MgCl2, inhibitors: 300 nM PKI and 3 uM AT13148	human
Q99558	NIK	MAP3K14	STE			aa327-673	HSP90 (full length) and CDC37 (full length)	E. coli, codon-optimized	Nickel affinity (N-terminal His6 tag)	HSP90:CDC37 improved stability of kinase in reaction.	25 ℃: 25 mM Tris pH 7.5, 0.1 mg/mL BSA, 0.02% Triton X-100, 1 mM EGTA, 5 mM beta-glycerophosphate, 0.1 mg/mL HSP90:CDC37, 10 mM MgCl2	human
Q6ZN16	MAP3K15	MAP3K15	STE			aa631-922		E. coli, codon-optimized	Nickel affinity (N-terminal His10 tag)		25 ℃: SignalChem Buffer I, 0.1 mg/mL BSA	human
Q56UN5	YSK4	MAP3K19	STE	SignalChem	Y06-11G-10 (LOT U1585-60	aa941-end		Insect cells	Glutathione affinity (N-terminal GST tag)		30 ℃: SignalChem Buffer I, 0.1 mg/mL BSA	human
Q9Y2U5	MEKK2	MAP3K2	STE	BPS Bioscience	40122 (LOT 120509-G12)	Full length		Insect cells	Glutathione affinity (N-terminal GST tag)	HSP90:CDC37 improved stability of kinase in reaction.	25 ℃: 50 mM Tris pH 7.5, 0.1 mg/mL BSA, 0.01% Brij 35, 0.1 mg/mL HSP90:CDC37, 10 mM MgCl2	human
Q9NYL2	ZAK	MAP3K20	STE	ThermoFisher	PV3882 (LOT 1838706F)	Full length		Insect cells	Glutathione affinity (N-terminal GST tag)	HSP90:CDC37 improved stability of kinase in reaction.	30 ℃: 35 mM Tris pH 7.5, 0.01% Triton X-100, 0.1 mg/mL BSA, 0.1 mg/mL HSP90:CDC37, 10 mM MgCl2	human
Q5TCX8	MLK4	MAP3K21	STE	Reaction Biology	1078-0000-1 (LOT 002)	aa98-451		Insect cells	Glutathione affinity (N-terminal GST tag)		30 ℃: 60 mM HEPES pH 7.3, 0.1 mg/mL BSA, 0.01% Brij 35, 50 ug/mL PEG 20,000, 3 mM MgCl2, 3 mM MnCl2	human
Q99759	MEKK3	MAP3K3	STE	ThermoFisher	PR7352A (LOT 2220429C)	Full length		Insect cells	Glutathione affinity (N-terminal GST tag)	HSP90:CDC37 improved stability of kinase in reaction.	30 ℃: 50 mM Tris pH 7.5, 0.1 mg/mL BSA, 0.01% Triton X-100, 0.1 mg/mL HSP90:CDC37, 10 mM MgCl2	human
Q99683	ASK1	MAP3K5	STE			aa659-951		E. coli, codon-optimized	Nickel affinity (N-terminal His10 tag)	N-terminal SUMO tag for stabilization.	25 ℃: 50 mM HEPES pH 7.3, 100 mM NaCl, 0.02% Brij 35, 0.2 mg/mL BSA, 5 mM MgCl2, 5 mM MnCl2	human
O95382	MEKK6	MAP3K6	STE	SignalChem	M14-11G-100 (LOT C1875-6)	aa620-950		Insect cells	Glutathione affinity (N-terminal GST tag)		30 ℃: SignalChem Buffer I, 0.1 mg/mL BSA, 0.01% Brij 35	human
O43318	TAK1	MAP3K7	TKL			aa1-303		Expi293 cells	Immunoaffinity (N-terminal Flag tag)	C-terminal fusion of TAB1(451-end) to enhance kinase activity.	30 ℃: SignalChem Buffer I, 0.01% Brij 35, 0.1 mg/mL BSA	human
P41279	COT	MAP3K8	STE	MRC-PPU	DU 15586	aa30-397		Insect cells	Nickel affinity (N-terminal His6 tag)	HSP90:CDC37 required for stability of kinase in reaction.	25℃: 50 mM Tris pH 7.5, 0.1 mg/mL BSA, 0.01% Brij 35, 0.1 mM EGTA, 0.1 mg/mL HSP90:CDC37, 12 mM MgCl2	human
P80192	MLK1	MAP3K9	TKL	MRC-PPU	DU 15482	aa132-413		Insect cells	Glutathione affinity (N-terminal GST tag)	HSP90:CDC37 improved stability of kinase in reaction.	30 ℃: 50 mM Tris pH 7.5, 0.1 mg/mL BSA, 0.01% Brij 35, 0.1 mM EGTA, 0.1 mg/mL HSP90:CDC37, 12 mM MgCl2	human
Q92918	HPK1	MAP4K1	STE	SignalChem	M23-10G-10 (LOT E3212-7)	Full length		Insect cells	Glutathione affinity (N-terminal GST tag)	HSP90:CDC37 improved stability of kinase in reaction.	25 ℃: 40 mM Tris pH 7.5, 0.1 mg/mL BSA, 0.1 mg/mL HSP90:CDC37, 20 mM MgCl2	human
Q12851	GCK	MAP4K2	STE	SignalChem	M24-10G-10 (LOT B2118-3)	Full length		Insect cells	Glutathione affinity (N-terminal GST tag)	HSP90:CDC37 improved stability of kinase in reaction.	30 ℃: SignalChem Buffer I, 0.1 mg/mL BSA, 0.1 mg/mL HSP90:CDC37	human
Q8IVH8	KHS2	MAP4K3	STE	SignalChem	M25-11G-10 (LOT R2976-8)	aa1-380		Insect cells	Glutathione affinity (N-terminal GST tag)	HSP90:CDC37 improved stability of kinase in reaction.	25 ℃: 50 mM Tris pH 7.5, 0.1 mg/mL BSA, 0.1 mg/mL HSP90:CDC37, 10 mM MgCl2	human
O95819	HGK	MAP4K4	STE	ThermoFisher	PV3687 (LOT 1730249F)	aa1-328		Insect cells	Glutathione affinity (N-terminal GST tag)		30 ℃: 20 mM Tris pH 7.5, 0.1 mg/mL BSA, 0.02% Triton X-100, 20 mM glutamate, 20 mM arginine, 10 mM MgCl2	human
Q9Y4K4	KHS1	MAP4K5	STE	ThermoFisher	PV3682 (LOT 2017357D)	Full length		Insect cells	Glutathione affinity (N-terminal GST tag)		30 ℃: 25 mM Tris pH 7.5, 0.1 mg/mL BSA, 0.02% Triton X-100, 1 mM EGTA, 5 mM beta-glycerophosphate, 10 mM MgCl2	human
P28482	ERK2	MAPK1	CMGC	MRC-PPU	DU 650	Full length		E. coli	Glutathione affinity (N-terminal GST tag- cleaved by prescission protease)	Phosphorylation by MEK1. HSP90:CDC37 improved stability of kinase in reaction.	30 ℃: 50 mM Tris pH 7.5, 0.1 mg/mL BSA, 0.01% Brij 35, 0.1 mM EGTA, 0.1 mg/mL HSP90:CDC37, 10 mM MgCl2	human
P53779	JNK3	MAPK10	CMGC	Reaction Biology	0900-0000-1 (LOT 004)	aa1-426		E. coli	Glutathione affinity (N-terminal GST tag, cleaved)	Phosphorylation by MKK7.	30 ℃: 25 mM Tris pH 7.5, 0.02% Triton X-100, 0.1 mg/ml BSA, 1 mM EGTA, 12 mM MgCl2	human
Q15759	P38B	MAPK11	CMGC	Reaction Biology	0455-0000-3 (LOT 004)	Full length		Insect cells	Nickel affinity (N-terminal His6 tag, cleaved)	Phosphorylation by MKK6.	30 ℃: SignalChem Buffer I, 0.1 mg/mL BSA, 0.002% Brij 35, 20 mM arginine, 20 mM glutamate	human
P53778	P38G	MAPK12	CMGC	ThermoFisher	PV3654 (LOT 1545243B)	Full length		Insect cells	Nickel affinity (N-terminal His6 tag)	Phosphorylation by MKK6.	30 ℃: 45 mM Tris pH 7.5, 0.02% NP40, 0.1 mg/ml BSA, 1 mM EGTA, 10 mM MgCl2	human
O15264	P38D	MAPK13	CMGC	SignalChem	M38-10BG-10 (LOT V238-1)	Full length		Insect cells	Glutathione affinity (N-terminal GST tag)		30 ℃: SignalChem Buffer I, 0.1 mg/mL BSA, 25 mM arginine, 25 mM glutamate	human
Q16539	P38A	MAPK14	CMGC	ThermoFisher	PV3304 (LOT 1727438R)	Full length		Insect cells	Nickel affinity (N-terminal His6 tag)	Phosphorylation by MKK6.	30 ℃: 50 mM Tris pH 7.5, 0.01% NP-40, 0.1 mg/mL BSA, 10 mM MgCl2	human
Q8TD08	ERK7	MAPK15	CMGC			Full length		E. coli, codon-optimized	Nickel affinity (N-terminal His6 tag)		25 ℃: 50 mM HEPES pH 7.3, 0.02% Brij 35, 100 mM NaCl, 0.1 mg/ml BSA, 5 mM MgCl2, 6 mM MnCl2	human
P27361	ERK1	MAPK3	CMGC	Millipore	14-439 (LOT 2492972-F)	Full length		E. coli	Glutathione affinity (N-terminal GST tag)	Phosphorylation by MEK1.	30 ℃: 50 mM Tris pH 7.5, 0.1 mg/mL BSA, 10 mM MgCl2	human
Q13164	ERK5	MAPK7	CMGC			aa1-405		E. coli, codon-optimized	Nickel affinity (C-terminal His6 tag)	Co-expression with MEK5(S311D, T315D).	25 ℃: 50 mM HEPES pH 7.3, 100 mM NaCl, 0.02% Brij 35, 0.2 mg/mL BSA, 5 mM MgCl2, 6 mM MnCl2	human
P45983	JNK1	MAPK8	CMGC	Reaction Biology	0458-0000-1 (LOT 005)	aa1-384		E. coli	Glutathione affinity (N-terminal GST tag, cleaved)	Phosphorylation by MKK7. HSP90:CDC37 improved stability of kinase in reaction.	30 ℃: 20 mM Tris pH 7.5, 0.1 mg/mL BSA, 0.01% Triton X-100, 0.1 mM EGTA, 0.1 mg/mL HSP90:CDC37, 10 mM MgCl2	human
P45984	JNK2	MAPK9	CMGC	Millipore	14-329 (LOT D19KP004N-B)	Full length		Insect cells	Nickel affinity (N-terminal His6 tag)	Phosphorylation by MKK4 and MKK7.	30 ℃: 50 mM Tris pH 7.5, 0.1 mg/mL BSA, 10 mM MgCl2	human
P49137	MAPKAPK2	MAPKAPK2	CAMK	Reaction Biology	0937-0000-1 (LOT 004)	Full length		Insect cells	Nickel affinity (N-terminal His6 tag, cleaved)	Phosphorylation by p38A.	30 ℃: SignalChem Buffer I, 0.1 mg/mL BSA	human
Q16644	MAPKAPK3	MAPKAPK3	CAMK	ThermoFisher	PV3299 (LOT 38895S)	Full length		Insect cells	Nickel affinity (N-terminal His6 tag)	Phosphorylation by p38A.	30 ℃: 50 mM Tris pH 7.5, 0.01% NP-40, 0.1 mg/mL BSA, 10 mM MgCl2	human
Q8IW41	MAPKAPK5	MAPKAPK5	CAMK	ThermoFisher	PV3301 (LOT 913203G)	Full length		Insect cells	Nickel affinity (N-terminal His6 tag)	Phosphorylation by p38A.	30 ℃: 100 mM Tris pH 7.5, 0.1 mg/mL BSA, 0.01% NP40, 1 mM EGTA, 10 mM MgCl2	human
Q9P0L2	MARK1	MARK1	CAMK	SignalChem	M43-10G-10 (LOT N353-1)	Full length		Insect cells	Glutathione affinity (N-terminal GST tag)		30 ℃: SignalChem Buffer I, 0.1 mg/mL BSA	human
Q7KZI7	MARK2	MARK2	CAMK	SignalChem	M44-10G-10 (LOT E191-1)	Full length		Insect cells	Glutathione affinity (N-terminal GST tag)		30 ℃: SignalChem Buffer I, 0.1 mg/mL BSA	human
P27448	MARK3	MARK3	CAMK	SignalChem	M45-10G-10 (LOT N246-2)	Full length		Insect cells	Glutathione affinity (N-terminal GST tag)		30 ℃: SignalChem Buffer I, 0.1 mg/mL BSA, 0.01% Brij 35	human
Q96L34	MARK4	MARK4	CAMK	SignalChem	M46-10G-10 (E2872-1)	Full length		Insect cells	Glutathione affinity (N-terminal GST tag)		30 ℃: SignalChem Buffer I, 0.1 mg/mL BSA	human
Q96GX5	MASTL	MASTL	AGC	Reaction Biology	1593-0000-2 (LOT 002)	Full length		Insect cells	Glutathione affinity (N-terminal GST tag)	Ocadaic acid treatment of the expressing cells.	30 ℃: 60 mM HEPES pH 7.3, 0.1 mg/mL BSA, 0.01% Brij 35, 50 ug/mL PEG 20,000, 6 mM MgCl2, 3 mM MnCl2	human
Q14680	MELK	MELK	CAMK			aa1-340		E. coli	Glutathione affinity (N-terminal GST tag)		30 ℃: 45 mM Tris pH 7.5, 0.04% Triton X-100, 0.1 mg/mL BSA, 10 mM beta-glycerophosphate, 12 mM MgCl2	human	Huang, H.-T. et al. MELK is not necessary for the proliferation of basal-like breast cancer cells. Elife 6, e26693 (2017).
Q8N4C8	MINK	MINK1	STE	MRC-PPU	DU 19081	aa1-320		Insect cells	Glutathione affinity (N-terminal GST tag)	HSP90:CDC37 improved stability of kinase in reaction.	25 ℃: 50 mM Tris pH 7.5, 0.1 mM EGTA, 0.01% Brij 35, 0.1 mg/ml BSA, 0.1 mg/mL HSP90:CDC37, 10 mM MgCl2	human
Q9BUB5	MNK1	MKNK1	CAMK	BPS Bioscience	40078 (LOT 81002)	Full length (D165-205)		Insect cells	Glutathione affinity (N-terminal GST tag)	T385D activating mutation.	25 ℃: 50 mM Tris 7.5, 0.1 mM EGTA, 0.01% Brij 35, 0.1 mg/ml BSA, 0.1 mg/mL HSP90/CDC37, 10 mM MgCl2	human
Q9HBH9	MNK2	MKNK2	CAMK	ThermoFisher	PV5607 (LOT 1514484H)	Full length		Insect cells	Glutathione affinity (N-terminal GST tag)	Phosphorylation by p38G.	30 ℃: 40 mM Tris pH 7.5, 0.04% Triton X-100, 0.1 mg/ml BSA, 1 mM EGTA, 5 mM beta-glycerophosphate, 10 mM MgCl2	human
Q9UQ07	MOK	MOK	CMGC	Eurofins	14-960 (LOT D15DP013NA)	aa1-343		Insect cells	Nickel affinity (C-terminal His6 tag) followed by glutathione affinity (N-terminal GST tag)	HSP90:CDC37 improved stability of kinase in reaction.	30 ℃: SignalChem Buffer I, 0.1 mg/mL BSA, 0.01% Brij 35, 0.1 mg/mL HSP90:CDC37	human
P00540	MOS	MOS	Other	Abnova	P5602 (LOT 08CBS-1099J)	Full length		Insect cells	Glutathione affinity (N-terminal GST tag)		25 ℃: 20 mM HEPES pH 7.3, 0.01% Brij 35, 0.1 mg/ml BSA, 50 mM NaCl, 0.5% glycerol, 10 mM MgCl2, 6 mM MnCl2	human
P42345	MTOR	MTOR	PIKK	Millipore	14-770 (LOT 2052551-E)	aa1362-end		Insect cells	Immunoaffinity (N-terminal Flag tag)		30 ℃: 80 mM HEPES pH 7.3, 0.01% Brij 35, 1.35 mM EGTA, 0.014% Tween 20, 3 mM MnCl2	human
Q15746	SMMLCK	MYLK	CAMK	ThermoFisher	PR8016A (LOT 1888294B)	aa1425-1771		Insect cells	Glutathione affinity (N-terminal GST tag)	Calcium and calmodulin included in reaction.	30 ℃: 25 mM HEPES pH 7.3, 0.02% Triton X-100, 0.1 mg/ml BSA, 5 mM beta-glycerophosphate, 10 mM MgCl2, Ca2+/CaM Solution II (SignalChem C02-39B)	human
Q9H1R3	SKMLCK	MYLK2	CAMK	ThermoFisher	PV3757 (LOT 1217944A)	Full length		Insect cells	Glutathione affinity (N-terminal GST tag)	Calcium and calmodulin included in reaction.	30 ℃: 55 mM Tris pH 7.5, 0.02% Triton X-100, 10 mM MgCl2, Ca2+/CaM Solution II (SignalChem C02-39B)	human
Q32MK0	CAMLCK	MYLK3	CAMK			aa490-end		E. coli, codon-optimized	Nickel affinity (N-terminal His6 tag)	Calcium and calmodulin included in reaction.	25 ℃: 50 mM Tris pH 7.5, 0.02% Triton X-100, 0.1 mg/ml BSA, 100 mM NaCl, 10 mM MgCl2, Ca2+/CaM Solution II (SignalChem C02-39B)	human
Q86YV6	MYLK4	MYLK4	CAMK	MRC-PPU	DU 62842	Full length		E. coli	Glutathione affinity (N-terminal GST tag)	Calcium and calmodulin included in reaction.	30 ℃: 50 mM Tris pH 7.5, 0.1 mg/mL BSA, 0.01% Brij 35, 0.1 mM EGTA, 12 mM MgCl2, Ca2+/CaM Solution II (SignalChem C02-39B)	human
Q8NEV4	MYO3A	MYO3A	STE			aa1-308		E. coli, codon-optimized	Nickel affinity (C-terminal His6 tag)		25 ℃: 50 mM Tris pH 7.5, 0.02% Triton X-100, 0.1 mg/ml BSA, 100 mM NaCl, 10 mM MgCl2	human
Q8WXR4	MYO3B	MYO3B	STE	MRC-PPU	DU 68068	aa1-326		E. coli	Glutathione affinity (N-terminal GST tag)	HSP90:CDC37 improved stability of kinase in reaction.	25 ℃: 50 mM Tris pH 7.5, 0.1 mM EGTA, 0.01% Brij 35, 0.1 mg/ml BSA, 0.1 mg/mL HSP90:CDC37, 10 mM MgCl2	human
Q96PY6	NEK1	NEK1	Other	ThermoFisher	PV4202 (LOT 2022395D)	aa1-505		Insect cells	Glutathione affinity (N-terminal GST tag)		30 ℃: 25 mM Tris pH 7.5, 0.02% Triton X-100, 0.1 mg/mL BSA, 1 mM EGTA, 5 mM beta-glycerophosphate, 12 mM MgCl2	human
Q8NG66	NEK11	NEK11	Other	Abnova	P5610 (LOT 80CBS-1345B)	Full length		Insect cells	Glutathione affinity (N-terminal GST tag)		25 ℃: 50 mM Tris pH 7.5, 0.01% Tween 20, 0.1 mg/mL BSA, 5 mM MgCl2	human
P51955	NEK2	NEK2	Other	ThermoFisher	PV3360 (LOT 1457410Z)	Full length		Insect cells	Nickel affinity (C-terminal His6 tag)		30 ℃: 25 mM Tris pH 7.5, 0.02% Triton X-100, 0.1 mg/mL BSA, 1 mM EGTA, 5 mM beta-glycerophosphate, 12 mM MgCl2	human
P51956	NEK3	NEK3	Other	SignalChem	N05-10G-10 (LOT H103-1)	Full length		Insect cells	Glutathione affinity (N-terminal GST tag)		30 ℃: SignalChem Buffer I, 0.1 mg/mL BSA	human
P51957	NEK4	NEK4	Other	ThermoFisher	PV4315 (LOT 1089959K)	Full length		Insect cells	Glutathione affinity (N-terminal GST tag)		30 ℃: 25 mM Tris pH 7.5, 0.1 mg/mL BSA, 0.02% Triton X-100, 1 mM EGTA, 5 mM beta-glycerophosphate, 10 mM MgCl2	human
Q6P3R8	NEK5	NEK5	Other	SignalChem	N07-11G-10 (LOT V2505-8)	aa1-508		Insect cells	Glutathione affinity (N-terminal GST tag)		30 ℃: SignalChem Buffer I, 0.1 mg/mL BSA	human
Q9HC98	NEK6	NEK6	Other	SignalChem	N08-10G-10 (LOT B2117-8)	Full length		Insect cells	Glutathione affinity (N-terminal GST tag)		30 ℃: SignalChem Buffer I, 0.1 mg/mL BSA	human
Q8TDX7	NEK7	NEK7	Other	MRC-PPU	DU 631	Full length		Insect cells	Nickel affinity (N-terminal His6 tag)	HSP90:CDC37 improved stability of kinase in reaction.	30 ℃: 50 mM Tris pH 7.5, 0.1 mg/mL BSA, 0.01% Brij 35, 0.1 mM EGTA, 0.1 mg/mL HSP90:CDC37, 12 mM MgCl2	human
Q86SG6	NEK8	NEK8	Other	SignalChem	N10-11G-10 (LOT K1527-1)	aa1-322		Insect cells	Glutathione affinity (N-terminal GST tag)		30 ℃: SignalChem Buffer I, 0.1 mg/mL BSA	human
Q8TD19	NEK9	NEK9	Other	ThermoFisher	PV4653 (LOT 2189023A)	Full length (D347-732)		Insect cells	Glutathione affinity (N-terminal GST tag)		30 ℃: 25 mM HEPES pH 7.3, 0.02% Triton X-100, 0.1 mg/ml BSA, 5 mM beta-glycerophosphate, 10 mM MnCl2	human
Q8IY84	NIM1	NIM1K	CAMK	SignalChem	N14-10G-10 (LOT T1075-2)	Full length		Insect cells	Glutathione affinity (N-terminal GST tag)		30 ℃: SignalChem Buffer I, 0.1 mg/mL BSA, 25 mM glutamate (pH 7.5), 25 mM arginine (pH 7.5)	human
Q9UBE8	NLK	NLK	CMGC	MRC-PPU	DU 32799	Full length		Insect cells	Glutathione affinity (N-terminal GST tag)	HSP90:CDC37 improved stability of kinase in reaction.	30 ℃: 50 mM Tris pH 7.5, 0.1 mg/mL BSA, 0.01% Brij 35, 0.1 mM EGTA, 0.1 mg/mL HSP90:CDC37, 12 mM MgCl2	human
O60285	NUAK1	NUAK1	CAMK	Millipore	14-661 (LOT 1654019-B)	Full length		Insect cells	Nickel affinity (N-terminal His6 tag)		30 ℃: SignalChem Buffer I, 0.1 mg/mL BSA, 0.01% Brij 35	human
Q9H093	NUAK2	NUAK2	CAMK	MRC-PPU	DU 1275	Full length		Insect cells	Nickel affinity (N-terminal His6 tag)	HSP90:CDC37 improved stability of kinase in reaction.	30 ℃: 50 mM Tris pH 7.5, 0.1 mg/mL BSA, 0.01% Brij 35, 0.1 mg/mL HSP90:CDC37, 10 mM MgCl2	human
O95747	OSR1	OXSR1	STE	Abnova	P5614 (LOT 08CBS-0865E)	Full length		Insect cells	Glutathione affinity (N-terminal GST tag)	Co-expressed with WNK1. MO25a included in reaction.	30 ℃: 50 mM Tris pH 7.5, 0.1 mg/mL BSA, 0.01% Tween 20, 10 mM MgCl2, 0.1 mg/mL MO25a	human
Q13153	PAK1	PAK1	STE	Millipore	14-927 (LOT WAA0062-A)	aa150-end		Insect cells	Immunoaffinity (N-terminal Flag tag)		30 ℃: SignalChem Buffer I, 0.1 mg/mL BSA, 25 mM arginine (pH 7.5), 25 mM glutamate (pH 7.5)	human
Q13177	PAK2	PAK2	STE	Millipore	14-481 (LOT 1685379-G)	aa3-end		E. coli	Nickel affinity (N- and C-terminal His6 tags)	HSP90:CDC37 improved stability of kinase in reaction.	30 ℃: SignalChem Buffer I, 0.1 mg/mL BSA, 0.01% Brij 35, 0.1 mg/mL HSP90:CDC37	human
O75914	PAK3	PAK3	STE	Millipore	14-683 (LOT D13BP002NA)	Full length		Insect cells	Nickel affinity (C-terminal His6 tag)		30 ℃: SignalChem Buffer I, 0.1 mg/mL BSA	human
O96013	PAK4	PAK4	STE	ThermoFisher	PV4212 (LOT 2138908E)	aa295-end		Insect cells	Glutathione affinity (N-terminal GST tag)	In vitro autophosphorylation. HSP90:CDC37 improved stability of kinase in reaction.	30 ℃: 25 mM Tris pH 7.5, 0.1 mg/mL BSA, 0.01% Triton X-100, 0.1 mg/mL HSP90:CDC37, 10 mM MgCl2	human
Q9P286	PAK5	PAK5	STE	Millipore	14-699 (LOT D8CNO21U-F)	aa425-end		Insect cells	Nickel affinity (N-terminal His6 tag)		30 ℃: SignalChem Buffer I, 0.2 mg/mL BSA, 0.01% Brij 35	human
Q9NQU5	PAK6	PAK6	STE	Millipore	14-633 (LOT 1623030-C)	aa382-end		Insect cells	Nickel affinity (N-terminal His6 tag)		30 ℃: SignalChem Buffer I, 0.1 mg/mL BSA	human
Q96RG2	PASK	PASK	CAMK	Carna Biosciences	02-128 (09CBS-0649F)	aa949-1323		Insect cells	Glutathione affinity (N-terminal GST tag)		30 ℃: 50 mM HEPES pH 7.3, 0.1 mg/mL BSA, 0.01% Triton X-100, 10 mM MgCl2	human
Q96KB5	PBK	PBK	Other	ThermoFisher	PV4130 (LOT 35135C)	Full length		Insect cells	Nickel affinity (C-terminal His6 tag)	Free arginine and glutamate required in reaction to stabilize kinase.	30 ℃: 30 mM Tris pH 7.5, 0.1 mg/mL BSA, 0.03% Triton X-100, 100 mM arginine, 100 mM glutamate,10 mM MgCl2	human
Q15118	PDHK1	PDK1	PDHK			Full length	GroEL (full lenth) and GroES (full length)	E. coli	Nickel affinity (N-terminal His6 tag)	N-terminal SUMO tag to stabilize kinase. Free arginine included in reaction for further stabilization.	25 ℃: 25 mM Tris pH 7.5, 50 mM arginine, 120 mM KCl, 0.025% Tween 20, 5 mM MgCl2	human
Q16654	PDHK4	PDK4	PDHK			Full length	GroEL (full lenth) and GroES (full length)	E. coli	Nickel affinity (N-terminal His6 tag)	N-terminal SUMO tag to stabilize kinase. Free arginine included in reaction for further stabilization.	25 ℃: 25 mM Tris pH 7.5, 50 mM arginine, 120 mM KCl, 0.025% Tween 20, 5 mM MgCl2	human
O15530	PDK1	PDPK1	AGC			Full length		E. coli, codon-optimized	Nickel affinity (N-terminal His6 tag)		25 ℃: 50 mM Tris pH 7.5, 100 mM NaCl, 0.02% Triton X-100, 0.2 mg/mL BSA, 10 mM MgCl2	human
Q16816	PHKG1	PHKG1	CAMK	ThermoFisher	PV3853 (LOT 1732528B)	Full length		Insect cells	Glutathione affinity (N-terminal GST tag)		30 ℃: 20 mM Tris pH 7.5, 0.01% Triton X-100, 0.1 mg/ml BSA, 0.5 mM EGTA, 10 mM MgCl2	human
P15735	PHKG2	PHKG2	CAMK			aa6-293		E. coli	Nickel affinity (N-terminal His10 tag)	Co-expression with lambda phosphatase. Calcium and calmodulin included in reaction	30 ℃: 25 mM Tris pH 7.5, 0.01% Triton X-100, 0.1 mg/mL BSA, 10 mM MgCl2, Ca2+/CaM Solution II (SignalChem C02-39B)	human	Albanese, S. K. et al. An open library of human kinase domain constructs for automated bacterial expression. Biochemistry 57, 4675-4689 (2018).
P11309	PIM1	PIM1	CAMK	MRC-PPU	DU 1449	Full length		Insect cells	Glutathione affinity (N-terminal GST tag)		30 ℃: 50 mM Tris pH 7.5, 0.1 mM EGTA, 0.01% Brij 35, 0.1 mg/mL BSA, 10 mM MgCl2	human
Q9P1W9	PIM2	PIM2	CAMK	ThermoFisher	PV3649 (LOT 1555137K)	Full length with a 14aa C-terminal extension from Gateway cloning		Insect cells	Glutathione affinity (N-terminal GST tag)	HSP90:CDC37 improved stability of kinase in reaction.	30 ℃: 25 mM Tris pH 7.5, 6.25 mM NaCl, 0.01% Triton X-100, 0.1 mg/mL BSA, 0.1 mg/mL HSP90:CDC37, 10 mM MgCl2	human
Q86V86	PIM3	PIM3	CAMK	SignalChem	P37-10BG-10 (LOT A1160-3)	Full length		Insect cells	Glutathione affinity (N-terminal GST tag)		30 ℃: SignalChem Buffer I, 0.1 mg/mL BSA	human
E0W1I1	PINK1	PINK1	Other	MRC-PPU	DU 34798	aa126-end		E. coli	Glutathione affinity (N-terminal GST tag)		30 ℃: 50 mM Tris pH 7.5, 0.1 mg/mL BSA, 0.01% Brij 35, 0.1 mM EGTA, 12 mM MgCl2	Pediculus humanus corporis
Q16512	PKN1	PKN1	AGC	MRC-PPU	DU 68070	aa460-982		Insect cells	Glutathione affinity (N-terminal GST tag)	HSP90:CDC37 improved stability of kinase in reaction.	25 ℃: 50 mM Tris pH 7.5, 0.1 mM EGTA, 0.01% Brij 35, 0.1 mg/ml BSA, 0.1 mg/mL HSP90:CDC37, 10 mM MgCl2	human
Q16513	PKN2	PKN2	AGC	MRC-PPU	DU 1658	aa501-984		Insect cells	Glutathione affinity (N-terminal GST tag)		30 ℃: 50 mM Tris pH 7.5, 0.1 mg/mL BSA, 0.01% Brij 35, 0.1 mM EGTA, 10 mM MgCl2	human
Q6P5Z2	PKN3	PKN3	AGC	Carna Biosciences	01-146 (LOT 09CBS-1290F)	Full length		Insect cells	Glutathione affinity (N-terminal GST tag)		30 ℃: SignalChem Buffer I, 0.1 mg/mL BSA	human
P53350	PLK1	PLK1	Other	Carna Biosciences	05-157 (LOT 20CBS-0033C)	Full length		Insect cells	Glutathione affinity (N-terminal GST tag)	HSP90:CDC37 improved stability of kinase in reaction.	25 ℃: 20 mM Tris pH 7.5, 1 mg/mL BSA, 10% glycerol, 0.05% NP-40, 0.1 mg/mL HSP90:CDC37, 10 mM MgCl2	human
Q9NYY3	PLK2	PLK2	Other			aa57-360		E. coli, codon-optimized	Nickel affinity (N-terminal His8 tag)		25 ℃: 50 mM Tris pH 7.5, 0.02% Triton X-100, 0.1 mg/ml BSA, 100 mM NaCl, 10 mM MgCl2	human
Q9H4B4	PLK3	PLK3	Other	MRC-PPU	DU 35183	Full length		E. coli	Glutathione affinity (N-terminal GST tag)		30 ℃: 50 mM Tris pH 7.5, 0.1 mg/mL BSA, 0.01% Brij 35, 0.1 mM EGTA, 12 mM MgCl2	human
O00444	PLK4	PLK4	Other	SignalChem	P44-11G-10 (LOT Z1348-1)	aa1-836		Insect cells	Glutathione affinity (N-terminal GST tag)		30 ℃: SignalChem Buffer I, 0.1 mg/mL BSA	human
Q6P2M8	CAMK1B	PNCK	CAMK	MRC-PPU	DU 61079	Full length		Insect cells	Glutathione affinity (N-terminal GST tag)	Calcium and calmodulin included in reaction. HSP90:CDC37 improved stability of kinase in reaction.	25 ℃: 50 mM Tris 7.5, 0.01% Brij 35, 0.1 mg/ml BSA, Ca2+/CaM Solution II (SignalChem C02-39B), 0.1 mg/mL HSP90:CDC37, 10 mM MgCl2	human
Q13131	AMPKA1	PRKAA1	CAMK	SignalChem	P47-10H-10 (LOT C2114-7)	Full length	PRKAB1 (full length) and PRKAG1 (full length)	Insect cells	Nickel affinity (C-terminal His6 tags on PRKAA1, PRKAB1, and PRKAG1)	AMP included in reaction. HSP90:CDC37 improved stability of kinase in reaction.	30 ℃: SignalChem Buffer I, 0.1 mg/mL BSA, 0.1 mg/mL HSP90:CDC37, 100 uM AMP (Sigma)	human
P54646	AMPKA2	PRKAA2	CAMK	Millipore	14-902 (LOT D8PN063N-D)	Full length	PRKAB1 (full length) and PRKAG1 (full length)	E. coli	Cobalt affinity (N-terminal His6 tag on PRKAA2)	AMP included in reaction. HSP90:CDC37 improved stability of kinase in reaction.	30 ℃: SignalChem Buffer I, 0.1 mg/mL BSA, 0.1 mg/mL HSP90:CDC37, 100 uM AMP (Sigma)	human
P17612	PKACA	PRKACA	AGC	Sigma	K3019-10UG (LOT 091M0958)	Full length		Insect cells	Glutathione affinity (N-terminal GST tag)		30 ℃: SignalChem Buffer I, 0.1mg/mL BSA	human
P22694	PKACB	PRKACB	AGC	SignalChem	P52-10G-10 (LOT P1518-3)	Full length		Insect cells	Glutathione affinity (N-terminal GST tag)		30 ℃: SignalChem Buffer I, 0.01% Brij 35, 0.1mg/mL BSA	human
P22612	PKACG	PRKACG	AGC	SignalChem	P53-10G-10 (LOT Z1432-12)	Full length		Insect cells	Glutathione affinity (N-terminal GST tag)	HSP90:CDC37 improved stability of kinase in reaction.	30 ℃: SignalChem Buffer I, 0.1mg/mL BSA, 0.1 mg/mL, 0.1 mg/mL HSP90:CDC37	human
P17252	PKCA	PRKCA	AGC	Millipore	14-484 (LOT 33245U-T)	Full length		Insect cells	Nickel affinity (N-terminal His6 tag)	PKC lipid activator and CaCl2 added to reaction	30 ℃: 20 mM HEPES pH 7.3, 0.1 mg/mL BSA, 0.03% Triton X-100, 10 mM MgCl2, 100 uM CaCl2, PKC lipid activator (Millipore cat# 20-133)	human
P05771	PKCB	PRKCB	AGC	Carna Biosciences	01-134 (LOT 09CBS-0140H)	Full length		Insect cells	Glutathione affinity (N-terminal GST tag)	PKC lipid activator and CaCl2 added to reaction	30 ℃: 20 mM HEPES pH 7.3, 0.1 mg/mL BSA, 0.03% Triton X-100, 10 mM MgCl2, 100 uM CaCl2, PKC lipid activator (Millipore cat# 20-133)	human
Q05655	PKCD	PRKCD	AGC	Reaction Biology	0232-0000-1 (LOT 004)	Full length		Insect cells	Glutathione affinity (N-terminal GST tag)	PKC lipid activator added to reaction. HSP90:CDC37 improved stability of kinase in reaction.	30 ℃: SignalChem Buffer I, 0.1 mg/mL BSA, 0.01% CHAPS, 0.1 mg/mL HSP90:CDC37, PKC lipid activator (Millipore cat# 20-133)	human
Q02156	PKCE	PRKCE	AGC	Reaction Biology	0203-0000-1 (LOT 006)	Full length		Insect cells	Glutathione affinity (N-terminal GST tag)	PKC lipid activator added to reaction. HSP90:CDC37 improved stability of kinase in reaction.	30 ℃: 60 mM HEPES pH 7.3, 0.1 mg/mL BSA, 0.01% Brij 35, 0.1 mg/mL HSP90:CDC37, 10 mM MgCl2, PKC lipid activator (Millipore cat# 20-133)	human
P05129	PKCG	PRKCG	AGC	Millipore	14-483 (LOT WAC0324-B)	Full length		Insect cells	Nickel affinity (N-terminal His6 tag)	PKC lipid activator and CaCl2 added to reaction	30 ℃: 20 mM HEPES pH 7.3, 0.1 mg/mL BSA, 0.03% Triton X-100, 10 mM MgCl2, 100 uM CaCl2, PKC lipid activator (Millipore cat# 20-133)	human
P24723	PKCH	PRKCH	AGC	ThermoFisher	P2634 (LOT 1983747J)	Full length		Insect cells	Nickel affinity (N-terminal His6 tag)	PKC lipid activator added to reaction	30 ℃: 20 mM HEPES pH 7.3, 0.1 mg/mL BSA, 0.02% CHAPS, 10 mM MgCl2, PKC lipid activator (Millipore cat# 20-133)	human
P41743	PKCI	PRKCI	AGC	MRC-PPU	DU 29919	Full length		Insect cells	Cobalt affinity (N-terminal His6 tag)	PKC lipid activator added to reaction. HSP90:CDC37 improved stability of kinase in reaction.	30 ℃: 50 mM Tris pH 7.5, 0.1 mg/mL BSA, 0.01% Brij 35, 0.1 mg/mL HSP90:CDC37, 10 mM MgCl2, PKC lipid activator (Millipore cat# 20-133)	human
Q04759	PKCT	PRKCQ	AGC	SignalChem	P74-10G-10 (LOT J545-2)	Full length		Insect cells	Glutathione affinity (N-terminal GST tag)	PKC lipid activator added to reaction	30 ℃: SignalChem Buffer I, 0.1mg/mL BSA, 5% glycerol, PKC lipid activator (Millipore cat# 20-133)	human
Q05513	PKCZ	PRKCZ	AGC	ThermoFisher	P2268 (LOT 2086637C)	Full length		Insect cells	Nickel affinity (N-terminal His6 tag/cleaved)	PKC lipid activator added to reaction	30 ℃: 20 mM HEPES pH 7.3, 0.1 mg/mL BSA, 0.02% CHAPS, 10 mM MgCl2, PKC lipid activator (Millipore cat# 20-133)	human
Q15139	PRKD1	PRKD1	CAMK	SignalChem	P72-10G-10 (LOT X382-4)	Full length		Insect cells	Glutathione affinity (N-terminal GST tag)		30 ℃: SignalChem Buffer I, 0.1 mg/mL BSA	human
Q9BZL6	PRKD2	PRKD2	CAMK	Carna Biosciences	02-158 (LOT 15CBS-0466B)	Full length		Insect cells	Glutathione affinity (N-terminal GST tag)		30 ℃: 20 mM HEPES pH 7.3, 0.1 mg/mL BSA, 0.03% Triton X-100, 10 mM MgCl2	human
O94806	PRKD3	PRKD3	CAMK	Carna Biosciences	02-159 (LOT 11CBS-0139 G)	Full length		Insect cells	Glutathione affinity (N-terminal GST tag)	HSP90:CDC37 improved stability of kinase in reaction.	25 ℃: 20 mM HEPES pH 7.3, 0.01% Triton X-100, 0.1 mg/ml BSA, 0.1 mg/mL HSP90:CDC37, 10 mM MgCl2	human
P78527	DNAPK	PRKDC	PIKK	Promega	V581A (LOT 0000364827)	Full length	Ku70 (full length), Ku80 (full length)	HeLa cells	Native, untagged protein purified in multiple chromatographic steps	Activation buffer containing calf thymus DNA included in reaction.	25 ℃: Reaction Buffer A (Promega), DNA-PK Activation Buffer (Promega), 0.1 mg/mL BSA, 0.1 mg/mL HSP90:CDC37	human
Q13976	PKG1	PRKG1	AGC	SignalChem	P78-10BG-10 (LOT Q331-2B)	Full length		Insect cells	Glutathione affinity (N-terminal GST tag)	cGMP added to reaction	30 ℃: SignalChem Buffer I, 0.01% Brij 35, 0.1mg/mL BSA, 20 uM cGMP (SignalChem G47-09)	human
Q13237	PKG2	PRKG2	AGC	ThermoFisher	PV3973 (LOT 273926A)	Full length		Insect cells	Glutathione affinity (N-terminal GST tag)	cGMP added to reaction. HSP90:CDC37 improved stability of kinase in reaction.	30 ℃: 25 mM Tris pH 7.5, 0.01% Triton X-100, 0.1mg/mL BSA, 0.1 mg/mL HSP90:CDC37, 10 mM MgCl2, 20 uM cGMP (SignalChem G47-09)	human
P51817	PRKX	PRKX	AGC	Millipore	14-677 (LOT 1663805-A)	Full length		Insect cells	Nickel affinity (N-terminal His6 tag)		30 ℃: SignalChem Buffer I, 0.1 mg/mL BSA, 0.01% Brij 35	human
Q13523	PRP4	PRPF4B	CMGC			aa519-end		E. coli, codon-optimized	Nickel affinity (N-terminal His6 tag)		25 ℃: 50 mM Tris pH 7.5, 100 mM NaCl, 0.02% Triton X-100, 0.2 mg/mL BSA, 10 mM MgCl2	human
P04049	RAF1	RAF1	TKL	MRC-PPU	DU 811	aa306-648		Insect cells	Glutathione affinity (N-terminal GST tag)	Activating mutations Y340D and Y341D. HSP90:CDC37 required for stability of kinase in reaction.	30 ℃: 50 mM Tris pH 7.5, 0.1 mg/mL BSA, 0.01% Brij 35, 0.1 mM EGTA, 12 mM MgCl2	human
Q13546	RIPK1	RIPK1	TKL			aa1-327		Insect cells	Glutathione affinity (N-terminal GST tag)	Reaction optimized by CHAPS detergent.	25 ℃: 50 mM HEPES pH 7.3, 50 mM NaCl, 0.02% CHAPS, 0.2 mg/mL BSA, 25 mM glutamate, 25 mM arginine, 15 mM MgCl2, 1 mM MnCl2	human	Najjar, M. et al. Structure guided design of potent and selective ponatinib-based hybrid inhibitors for RIPK1. Cell reports 10, 1850-1860 (2015).
O43353	RIPK2	RIPK2	TKL			aa2-317		Insect cells	Glutathione affinity (N-terminal GST tag)		30 ℃: 40 mM Tris pH 7.5, 0.1 mg/mL BSA, 25 mM glutamate, 25 mM arginine, 20 mM MgCl2	human	Najjar, M. et al. Structure guided design of potent and selective ponatinib-based hybrid inhibitors for RIPK1. Cell reports 10, 1850-1860 (2015).
Q9Y572	RIPK3	RIPK3	TKL			aa1-313		Insect cells	Glutathione affinity (N-terminal GST tag)	Co-expression with CDC37. Reaction optimized by CHAPS detergent.	25 ℃: 50 mM HEPES pH 7.3, 50 mM NaCl, 0.02% CHAPS, 0.2 mg/mL BSA, 25 mM glutamate, 25 mM arginine, 15 mM MgCl2, 1 mM MnCl2	human	Najjar, M. et al. Structure guided design of potent and selective ponatinib-based hybrid inhibitors for RIPK1. Cell reports 10, 1850-1860 (2015).
P57078	ANKRD3	RIPK4	TKL	Reaction Biology	1518-0000-1 (LOT 007)	aa1-300		Insect cells	Glutathione affinity (N-terminal GST tag)		30 ℃: 60 mM HEPES pH 7.3, 0.1 mg/mL BSA, 0.01% Brij 35, 50 ug/mL PEG 20,000, 3 mM MgCl2, 3 mM MnCl2	human
Q13464	ROCK1	ROCK1	AGC	ThermoFisher	PV3691 (LOT 1964346B)	aa1-535		Insect cells	Glutathione affinity (N-terminal GST tag)		30 ℃: 25 mM Tris pH 7.5, 0.1 mg/mL BSA, 0.02% Triton X-100, 1 mM EGTA, 5 mM beta-glycerophosphate, 10 mM MgCl2	human
O75116	ROCK2	ROCK2	AGC	SignalChem	R11-11G-10 (LOT U1678-6)	aa5-554		Insect cells	Glutathione affinity (N-terminal GST tag)	HSP90:CDC37 improved stability of kinase in reaction.	30 ℃: SignalChem Buffer I, 0.1mg/mL BSA, 0.1 mg/mL, 0.1 mg/mL HSP90:CDC37	human
Q15418	P90RSK	RPS6KA1	AGC	Millipore	14-509 (LOT 194681-B)	Full length		Insect cells	Nickel affinity (N-terminal His6 tag)	Phosphorylation by PDK1 and ERK2. HSP90:CDC37 improved stability of kinase in reaction.	30 ℃: SignalChem Buffer I, 0.1 mg/mL BSA, 0.01% Brij 35, 0.1 mg/mL HSP90:CDC37	human
Q15349	RSK3	RPS6KA2	AGC	Carna Biosciences	01-151 (LOT 09CBS-0721F)	Full length		Insect cells	Glutathione affinity (N-terminal GST tag)		30 ℃: 50 mM HEPES pH 7.3, 0.1 mg/mL BSA, 0.01% Triton X-100, 10 mM MgCl2	human
P51812	RSK2	RPS6KA3	AGC	ThermoFisher	PV3323 (LOT 1571417C)	Full length		Insect cells	Nickel affinity (C-terminal His6 tag)	Phosphorylation by PDK1 and ERK2.	30 ℃: 20 mM Tris pH 7.5, 0.1 mg/mL BSA, 0.03% Triton X-100, 1 mM EGTA, 20 mM glutamate (pH 7.5), 20 mM arginine (pH 7.5), 10 mM MgCl2	human
O75676	MSK2	RPS6KA4	AGC	Carna Biosciences	01-148 (LOT 08CBS-0151Q)	Full length		Insect cells	Glutathione affinity (N-terminal GST tag)	Co-expression with ERK2	30 ℃: 50 mM HEPES pH 7.3, 0.1 mg/mL BSA, 0.01% Triton X-100, 10 mM MgCl2	human
O75582	MSK1	RPS6KA5	AGC	Carna Biosciences	01-147 (LOT 08CBS-0491H)	Full length		Insect cells	Glutathione affinity (N-terminal GST tag)	Co-expression with ERK2	30 ℃: 50 mM HEPES pH 7.3, 0.1 mg/mL BSA, 0.01% Triton X-100, 10 mM MgCl2	human
Q9UK32	RSK4	RPS6KA6	AGC	Carna Biosciences	01-152 (LOT 07CBS-2401G)	Full length		Insect cells	Glutathione affinity (N-terminal GST tag)	HSP90:CDC37 improved stability of kinase in reaction.	25 ℃: SignalChem Buffer I, 0.1 mg/mL BSA, 0.01% Brij 35, 0.1 mg/mL HSP90:CDC37	human
P23443	P70S6K	RPS6KB1	AGC	ThermoFisher	PV3815 (LOT 38944W)	aa1-421		Insect cells	Glutathione affinity (N-terminal GST tag)	Phosphorylation by PDK1.	30 ℃: 45 mM Tris pH 7.5, 0.04% Triton X-100, 0.1 mg/mL BSA, 10 mM beta-glycerophosphate, 12 mM MgCl2	human
Q9UBS0	P70S6KB	RPS6KB2	AGC	SignalChem	R22-10G-10 (LOT Q247-3)	Full length		Insect cells	Glutathione affinity (N-terminal GST tag)	HSP90:CDC37 improved stability of kinase in reaction.	30 ℃: SignalChem Buffer I, 0.1 mg/mL BSA, 0.1 mg/mL HSP90:CDC37	human
Q52WX2	SBK	SBK1	Other			Full length		Expi293 cells	Nickel affinity (N-terminal His6 tag) followed by glutathione affinity (N-terminal GST tag)		25 ℃: 50 mM Tris pH 7.5, 0.1 mg/mL BSA, 0.02% Triton X-100, 100 mM NaCl, 10 mM MgCl2	human
O00141	SGK1	SGK1	AGC	Abnova	P5750 (LOT 09CBS-0646G)	aa61-end		Insect cells	Glutathione affinity (N-terminal GST tag)	S422D activating mutation. Co-expression with PDK1.	25 ℃: 50 mM HEPES pH 7.3, 0.1 mg/mL BSA, 0.01% Triton X-100, 10 mM MgCl2, 0.1 mg/mL HSP90:CDC37	human
Q96BR1	SGK3	SGK3	AGC	Carna Biosciences	01-160 (LOT 06CBS-3854B)	aa119-end		Insect cells	Glutathione affinity (N-terminal GST tag)	Co-expression with PDK1. HSP90:CDC37 improved stability of kinase in reaction.	30 ℃: 50 mM HEPES pH 7.3, 0.1 mg/mL BSA, 0.01% Triton X-100, 10 mM MgCl2	human
P57059	SIK	SIK1	CAMK	SignalChem	S14-11G-10 (LOT Z1263-1)	aa1-303		Insect cells	Glutathione affinity (N-terminal GST tag)		30 ℃: SignalChem Buffer I, 0.1 mg/mL BSA	human
Q9H0K1	QIK	SIK2	CAMK	ThermoFisher	PV4792 (LOT 1646495F)	Full length		Insect cells	Glutathione affinity (N-terminal GST tag)		30 ℃: 20 mM Tris pH 7.5, 0.1 mg/mL BSA, 0.03% Triton X-100, 1 mM EGTA, 20 mM glutamate (pH 7.5), 20 mM arginine (pH 7.5), 10 mM MgCl2	human
Q9Y2K2	QSK	SIK3	CAMK	SignalChem	S12-11G-10 (LOT K1802-2)	aa1-307		Insect cells	Glutathione affinity (N-terminal GST tag)		30 ℃: SignalChem Buffer I, 0.1 mg/mL BSA	human
Q9H2G2	SLK	SLK	STE	Carna Biosciences	07-129 (LOT 11CBS-1061E)	Full length		Insect cells	Glutathione affinity (N-terminal GST tag)	HSP90:CDC37 improved stability of kinase in reaction.	30 ℃: SignalChem Buffer I, 0.1 mg/mL BSA, 0.1 mg/mL HSP90:CDC37	human
Q96Q15	SMG1	SMG1	PIKK			Full length	SMG9 (full length)	HEK293T cells	Streptavidin affinity (SBP tag on SMG1)		25 ℃: 20 mM HEPES pH 7.3, 0.01% Tween 20, 0.5 mg/ml BSA, 50 mM NaCl, 2.5 mM MnCl2	human	Melero, R. et al. Structures of SMG1-UPFs complexes: SMG1 contributes to regulate UPF2-dependent activation of UPF1 in NMD. Structure 22, 1105-1119 (2014).
Q9NRH2	SNRK	SNRK	CAMK	Millipore	14-932M (LOT 013EP002N-B)	aa1-505		Insect cells	Nickel affinity (C-terminal His6 tag)		30 ℃: SignalChem Buffer I, 0.1 mg/mL BSA, 25 mM glutamate (pH 7.5), 25 mM arginine (pH 7.5)	human
Q96SB4	SRPK1	SRPK1	CMGC	SignalChem	S21-10G-10 (LOT L243-3)	Full length		Insect cells	Glutathione affinity (N-terminal GST tag)		30 ℃: SignalChem Buffer I, 0.01% Brij 35, 0.1mg/mL BSA	human
P78362	SRPK2	SRPK2	CMGC	SignalChem	S22-10G-10 (LOT V297-1)	Full length		Insect cells	Glutathione affinity (N-terminal GST tag)		30 ℃: SignalChem Buffer I, 0.1 mg/mL BSA	human
Q9UPE1	SRPK3	SRPK3	CMGC	MRC-PPU	DU 27340	Full length		E. coli	Glutathione affinity (N-terminal GST tag)		30 ℃: 50 mM Tris pH 7.5, 0.1 mg/mL BSA, 0.01% Brij 35, 0.1 mM EGTA, 12 mM MgCl2	human
O94804	LOK	STK10	STE	Elabscience	PKSH030352 (LOT ERBRLT621I)	aa18-317		E coli	Nickel affinity (N-terminal His6 tag)	HSP90:CDC37 improved stability of kinase in reaction.	30 ℃: SignalChem Buffer I, 0.1 mg/mL BSA, 0.1 mg/mL HSP90:CDC37	human
Q15831	LKB1	STK11	CAMK	Millipore	14-596M (LOT WAE0368-F)	Full length	STRADa (full length) and MO25a (full length)	Insect cells	Glutathione affinity (N-terminal GST tag on STRADA) followed by Nickel affinity (N-terminal His6 tag on LKB1)		30 ℃: SignalChem Buffer I, 0.1 mg/mL BSA, 0.02% Triton X-100	human
O75716	MPSK1	STK16	Other	ThermoFisher	PV4311 (LOT 36847N)	Full length		Insect cells	Nickel affinity (N-terminal His6 tag)	In vitro autophosphorylation.	25 ℃: 25 mM HEPES pH 7.3, 0.01% Triton X-100, 0.1 mg/ml BSA, 5 mM beta-glycerophosphate, 10 mM MgCl2, 50 nM PKI (Sigma cat # SCP0064)	human
Q9UEE5	DRAK1	STK17A	CAMK	Carna Biosciences	02-137 (LOT 08CBS-1341G)	Full length		Insect cells	Glutathione affinity (N-terminal GST tag)	HSP90:CDC37 improved stability of kinase in reaction.	25 ℃: 20 mM Tris 7.5, 0.01% Triton X-100, 0.1 mg/ml BSA, 0.1 mg/mL HSP90:CDC37, 10 mM MgCl2	human
Q9Y6E0	MST3	STK24	STE	MRC-PPU	DU 30889	Full length		Insect cells	Glutathione affinity (N-terminal GST tag)	HSP90:CDC37 improved stability of kinase in reaction.	30 ℃: 50 mM Tris pH 7.5, 0.1 mg/mL BSA, 0.01% Brij 35, 0.1 mM EGTA, 0.1 mg/mL HSP90:CDC37, 12 mM MgCl2	human
O00506	YSK1	STK25	STE			Full length		E. coli	Nickel affinity (N-terminal His6 tag)		30 ℃: 50 mM Tris pH 7.5, 0.1 mg/mL BSA, 0.03% Triton X-100, 1 mM EGTA, 5 mM beta-glycerophosphate, 25 mM arginine, 25 mM glutamate, 10 mM MgCl2	human	Bae, S. J., Ni, L. & Luo, X. STK25 suppresses Hippo signaling by regulating SAV1-STRIPAK antagonism. Elife 9, e54863 (2020).
Q9P289	MST4	STK26	STE	MRC-PPU	DU 8430	Full length		Insect cells	Nickel affinity (N-terminal His6 tag)	HSP90:CDC37 required for stability of kinase in reaction.	25 ℃: 50 mM Tris pH 7.5, 0.1 mM EGTA, 0.01% Brij 35, 0.1 mg/ml BSA, 0.1 mg/mL HSP90:CDC37, 10 mM MgCl2	human
Q13188	MST2	STK3	STE	SignalChem	S24-10G-10 (LOT K349-1)	Full length		Insect cells	Glutathione affinity (N-terminal GST tag)		30 ℃: SignalChem Buffer I, 0.1 mg/mL BSA	human
Q9NY57	YANK2	STK32B	AGC	SignalChem	Y04-10G-100 (LOT I266-1)	Full length		Insect cells	Glutathione affinity (N-terminal GST tag)	HSP90:CDC37 improved stability of kinase in reaction.	30 ℃: SignalChem Buffer I, 0.1 mg/mL BSA, 0.1 mg/mL HSP90:CDC37	human
Q86UX6	YANK3	STK32C	AGC	SignalChem	Y05-11G-100 (LOT N3544-7)	aa66-end		Insect cells	Glutathione affinity (N-terminal GST tag)	HSP90:CDC37 improved stability of kinase in reaction.	30 ℃: 50 mM Tris pH 7.5, 0.1 mg/mL BSA, 0.1 mg/mL HSP90:CDC37, 20 mM MgCl2	human
Q9BYT3	STK33	STK33	CAMK	Abnova	P5644 (LOT 10CBS-1230F)	Full length		Insect cells	Glutathione affinity (N-terminal GST tag)	HSP90:CDC37 improved stability of kinase in reaction.	30 ℃: SignalChem Buffer I, 0.1 mg/mL BSA, 0.1 mg/mL HSP90:CDC37	human
Q15208	NDR1	STK38	AGC	Eurofins	14-989	Full length	MOBKL1A (full length)	Insect cells	Glutathione affinity (N-terminal GST tag on NDR1)	Phosphorylation by MST2 (STK3). HSP90:CDC37 improved stability of kinase in reaction.	30 ℃: SignalChem Buffer I, 0.1 mg/mL BSA, 0.1 mg/mL HSP90:CDC37	human
Q9Y2H1	NDR2	STK38L	AGC	Abnova	P5608 (LOT 09CBS-0706F)	Full length	MOBKL1A (full length)	Insect cells	Glutathione affinity (N-terminal GST tag on NDR2)		30 ℃: SignalChem Buffer I, 0.1mg/mL BSA	human
Q9UEW8	STLK3	STK39	STE	MRC-PPU	DU 6245	Full length		E. coli	Glutathione affinity (N-terminal GST tag- cleaved by prescission protease)	T223E activating mutation. MO25a included in reaction.	30 ℃: 50 mM Tris pH 7.5, 0.1 mg/mL BSA, 0.01% Brij 35, 0.1 mM EGTA, 12 mM MgCl2, 0.1 mg/mL MO25a	human
Q13043	MST1	STK4	STE	SignalChem	S25-10G-10 (LOT W152-4)	Full length		Insect cells	Glutathione affinity (N-terminal GST tag)		30 ℃: SignalChem Buffer I, 0.1 mg/mL BSA	human
Q7L7X3	TAO1	TAOK1	STE	MRC-PPU	DU 6856	aa1-356		E. coli	Glutathione affinity (N-terminal GST tag)	HSP90:CDC37 improved stability of kinase in reaction.	30 ℃: 50 mM Tris pH 7.5, 0.1 mg/mL BSA, 0.01% Brij 35, 0.1 mM EGTA, 0.1 mg/mL HSP90:CDC37, 12 mM MgCl2	human
Q9UL54	TAO2	TAOK2	STE			aa1-350		E. coli, codon-optimized	Nickel affinity (N-terminal His6 tag)		25 ℃: SignalChem Buffer I, 0.1 mg/mL BSA	human
Q9H2K8	TAO3	TAOK3	STE	ThermoFisher	PV3652 (LOT 1827839G)	Full length with a 14aa C-terminal extension from Gateway cloning		Insect cells	Glutathione affinity (N-terminal GST tag)	HSP90:CDC37 improved stability of kinase in reaction.	30 ℃: 25 mM Tris pH 7.5, 0.1 mM EGTA, 0.01% Triton X-100, 0.1 mg/mL BSA, 0.1 mg/mL HSP90:CDC37, 20 mM MgCl2	human
Q9UHD2	TBK1	TBK1	Other	SignalChem	T02-10G-10 (LOT B1890-10)	Full length		Insect cells	Glutathione affinity (N-terminal GST tag)		30 ℃: SignalChem Buffer I, 0.1 mg/mL BSA	human
P36897	TGFBR1	TGFBR1	TKL	Reaction Biology	0397-0000-1 (LOT 003)	aa20-end		Insect cells	Glutathione affinity (N-terminal GST tag)		30 ℃: 60 mM HEPES pH 7.3, 0.1 mg/mL BSA, 0.01% Brij 35, 50 ug/mL PEG 20,000, 3 mM MgCl2, 3 mM MnCl2	human
P37173	TGFBR2	TGFBR2	TKL	SignalChem	T08-11G (LOT W3338-2b)	aa190-end		Insect cells	Glutathione affinity (N-terminal GST tag)	HSP90:CDC37 improved stability of kinase in reaction.	30 ℃: SignlChem Buffer I, 0.1 mg/mL BSA, 0.1 mg/mL HSP90:CDC37	human
Q9UKI8	TLK1	TLK1	Other	Millipore	14-938 (LOT D13JP009N-A)	Full length		Insect cells	Nickel affinity (N-terminal His6 tag)		30 ℃: SignalChem Buffer I, 0.1 mg/mL BSA	human
Q86UE8	TLK2	TLK2	Other	SignalChem	T11-11G-10 (LOT H031-1)	aa388-end		Insect cells	Glutathione affinity (N-terminal GST tag)		30 ℃: SignalChem Buffer I, 0.1 mg/mL BSA	human
Q9UKE5	TNIK	TNIK	STE	Carna Biosciences	07-138 (LOT 13CBS-0440E)	aa1-314		Insect cells	Glutathione affinity (N-terminal GST tag)		30 ℃: 50 mM HEPES pH 7.3, 0.1 mg/mL BSA, 0.01% Triton X-100, 10 mM MgCl2	human
Q96S44	PRPK	TP53RK	Other			Full length	TPRKB (full length)	E. coli	Nickel affinity (N-terminal His6 tag on PRPK) followed by glutathione affinity (N-terminal GST tag on PRPK), both tags cleaved.		37 ℃: 25 mM HEPES pH 7.3, 150 mM NaCl, 4 mM MgCl2, 20 mM MnCl2	human	Wan, L. C. et al. Proteomic analysis of the human KEOPS complex identifies C14ORF142 as a core subunit homologous to yeast Gon7. Nucleic acids research 45, 805-817 (2017).
Q9BX84	CHAK2	TRPM6	Alpha			aa1699-end		E. coli, codon-optimized	Glutathione affinity (N-terminal GST tag)		30 ℃: 7.5 mM HEPES pH 7.5, 4 mM MnCl2	human
Q96QT4	CHAK1	TRPM7	Alpha	Abnova	P5520 (LOT 11CBS-0393B)	aa1158-1865		Insect cells	Glutathione affinity (N-terminal GST tag)		30 ℃: 50 mM HEPES pH 7.5, 0.1 mg/mL BSA, 0.01% Brij 35, 100 mM NaCl, 5 mM MgCl2, 5 mM MnCl2	human
Q9BXA7	TSSK1	TSSK1B	CAMK	SignalChem	S40-10BG-10 (LOT W296-2)	Full length		Insect cells	Glutathione affinity (N-terminal GST tag)		30 ℃: SignalChem Buffer I, 0.1mg/mL BSA	human
Q96PF2	TSSK2	TSSK2	CAMK	SignalChem	S38-10G-10 (LOT E3139-12)	Full length		Insect cells	Glutathione affinity (N-terminal GST tag)	HSP90:CDC37 improved stability of kinase in reaction.	25 ℃: 50 mM Tris pH 7.5, 0.1 mg/mL BSA, 0.1 mg/mL HSP90:CDC37, 10 mM MgCl2	human
Q9BXA6	SSTK	TSSK6	CAMK	Abnova	P5643 (LOT 11CBS-0177M)	Full length		Insect cells	Glutathione affinity (N-terminal GST tag)	HSP90:CDC37 improved stability of kinase in reaction.	25 ℃: 20 mM HEPES pH 7.3, 0.01% Triton X-100, 0.1 mg/ml BSA, 0.1 mg/mL HSP90:CDC37, 10 mM MgCl2	human
Q5TCY1	TTBK1	TTBK1	CK1	MRC-PPU	DU 34496	Full length		E. coli	Glutathione affinity (N-terminal GST tag)		25 ℃: 50 mM Tris pH 7.5, 0.1 mM EGTA, 0.01% Brij 35, 0.1 mg/ml BSA, 10 mM MgCl2	human
Q6IQ55	TTBK2	TTBK2	CK1	MRC-PPU	DU 19034	aa1-450		E. coli	Glutathione affinity (N-terminal GST tag)		30 ℃: 50 mM Tris pH 7.5, 0.1 mg/mL BSA, 0.01% Brij 35, 0.1 mM EGTA, 12 mM MgCl2	human
P33981	TTK	TTK	Other	SignalChem	T20-10G (LOT I327-3)	Full length		Insect cells	Glutathione affinity (N-terminal GST tag)	HSP90:CDC37 improved stability of kinase in reaction.	25 ℃: SignalChem Buffer I, 0.1 mg/mL BSA, 0.1 mg/mL HSP90:CDC37	human
Q63285	KIS	UHMK1	Other			Full length		E. coli	Glutathione affinity (N-terminal GST tag)	Avoid freeze/thaw cycles of recombinant kinase.	30 ℃: 100 mM Tris pH 7.5, 0.01% NP-40, 0.1 mg/mL BSA, 1 mM EDTA, 10 mM MgCl2	rat	Manceau, V. et al. Major phosphorylation of SF1 on adjacent Ser‐Pro motifs enhances interaction with U2AF65. The FEBS journal 273, 577-587 (2006).
O75385	ULK1	ULK1	Other	SignalChem	U01-11G-10 (LOT G1163-1)	aa1-649		Insect cells	Glutathione affinity (N-terminal GST tag)		30 ℃: SignalChem Buffer I, 0.1 mg/mL BSA	human
Q8IYT8	ULK2	ULK2	Other	SignalChem	U02-11G-10 (LOT Q2558-11)	aa1-478		Insect cells	Glutathione affinity (N-terminal GST tag)		25 ℃: SignalChem Buffer I, 0.1 mg/mL BSA	human
Q99986	VRK1	VRK1	CK1			Full length		E coli	Glutathione affinity (N-terminal GST tag)		30 ℃: 20 mM Tris pH 7.5, 150 mM KCl, 25 mM Glutamate, 25 mM arginine, 0.1 mg/ml BSA, 5 mM MgCl2	human
Q86Y07	VRK2	VRK2	CK1			Full length		E coli	Glutathione affinity (N-terminal GST tag)		30 ℃: 20 mM Tris pH 7.5, 150 mM KCl, 25 mM Glutamate, 25 mM arginine, 0.1 mg/ml BSA, 5 mM MgCl2	human
Q9H4A3	WNK1	WNK1	Other	Reaction Biology	1111-0000-1 (LOT 001)	aa171-529		Insect cells	Nickel affinity (C-terminal His8 tag)	Chloride-free reaction conditions	30 ℃: 60 mM HEPES pH 7.3, 0.1 mg/mL BSA, 0.01% Brij 35, 50 ug/mL PEG 20,000, 3 mM MgAc, 3 mM MnAc (chloride-free)	human
Q9BYP7	WNK3	WNK3	Other			aa1-434		Expi293 cells	Nickel affinity (N-terminal His6 tag) followed by immunoaffinity (N-terminal Flag tag)	Chloride-free reaction conditions	25 ℃: 50 mM HEPES pH 7.3, 0.02% Brij 35, 0.2 mg/mL BSA, 10 mM MgAc (chloride-free)	human
Q96J92	WNK4	WNK4	Other	Abnova	P5665 (LOT 11CBS-0483E)	aa1-444		Insect cells	Glutathione affinity (N-terminal GST tag)	Chloride-free reaction conditions. HSP90:CDC37 improved stability of kinase in reaction.	25 ℃: 25 mM HEPES pH 7.3, 0.01% Brij 35, 0.1 mg/ml BSA, 0.1 mg/mL HSP90:CDC37, 1 mM MgAc, 10 mM MnAc (chloride-free)	human
