# Supplementary material for: An atlas of substrate specificities for the human serine/threonine kinome
Source: Nature. 2023 Jan 11;613(7945):759–66. doi: 10.1038/s41586-022-05575-3 (PMC9876800; doi:10.1038/s41586-022-05575-3)
Supplement: Supplementary file 4 — PSPA data and PSSMs. Raw densitometries obtained from PSPA experiments and their normalized forms. [file 41586_2022_5575_MOESM4_ESM.xlsx]

## Sheet: Supplementary_Table_2_Legend
Supplementary Table 2
ser_thr_all_raw_matrices	Raw densitometry values
ser_thr_all_norm_matrices	Position-normalized values
ser_thr_all_norm_scaled_matrice	Position-normalized values scaled to random frequency of amino acids

## Sheet: ser_thr_all_raw_matrices
	-5P	-5G	-5A	-5C	-5S	-5T	-5V	-5I	-5L	-5M	-5F	-5Y	-5W	-5H	-5K	-5R	-5Q	-5N	-5D	-5E	-5s	-5t	-5y	-4P	-4G	-4A	-4C	-4S	-4T	-4V	-4I	-4L	-4M	-4F	-4Y	-4W	-4H	-4K	-4R	-4Q	-4N	-4D	-4E	-4s	-4t	-4y	-3P	-3G	-3A
AAK1	7.61413e+06	2.59056e+06	3.00132e+06	4.69663e+06	4.94431e+06	8.31584e+06	10056545	1.64331e+07	1.04997e+07	9.13358e+06	4.49305e+06	1.00627e+07	3.32745e+06	3.50474e+06	2.76729e+06	1.01057e+07	5.92367e+06	2.90915e+06	1.69516e+06	1.61785e+06	2.12867e+06	2.12867e+06	6.46099e+06	5.26031e+06	6.32583e+06	6.95799e+06	5.36943e+06	5.71392e+06	6.6122e+06	6.09366e+06	6.12031e+06	7.30699e+06	6.82968e+06	5.11922e+06	5.26324e+06	3.97477e+06	5.06501e+06	7.96851e+06	7.04105e+06	6.17444e+06	4.22833e+06	3.27123e+06	5.51193e+06	3.26782e+06	3.26782e+06	3.33857e+06	8.92129e+06	4.21032e+06	9.20247e+06
ACVR2A	4.99104e+06	5.78386e+06	7.01577e+06	8.3676e+06	7.07205e+06	7.6014e+06	7.18829e+06	7.51392e+06	7.15989e+06	6.26612e+06	7.21773e+06	6.94471e+06	9.65546e+06	6.85504e+06	6.13526e+06	5.71494e+06	5.17436e+06	6.44624e+06	1.06768e+07	9.49037e+06	9.41751e+06	9.41751e+06	9.14326e+06	5.1895e+06	6.11598e+06	6.18321e+06	8.74677e+06	8.62022e+06	8.95857e+06	6.05796e+06	5.86598e+06	5.79543e+06	6.42525e+06	6.89682e+06	6.52827e+06	8.40465e+06	6.14446e+06	4.52412e+06	5.0953e+06	5.37481e+06	5.58558e+06	1.15921e+07	9.68565e+06	9.01197e+06	9.01197e+06	7.59463e+06	5.36257e+06	6.9721e+06	5.73015e+06
ACVR2B	2.64803e+07	2.56897e+07	2.81373e+07	4.51759e+07	3.28767e+07	3.3517e+07	2.70112e+07	2.19963e+07	2.3413e+07	2.56706e+07	3.00297e+07	3.01727e+07	3.58617e+07	2.57434e+07	2.14666e+07	2.34573e+07	2.47659e+07	2.96004e+07	5.29422e+07	4.47564e+07	3.78695e+07	3.78695e+07	3.69294e+07	2.63156e+07	3.07267e+07	2.82267e+07	3.81268e+07	4.30135e+07	4.27726e+07	2.54619e+07	2.24965e+07	2.53674e+07	2.45796e+07	3.06324e+07	2.98116e+07	3.4569e+07	2.99013e+07	1.85667e+07	1.80584e+07	2.41607e+07	2.80039e+07	5.03835e+07	4.28734e+07	3.86018e+07	3.86018e+07	4.17814e+07	2.15899e+07	2.58969e+07	2.53664e+07
AKT1	1.83995e+07	1.81047e+07	1.68318e+07	1.72477e+07	2.26473e+07	1.78013e+07	1.30376e+07	1.32719e+07	1.41565e+07	1.54098e+07	1.6672e+07	1.57422e+07	1.60275e+07	1.99072e+07	2.89662e+07	4.63087e+07	1.4988e+07	1.42586e+07	1.14642e+07	1.14666e+07	1.29872e+07	1.29872e+07	1.30611e+07	1.93989e+07	2.20442e+07	1.90636e+07	1.67981e+07	2.45611e+07	2.10536e+07	1.61343e+07	1.40654e+07	1.59803e+07	1.91752e+07	1.56507e+07	1.67265e+07	2.0715e+07	2.17277e+07	3.93873e+07	5.86498e+07	1.93989e+07	1.71423e+07	1.20903e+07	1.49862e+07	1.63538e+07	1.63538e+07	1.47584e+07	1.35097e+07	1.20728e+07	1.44851e+07
AKT2	5.43924e+06	5.56948e+06	5.80546e+06	6.30108e+06	5.00493e+06	4.81202e+06	3.90682e+06	3.77685e+06	4.45034e+06	4.62932e+06	4.94526e+06	4.92233e+06	4.81887e+06	5.50285e+06	8.84647e+06	1.33319e+07	4.46621e+06	4.28891e+06	2.75748e+06	2.84686e+06	4.12097e+06	4.12097e+06	4.29641e+06	5.5534e+06	6.77717e+06	6.5601e+06	6.58276e+06	5.63245e+06	5.62677e+06	4.00694e+06	3.77746e+06	4.55792e+06	5.07388e+06	3.99893e+06	4.58915e+06	3.85357e+06	5.87735e+06	1.1324e+07	1.34103e+07	5.6371e+06	5224016	3.26418e+06	3.69623e+06	4.2963e+06	4.2963e+06	3.66282e+06	2.96403e+06	3.05751e+06	4.55367e+06
AKT3	8.55922e+06	7583870	9.04603e+06	6.96819e+06	1.10722e+07	7.55755e+06	4.94731e+06	4.12026e+06	3.9776e+06	4.6321e+06	4.79941e+06	5.37333e+06	6.05126e+06	8.43617e+06	1.53949e+07	2.11944e+07	5.69301e+06	5.24188e+06	3.3178e+06	3.1202e+06	3.89704e+06	3.89704e+06	4.41361e+06	8.23478e+06	8.05553e+06	8.64409e+06	7.01176e+06	7.98433e+06	6.59264e+06	4.953e+06	3990017	5.00001e+06	6.45271e+06	4.73335e+06	5.63269e+06	4.94509e+06	7.67389e+06	1.69413e+07	2.38559e+07	7.90563e+06	6.53216e+06	3.8056e+06	4.32364e+06	4.74013e+06	4.74013e+06	4.15906e+06	4.68091e+06	3.79411e+06	6.1283e+06
ALK2	1.37341e+07	1.68968e+07	1.69769e+07	2.58485e+07	1.44101e+07	1.77575e+07	1.43962e+07	1.35162e+07	1.29815e+07	1.45486e+07	1.62367e+07	1.50446e+07	1.77287e+07	1.54663e+07	1.41524e+07	1.361e+07	1.11471e+07	1.42929e+07	1.8385e+07	1.73292e+07	1.59903e+07	1.59903e+07	1.76028e+07	1.33456e+07	1.7654e+07	1.35667e+07	1.99522e+07	1.60098e+07	1.67277e+07	1.27657e+07	1.44931e+07	1.46668e+07	1.43972e+07	1.34777e+07	1.75447e+07	1.88162e+07	1.4587e+07	1.17862e+07	1.17748e+07	1.21142e+07	1.22905e+07	2.50481e+07	2.20042e+07	1.60299e+07	1.60299e+07	1.86197e+07	1.24472e+07	1.61866e+07	1.19283e+07
ALK4	1.61737e+07	1.68066e+07	1.77157e+07	2.00499e+07	1.94136e+07	1.94981e+07	1.4056e+07	1.44258e+07	1.60385e+07	1.66824e+07	1.94084e+07	1.64197e+07	2.05306e+07	2.13528e+07	1.90914e+07	1.91934e+07	1.39486e+07	1.74017e+07	1.92335e+07	1.44427e+07	1.89634e+07	1.89634e+07	1.77756e+07	1.64969e+07	1.80598e+07	1.56419e+07	2.2036e+07	2.52784e+07	2.81175e+07	1.47978e+07	1.53334e+07	1.64207e+07	1.86374e+07	1.78821e+07	1.75086e+07	1.76424e+07	1.74901e+07	1.73257e+07	1.56024e+07	1.34702e+07	1.67381e+07	2.71772e+07	2.20671e+07	1.57223e+07	1.57223e+07	2.20358e+07	1.45455e+07	17210646	1.46278e+07
ALPHAK3	505391	422811	223894	409382	428283	657059	518197	533030	348682	595889	479027	396861	319150	396949	489263	664159	603960	561347	839462	950375	781930	781930	954085	531156	416217	338987	629040	618617	1.15965e+06	285244	442612	398098	339497	532676	386664	479843	644380	684352	570443	395469	456142	1.04218e+06	925102	740059	740059	962614	462981	334022	422173
AMPKA1	8.86414e+07	8.04677e+07	8.52361e+07	9.07327e+07	1.25343e+08	8.84206e+07	7.36062e+07	1.32207e+08	1.53406e+08	1.40954e+08	1.12426e+08	7.84742e+07	6.86239e+07	7.66241e+07	1.26406e+08	1.6093e+08	7.9503e+07	6.79626e+07	3.58162e+07	3.51163e+07	6.81983e+07	6.81983e+07	7.307e+07	1.19847e+08	1.21198e+08	1.22124e+08	8.89567e+07	1.21509e+08	1.17282e+08	7.35271e+07	6.65663e+07	6.49387e+07	9.03873e+07	6.8937e+07	7.12378e+07	6.87737e+07	1.19811e+08	2.12158e+08	2.18883e+08	8.97025e+07	9.56899e+07	5.023e+07	6.36227e+07	7.31401e+07	7.31401e+07	4.96781e+07	1.30524e+08	1.11163e+08	1.05631e+08
AMPKA2	4.50967e+07	3.81162e+07	4.15782e+07	4.3986e+07	5.01658e+07	4.16105e+07	3.59803e+07	6.64805e+07	7.69269e+07	7.04248e+07	6.06552e+07	3.99578e+07	3.38253e+07	3.74042e+07	5.94711e+07	8.85193e+07	3.85641e+07	3.19968e+07	1.57204e+07	1.43988e+07	2.74852e+07	2.74852e+07	3.25343e+07	6.86987e+07	5.92183e+07	6.25656e+07	4.70322e+07	6.16163e+07	5.60986e+07	3.67434e+07	3.03064e+07	3.63555e+07	4.87125e+07	3.51633e+07	3.74188e+07	3.49507e+07	6.60818e+07	1.1652e+08	1.21206e+08	4.58985e+07	4.20689e+07	2.20269e+07	2.86588e+07	3.37923e+07	3.37923e+07	2.4941e+07	6.4565e+07	4.81672e+07	4.55505e+07
ANKRD3	6.8475e+06	7.01013e+06	7.70908e+06	9.06076e+06	8.67909e+06	1.34623e+07	6.42947e+06	6.50332e+06	6.87363e+06	6.74624e+06	7.71084e+06	6.67079e+06	9.22297e+06	7.92823e+06	8.07735e+06	7.65906e+06	6.35909e+06	6.98885e+06	1.06115e+07	6.8768e+06	9.14339e+06	9.14339e+06	8.07169e+06	5.74644e+06	7.2637e+06	6.72827e+06	1.01173e+07	1.05392e+07	1.09768e+07	5.94863e+06	5.86514e+06	5.5776e+06	6.19897e+06	5.59943e+06	6.65517e+06	9.48328e+06	7.0865e+06	6.12615e+06	6.37565e+06	6.04952e+06	8.61061e+06	9.90548e+06	6.53614e+06	7.96847e+06	7.96847e+06	6.58161e+06	7.24641e+06	6.31406e+06	6.55905e+06
ASK1	2.63151e+07	2.38614e+07	1.8873e+07	2.13348e+07	2.55875e+07	5.97171e+07	1.55959e+07	1.39926e+07	1.39213e+07	1.64155e+07	2.18418e+07	2.03517e+07	1.85663e+07	2.22332e+07	2.10561e+07	2.0118e+07	1.71304e+07	1.47789e+07	1.67587e+07	1.52063e+07	1.87e+07	1.87e+07	2.31779e+07	1.86869e+07	1.6681e+07	1.67633e+07	1.87207e+07	2.45061e+07	5.51389e+07	1.72375e+07	1.38009e+07	1.27138e+07	1.59292e+07	1.60392e+07	1.63963e+07	1.66614e+07	1.57517e+07	1.40418e+07	1.48401e+07	1.55813e+07	1.24037e+07	1.39644e+07	1.39326e+07	1.51391e+07	1.51391e+07	1.60044e+07	1.99212e+07	1.42897e+07	2.0956e+07
ATM	5.75826e+06	7.25149e+06	8.06004e+06	1.27623e+07	8.70104e+06	7.63784e+06	8.05169e+06	7.76525e+06	7.24887e+06	7.13269e+06	1.03135e+07	9.21218e+06	9.2653e+06	6.45773e+06	4.86129e+06	6.56953e+06	4.53038e+06	6.30636e+06	8.15056e+06	7.91577e+06	6.16823e+06	6.16823e+06	7.6908e+06	5.58463e+06	6.78207e+06	6.53703e+06	9.32304e+06	8.35516e+06	5.37998e+06	5.57208e+06	6.1731e+06	6.54278e+06	6.78259e+06	8.17132e+06	8.53251e+06	8.67867e+06	6.21425e+06	4.9138e+06	5.89763e+06	4.99448e+06	5.37919e+06	8872857	1.02328e+07	8.22986e+06	8.22986e+06	8.41024e+06	3.65941e+06	4.82389e+06	5.24731e+06
ATR	4.40571e+06	4.91398e+06	4.70665e+06	6.09409e+06	4.64939e+06	4.3343e+06	3.8879e+06	3965396	4.36759e+06	4.5153e+06	6.31666e+06	5.95277e+06	5.95918e+06	4.91584e+06	4.28344e+06	4.85814e+06	4.22168e+06	4.25225e+06	5.68453e+06	5.20597e+06	6.28445e+06	6.28445e+06	7.83212e+06	4.25045e+06	4.67454e+06	4.17935e+06	5.32505e+06	4.16315e+06	3.99774e+06	3.85593e+06	4.05563e+06	4.00495e+06	4.26744e+06	5.23204e+06	4.93732e+06	5.60544e+06	4.36558e+06	4.08581e+06	4.36711e+06	4.11546e+06	3.96503e+06	4.37424e+06	5.23362e+06	6.13554e+06	6.13554e+06	9502884	3.9952e+06	3.59843e+06	4.14978e+06
AURA	5.68338e+06	9.08077e+06	8.34084e+06	1.08832e+07	8.18615e+06	7.55535e+06	5.84104e+06	6.72626e+06	5.79437e+06	5.56073e+06	6.38708e+06	7.41854e+06	6.97686e+06	8.31996e+06	1.05882e+07	1.28759e+07	6.1783e+06	9.24243e+06	7.73186e+06	8.13075e+06	8.00658e+06	8.00658e+06	1.00396e+07	7.95887e+06	1.08572e+07	9.4733e+06	1.14666e+07	9.47223e+06	7.80842e+06	6.14582e+06	6.21113e+06	6.73525e+06	7.19738e+06	6.378e+06	6.8822e+06	8.49557e+06	8.37068e+06	1.19e+07	1.50193e+07	7.99039e+06	9.14908e+06	1.22806e+07	8.46644e+06	8.55093e+06	8.55093e+06	8.46197e+06	7.89363e+06	1.23413e+07	5.94409e+06
AURB	1.73813e+07	2.18341e+07	1.90044e+07	1.81853e+07	1.57541e+07	1.60421e+07	1.34451e+07	1.50863e+07	1.37531e+07	1.38647e+07	1.52992e+07	1.46612e+07	1.64255e+07	1.87227e+07	3.19328e+07	3.35307e+07	1.60723e+07	1.70458e+07	1.2954e+07	9.02535e+06	1.26386e+07	1.26386e+07	1.16558e+07	1.72412e+07	2.12289e+07	1.82166e+07	1.65067e+07	1.80309e+07	1.52932e+07	1.24304e+07	1.28211e+07	1.33489e+07	1.49922e+07	1.30964e+07	1.44283e+07	1.54659e+07	1.86374e+07	3.25795e+07	4.91404e+07	1.53608e+07	1.52658e+07	1.13692e+07	1.18026e+07	1.24892e+07	1.24892e+07	1.00634e+07	1.71824e+07	1.82143e+07	1.38747e+07
AURC	4.2814e+07	5.5816e+07	5.00251e+07	5.04577e+07	3.68261e+07	2.84944e+07	2.75944e+07	2.16277e+07	2.17157e+07	2.27877e+07	2.32925e+07	2.46941e+07	2.92535e+07	3.63366e+07	7.37517e+07	5.02998e+07	2.63317e+07	3.59479e+07	2.23694e+07	1.90284e+07	2.44716e+07	2.44716e+07	1.83761e+07	6.49024e+07	5.03007e+07	4.71811e+07	4.26318e+07	4.19709e+07	3.16732e+07	2.22907e+07	2.35319e+07	2.27197e+07	2.79853e+07	2.39458e+07	2.54102e+07	2.60828e+07	3.60754e+07	7.7755e+07	8.22788e+07	3.62614e+07	3.23333e+07	2.19147e+07	2.12384e+07	3.2487e+07	3.2487e+07	2.37462e+07	4.73681e+07	4.07403e+07	3.1935e+07
BCKDK	9.01044e+06	1.25729e+07	1.11776e+07	1.76764e+07	3.05217e+07	1.03188e+07	9.66564e+06	8.73826e+06	9.43873e+06	1.05753e+07	1.29347e+07	1.24529e+07	1.90482e+07	1.38641e+07	1.12364e+07	1.108e+07	7.45715e+06	1.03877e+07	9.41556e+06	7.92302e+06	9.85926e+06	9.85926e+06	9.85309e+06	1.14038e+07	1.27861e+07	1.07449e+07	1.31838e+07	2.53144e+07	8.41247e+06	8.60318e+06	9.47289e+06	1.04894e+07	1.19197e+07	1.24541e+07	1.35353e+07	1.78777e+07	1.24093e+07	9.63821e+06	1.01953e+07	8.15903e+06	8.55036e+06	7.79608e+06	8.92879e+06	1.01252e+07	1.01252e+07	1.2359e+07	8.79444e+06	9.78121e+06	8.0597e+06
BIKE	1.31864e+07	6.60676e+06	7.47124e+06	1.27067e+07	1.04012e+07	1.48756e+07	1.53863e+07	2.24569e+07	1.62562e+07	1.4489e+07	1.00809e+07	2.01619e+07	9.28273e+06	8.63052e+06	6.93839e+06	1.81057e+07	1.19139e+07	7.12488e+06	5.29819e+06	5.26366e+06	6.8159e+06	6.8159e+06	1.38648e+07	9.83432e+06	1.17716e+07	1.25484e+07	1.29563e+07	1.07591e+07	1.33381e+07	1.11828e+07	1.13815e+07	1.30325e+07	1.27373e+07	1.09188e+07	1.10732e+07	9.17938e+06	1.07662e+07	1.49043e+07	1.4615e+07	1.22689e+07	9.58309e+06	7.03399e+06	9.8717e+06	7.2308e+06	7.2308e+06	8.16478e+06	1.3042e+07	7.92736e+06	1.5005e+07
BMPR1A	2.90446e+06	3.86719e+06	4.08211e+06	4.87961e+06	4.08002e+06	3.66838e+06	3.45689e+06	3.45209e+06	3.33532e+06	3.29093e+06	3.35432e+06	3.86009e+06	4.01176e+06	4.26089e+06	3.57661e+06	3.68305e+06	3.77346e+06	5.07585e+06	7.82185e+06	6.87247e+06	6.05846e+06	6.05846e+06	5.9211e+06	3.3353e+06	4.12324e+06	3.92407e+06	4.91729e+06	6.65976e+06	6.74356e+06	3.82016e+06	3.36409e+06	3.01923e+06	3.47857e+06	3.40813e+06	3.4066e+06	3.8187e+06	4.24776e+06	3.19033e+06	3.09142e+06	3.84168e+06	4.66633e+06	1.06452e+07	7.79487e+06	6.58651e+06	6.58651e+06	4.70665e+06	3.15839e+06	4.04406e+06	3.37694e+06
BMPR1B	1.32314e+07	1.44935e+07	1.61725e+07	2.29303e+07	1.55749e+07	1.3778e+07	1.11304e+07	8.22824e+06	9.25631e+06	9.64706e+06	8.82242e+06	9.6509e+06	1.07831e+07	1.17501e+07	1.13275e+07	1.04966e+07	1.01348e+07	1.20975e+07	2.01276e+07	1.80614e+07	1.63389e+07	1.63389e+07	1.70213e+07	1.17579e+07	1.4833e+07	1.2897e+07	2.77252e+07	1.86071e+07	1.59006e+07	9.05221e+06	8.2951e+06	8.62703e+06	1.0125e+07	7.93763e+06	8.99438e+06	8.75602e+06	1.00655e+07	9.635e+06	9.43918e+06	1.19053e+07	1.08398e+07	2.63937e+07	2.06642e+07	1.96956e+07	1.96956e+07	1.77764e+07	1.03994e+07	1.21124e+07	1.29133e+07
BMPR2	1.41128e+07	1.5719e+07	1.61321e+07	2.9132e+07	1.66076e+07	1.71858e+07	1.50971e+07	1.44471e+07	1.35879e+07	1.33168e+07	1.57261e+07	1.75285e+07	1.75785e+07	1.42786e+07	1.35908e+07	1.42304e+07	1.28077e+07	1.33688e+07	1.60385e+07	1.54347e+07	1.45674e+07	1.45674e+07	1.5967e+07	1.56677e+07	1.45209e+07	1.58591e+07	2.59431e+07	1.67648e+07	1.61433e+07	1.40265e+07	1.30557e+07	1.32995e+07	1.34004e+07	1.39353e+07	1.55518e+07	1.50631e+07	1.40037e+07	1.33878e+07	1.24117e+07	1.31642e+07	1.34366e+07	1.58175e+07	1.68978e+07	1.54777e+07	1.54777e+07	1.5803e+07	1.32193e+07	1.47503e+07	1.35572e+07
BRAF	1.35049e+07	1.16464e+07	1.24388e+07	1.63496e+07	1.31972e+07	1.37819e+07	8.07063e+06	8.24131e+06	8.95709e+06	1.05423e+07	8.22281e+06	1.00889e+07	1.18715e+07	1.2997e+07	1.55265e+07	1.25039e+07	1.0444e+07	1.3416e+07	1.74257e+07	1.38536e+07	1.11028e+07	1.11028e+07	1.17835e+07	1.15792e+07	1.16797e+07	1.05359e+07	1.82656e+07	1.43673e+07	1.13091e+07	6.69333e+06	5.97839e+06	7.30243e+06	7.71233e+06	8.37748e+06	8.45956e+06	4.82021e+07	1.11318e+07	9.09881e+06	7.71066e+06	9.37217e+06	1.10887e+07	1.86063e+07	1.47675e+07	9.51442e+06	9.51442e+06	8.0259e+06	6.46195e+06	7.3e+06	1.06119e+07
BRSK1	6.03089e+06	6.17435e+06	6.72297e+06	1.13108e+07	9.84623e+06	7.12878e+06	5.50488e+06	6.05686e+06	7.01483e+06	9.97081e+06	7.21541e+06	7.35206e+06	5.85511e+06	4.91774e+06	8.00602e+06	1.29017e+07	5.32298e+06	4.08975e+06	2.89512e+06	3.17475e+06	3.49223e+06	3.49223e+06	4.98599e+06	1.07278e+07	9.32845e+06	9.3207e+06	8.03478e+06	1.03084e+07	9.28685e+06	4.91927e+06	3.065e+06	4.06077e+06	6.01279e+06	4.70216e+06	5.26777e+06	5.6182e+06	8.61217e+06	1.46941e+07	1.58822e+07	7.14844e+06	5.07184e+06	4.00298e+06	4.9204e+06	5.24873e+06	5.24873e+06	4.92169e+06	6.03808e+06	5.52929e+06	7.00512e+06
BRSK2	2.22725e+07	2.25008e+07	2.35585e+07	3.9059e+07	3.19247e+07	2.2374e+07	1.87006e+07	2.53035e+07	2.95506e+07	3.09489e+07	2.80966e+07	2.895e+07	2.61844e+07	1.96683e+07	3.16108e+07	3.99658e+07	1.90905e+07	1.39837e+07	8.33581e+06	8.29615e+06	1.40208e+07	1.40208e+07	1.38665e+07	4.20888e+07	3.09049e+07	3.03503e+07	3.31065e+07	3.98423e+07	2.62096e+07	1.8002e+07	1.38541e+07	1.53889e+07	2.33941e+07	1.8225e+07	2.24205e+07	2.59034e+07	3.46082e+07	54081968	5.67032e+07	2.42341e+07	1.99758e+07	9.73375e+06	1.15649e+07	1.65808e+07	1.65808e+07	1.41645e+07	2.14671e+07	2.19634e+07	2.5894e+07
BUB1	7.86367e+06	1.93836e+06	2.17584e+06	3.72271e+06	3.4743e+06	4.6457e+06	2.79392e+06	5.76531e+06	2.5591e+07	6.69901e+06	2.50196e+06	9.64619e+06	2.12274e+06	2.02336e+06	2.42736e+06	6.74459e+06	4.65962e+06	1.99539e+06	1.26133e+06	1.26613e+06	2.09968e+06	2.09968e+06	5.10808e+06	8.04247e+06	5.68796e+06	6.64071e+06	4.69525e+06	5.63742e+06	4.36951e+06	3.62611e+06	2.98527e+06	6.24233e+06	6.08499e+06	3.96576e+06	4.4364e+06	4.44921e+06	4.73382e+06	8.89336e+06	8.77794e+06	5.74747e+06	2.99582e+06	3.27518e+06	4.63909e+06	2.54653e+06	2.54653e+06	2.22008e+06	2.0331e+07	4.9538e+06	8.9569e+06
CAMK1A	1.11303e+07	2.89584e+06	2.49856e+06	3.97312e+06	4.32128e+06	6.18608e+06	4.87516e+06	1.07695e+07	2.14228e+07	9.98982e+06	1.12452e+07	6.82181e+06	6.6682e+06	3.79999e+06	4.78188e+06	1.30001e+07	7.03633e+06	2.84361e+06	1.48225e+06	1.36164e+06	1.79147e+06	1.79147e+06	3.32848e+06	3.52764e+06	3.76788e+06	5.06619e+06	5.46722e+06	5.30445e+06	6.06193e+06	6.22393e+06	6.29952e+06	6.856e+06	6.91327e+06	5.11339e+06	5.07536e+06	3.88425e+06	5.77976e+06	1.6055e+07	1.29633e+07	6.81639e+06	4.92146e+06	1.74721e+06	3.32437e+06	2.38515e+06	2.38515e+06	2.72848e+06	2.34368e+06	1.86062e+06	5.42946e+06
CAMK1B	4.66127e+06	3.90693e+06	4.01532e+06	4.54321e+06	4.36153e+06	4.74685e+06	4.48268e+06	5.26922e+06	7.3343e+06	5.02659e+06	5.23359e+06	4.56121e+06	4.09341e+06	3.93547e+06	5.32034e+06	6.76101e+06	4.49151e+06	3.85522e+06	3.36555e+06	3.40442e+06	3.63021e+06	3.63021e+06	4.20672e+06	3.76304e+06	4.12425e+06	4.54091e+06	5.10715e+06	4.53723e+06	4.82173e+06	5.02724e+06	5.07116e+06	5.25091e+06	4.71007e+06	4.4002e+06	4.34872e+06	3.98822e+06	4.40436e+06	8.12435e+06	7.13784e+06	4.85065e+06	4.26402e+06	3.40711e+06	3.83602e+06	4.31228e+06	4.31228e+06	3.81804e+06	3.26542e+06	3.40888e+06	4.43206e+06
CAMK1D	4.34052e+07	2.05967e+07	1.94452e+07	2.85327e+07	2.44699e+07	2.92404e+07	2.74553e+07	4.76636e+07	8.51662e+07	4.94098e+07	5.02883e+07	3.50604e+07	3.56714e+07	2.87286e+07	3.64739e+07	6.7435e+07	3.30413e+07	2.16901e+07	9.81355e+06	9.1852e+06	1.36764e+07	1.36764e+07	2.69832e+07	2.31335e+07	2.56425e+07	2.87169e+07	3.52897e+07	3.21611e+07	3.39041e+07	3.24259e+07	2.99346e+07	3.25275e+07	3.65521e+07	2.65851e+07	2.8983e+07	2.5937e+07	3.50524e+07	9.46287e+07	8.64019e+07	3.89563e+07	3.38873e+07	1.60832e+07	2.87957e+07	1.78515e+07	1.78515e+07	1.58152e+07	2.33605e+07	1.72327e+07	3.12218e+07
CAMK1G	8.08169e+06	5.44107e+06	5.43598e+06	7.67016e+06	8.65935e+06	8.06298e+06	7.08582e+06	1.09568e+07	1.75985e+07	1.12089e+07	8.77553e+06	8.50891e+06	5.99127e+06	7.6113e+06	1.19571e+07	1.80529e+07	7.27349e+06	5.68456e+06	3.9097e+06	3.6751e+06	5.0111e+06	5.0111e+06	6.70287e+06	4.32438e+06	6.56747e+06	6.23703e+06	7.39324e+06	6.52601e+06	6.33726e+06	6.57153e+06	7.96091e+06	8.53422e+06	8.15829e+06	7.98023e+06	8.63946e+06	1.01668e+07	9.42733e+06	2.16784e+07	1.79812e+07	8.15662e+06	7.26173e+06	3.73098e+06	4.77282e+06	6.6159e+06	6.6159e+06	6.13568e+06	3.71447e+06	4.27761e+06	5.95486e+06
CAMK2A	1.62968e+07	9.85857e+06	1.19772e+07	1.90478e+07	1.63437e+07	1.38612e+07	1.12772e+07	1.12592e+07	2.33423e+07	13733808	1.77327e+07	1.49289e+07	2.06202e+07	1.35955e+07	1.03121e+07	1.65582e+07	9.71072e+06	8.04184e+06	5.8794e+06	5.99584e+06	7.86324e+06	7.86324e+06	1.05729e+07	1.8898e+07	1.2439e+07	1.43284e+07	1.73158e+07	1.68323e+07	1.41339e+07	1.02661e+07	8.67519e+06	9.68738e+06	1.26979e+07	1.14721e+07	1.34864e+07	1.73272e+07	1.43474e+07	1.87495e+07	1.85369e+07	1.37602e+07	9.10791e+06	8.02785e+06	1.30293e+07	9.76214e+06	9.76214e+06	1.06382e+07	1.63289e+07	8.57309e+06	9.99434e+06
CAMK2B	1.14748e+08	9.13182e+07	9.63868e+07	1.36284e+08	1.16468e+08	8.67203e+07	1.31394e+08	1.17522e+08	1.86966e+08	1.22022e+08	1.29669e+08	1.12017e+08	1.26426e+08	8.77351e+07	8.63424e+07	1.26243e+08	9.74833e+07	8.17413e+07	7.66665e+07	7.19554e+07	8.55315e+07	8.55315e+07	9.8533e+07	1.18956e+08	1.19775e+08	1.04075e+08	1.33597e+08	1.47864e+08	1.19515e+08	9.38906e+07	8.39706e+07	8.14737e+07	1.22995e+08	9.81537e+07	1.25588e+08	1.10315e+08	1.19367e+08	1.4834e+08	1.49379e+08	1.316e+08	113219067	9.78464e+07	1.39609e+08	9.28568e+07	9.28568e+07	9.61542e+07	1.40779e+08	9.85313e+07	7.49929e+07
CAMK2D	6.46783e+07	4.77211e+07	5.5775e+07	8.7799e+07	7.97425e+07	5.57575e+07	5.31212e+07	6.42057e+07	9.84006e+07	7.02789e+07	7.93868e+07	7.16244e+07	9.67919e+07	5.32029e+07	4.58464e+07	5.92561e+07	4.0847e+07	3.44748e+07	2.39663e+07	2.17903e+07	3.49357e+07	3.49357e+07	3.49791e+07	6.01624e+07	6.07039e+07	6.27098e+07	7.41422e+07	9.43947e+07	6.4086e+07	5.43825e+07	5.55664e+07	6.02268e+07	7.03142e+07	7.17378e+07	7.45925e+07	9.74013e+07	5.0508e+07	5.68047e+07	6.38839e+07	5.13945e+07	4.14814e+07	2.57783e+07	4.05415e+07	3.83378e+07	3.83378e+07	3.57361e+07	5.43794e+07	4.86964e+07	5.54165e+07
CAMK2G	4.96251e+06	5.57648e+06	5.73928e+06	6.29239e+06	1.04356e+07	5.56623e+06	5.52931e+06	4.90881e+06	5.46856e+06	4.99869e+06	5.68726e+06	5.38309e+06	6.51117e+06	6.80934e+06	6.25574e+06	5.7592e+06	5.25823e+06	5.85133e+06	6.48871e+06	6.4121e+06	5.74672e+06	5.74672e+06	5.83715e+06	4.91475e+06	5.34276e+06	5.37599e+06	5.54242e+06	7.95972e+06	5.31752e+06	4.84553e+06	5.07098e+06	4.90437e+06	4.95339e+06	5.41653e+06	5.78911e+06	7.54283e+06	6.27988e+06	5.18968e+06	4.97049e+06	5.2668e+06	5.86626e+06	5.86178e+06	5.69592e+06	6.06692e+06	6.06692e+06	6.04441e+06	4.59825e+06	4.37582e+06	4.73474e+06
CAMK4	6.78248e+07	5.17579e+07	4.89725e+07	7.10527e+07	1.02683e+08	6.97944e+07	8.03433e+07	9.97352e+07	1.51484e+08	1.06167e+08	1.43502e+08	1.10604e+08	9.04493e+07	6.40012e+07	8.38614e+07	1.21257e+08	6.19091e+07	5.33464e+07	2.84219e+07	2.98351e+07	5.16386e+07	5.16386e+07	5.42047e+07	5.68027e+07	7.61599e+07	7.21503e+07	7.7263e+07	1.18663e+08	9.34306e+07	8.29778e+07	7.65257e+07	8.923e+07	1.03404e+08	8.91782e+07	9.62054e+07	8.39374e+07	1.03263e+08	1.4742e+08	1.53115e+08	8.41271e+07	8.51453e+07	4.24169e+07	6.23929e+07	6.34985e+07	6.34985e+07	5.77511e+07	6.84643e+07	5.48122e+07	5.91434e+07
CAMKK1	2.17467e+08	2.38286e+08	2.39074e+08	2.30295e+08	2.4038e+08	3.38197e+08	1.41525e+08	1.23601e+08	1.08957e+08	1.6224e+08	1.53478e+08	1.62545e+08	1.6302e+08	1.8875e+08	2.12913e+08	2.0284e+08	1.55347e+08	1.8763e+08	2.12015e+08	1.90244e+08	1.62028e+08	1.62028e+08	1.76295e+08	1.60974e+08	1.98498e+08	1.84698e+08	1.85769e+08	1.96705e+08	1.82395e+08	1.39237e+08	1.13147e+08	1.36027e+08	1.37483e+08	1.7157e+08	1.55321e+08	2.66873e+08	1.7842e+08	1.35256e+08	1.32689e+08	1.60071e+08	1.7204e+08	2.10494e+08	1.9812e+08	1.62523e+08	1.62523e+08	140597085	1.27805e+08	9.23379e+07	1.48244e+08
CAMKK2	1.57091e+07	1.57457e+07	1.60123e+07	1.45104e+07	1.05696e+07	1.39107e+07	9.19954e+06	6.4575e+06	6.8564e+06	1.08374e+07	1.13583e+07	1.24806e+07	1.52605e+07	1.33156e+07	1.24456e+07	1.482e+07	1.31496e+07	1.12069e+07	1.25157e+07	1.03025e+07	1.07998e+07	1.07998e+07	9.47726e+06	1.22819e+07	1.46369e+07	1.3105e+07	11839413	1.55906e+07	1.1637e+07	7.6875e+06	6.34188e+06	1.00492e+07	1.37793e+07	1.23824e+07	1.80543e+07	2.36418e+07	1.51606e+07	1.17e+07	1.46131e+07	1.38381e+07	1.25344e+07	1.25205e+07	1.19447e+07	9.37569e+06	9.37569e+06	1.09566e+07	1.54169e+07	8.82285e+06	1.22449e+07
CAMLCK	2.0073e+06	1.77126e+06	1.77666e+06	1.98799e+06	1.72463e+06	1.95164e+06	1.82841e+06	1.96395e+06	1.77307e+06	1.87343e+06	1.65796e+06	1.81177e+06	1.46748e+06	1.78032e+06	2.31844e+06	3.03911e+06	1.53407e+06	1.46617e+06	1.29843e+06	1.30229e+06	1.31255e+06	1.31255e+06	1.44062e+06	1.77621e+06	1.7804e+06	1.83018e+06	1.98683e+06	2.07303e+06	2.15177e+06	1.78257e+06	1.64684e+06	1.61618e+06	1.74331e+06	1.59004e+06	1.64962e+06	1.50889e+06	1.71824e+06	2.50537e+06	2.84744e+06	1.58685e+06	1.52641e+06	1.33467e+06	1.4714e+06	1.42336e+06	1.42336e+06	1.48511e+06	1.745e+06	1645554	1.80853e+06
CDC7	1.20989e+07	1.23709e+07	1.66488e+07	2.0388e+07	2.74184e+07	1.69125e+07	1.24883e+07	1.23145e+07	1.22684e+07	1.25754e+07	1.30866e+07	1.56372e+07	1.69738e+07	1.44172e+07	1.26273e+07	1.40157e+07	1.01958e+07	1.29677e+07	1.31061e+07	1.1335e+07	1.10037e+07	1.10037e+07	1.11765e+07	1.57799e+07	1.31938e+07	1.4068e+07	1.88406e+07	2.60416e+07	1.50091e+07	1.32817e+07	1.16518e+07	1.33991e+07	1.30862e+07	1.34763e+07	1.58859e+07	1.92844e+07	1.38751e+07	1.29138e+07	1.28917e+07	1.23002e+07	1.35679e+07	1.80018e+07	1.48405e+07	1.60047e+07	1.60047e+07	1.33058e+07	1.40491e+07	1.3303e+07	1.1523e+07
CDK1	6.28882e+07	7.56254e+07	5.63895e+07	6.42305e+07	8.14301e+07	6.87291e+07	3.88442e+07	4.06349e+07	4.32078e+07	4.10467e+07	4.76785e+07	5.35301e+07	4.60554e+07	4.82851e+07	6.00404e+07	5.05329e+07	4.64858e+07	5.10267e+07	8.37063e+07	7.33174e+07	9.38873e+07	9.38873e+07	8.98391e+07	7.41749e+07	5.68523e+07	4.95515e+07	5.14772e+07	8.20757e+07	6.02404e+07	2.9171e+07	3.25338e+07	3.43146e+07	4.00849e+07	4.10285e+07	4.90343e+07	5.23273e+07	4.51694e+07	4.84163e+07	5.07947e+07	4.59028e+07	5.00783e+07	7.77299e+07	6.87589e+07	7.12633e+07	7.12633e+07	7.08338e+07	9.11936e+07	6.46207e+07	4.16188e+07
CDK2	1.88487e+08	1.40841e+08	1.76889e+08	2.55054e+08	3.2511e+08	2.29204e+08	1.71325e+08	1.17003e+08	1.34535e+08	1.36748e+08	1.72095e+08	2.02632e+08	1.94061e+08	2.00797e+08	2.00834e+08	1.80947e+08	1.93326e+08	1.39028e+08	1.86541e+08	1.70714e+08	1.65011e+08	1.65011e+08	1.53538e+08	9.23009e+07	1.61863e+08	1.60369e+08	2.29669e+08	2.83742e+08	2.43782e+08	1.42094e+08	1.42719e+08	1.42751e+08	1.27549e+08	1.69752e+08	1.72734e+08	2.2e+08	1.89002e+08	1.59935e+08	1.2986e+08	1.84996e+08	1.39087e+08	1.58654e+08	1.68823e+08	1.23314e+08	1.23314e+08	1.46974e+08	1.07862e+08	2.14575e+08	1.42086e+08
CDK3	1.60368e+07	1.45491e+07	1.1824e+07	1.61189e+07	2.05684e+07	1.69e+07	8.85775e+06	6.98215e+06	6.69711e+06	7.39576e+06	1.00516e+07	9.52308e+06	1.07967e+07	1.05736e+07	1.13189e+07	1.19629e+07	9.74046e+06	9.4461e+06	1.3935e+07	1.12471e+07	1.31987e+07	1.31987e+07	1.00824e+07	1.60342e+07	1.54762e+07	1.28435e+07	1.50288e+07	1.90771e+07	1.86333e+07	6.26295e+06	6.12499e+06	7.37393e+06	9.95282e+06	8.31753e+06	9.26723e+06	1.00752e+07	1.00515e+07	1.14758e+07	1.05317e+07	8.6989e+06	9.75851e+06	1.11441e+07	1.34483e+07	1.04288e+07	1.04288e+07	1.02158e+07	2.13056e+07	1.9133e+07	1.1883e+07
CDK4	1.89662e+07	2.12774e+07	1.69201e+07	1.71096e+07	2.3929e+07	2.32862e+07	1.1266e+07	1.51936e+07	1.24644e+07	1.34775e+07	1.32115e+07	1.90685e+07	1.29646e+07	1.92211e+07	2.32597e+07	2.64765e+07	1.36182e+07	1.79406e+07	1.32502e+07	1.31915e+07	1.27561e+07	1.27561e+07	1.54818e+07	1.84352e+07	2.0155e+07	1.71812e+07	1.80301e+07	2.89529e+07	2.58117e+07	1.12577e+07	1.43196e+07	1.38135e+07	1.41305e+07	1.45684e+07	1.92924e+07	2.18116e+07	1.86157e+07	2.10981e+07	2.60109e+07	1.42291e+07	1.98682e+07	1.14088e+07	1.44227e+07	1.10051e+07	1.10051e+07	9.30704e+06	1.63178e+07	1.99476e+07	1.4836e+07
CDK5	4.3731e+08	4.07239e+08	3.68396e+08	3.87915e+08	4.39764e+08	3.64822e+08	2.27936e+08	1.89749e+08	1.8819e+08	218461111	2.78685e+08	3.05239e+08	2.30766e+08	3.10696e+08	3.79745e+08	3.23376e+08	2.95026e+08	2.76011e+08	3.72838e+08	3.11526e+08	2.82935e+08	2.82935e+08	3.03186e+08	4.57694e+08	4.20291e+08	3.27251e+08	348213309	5.37706e+08	4.51302e+08	1.98078e+08	1.83012e+08	1.96449e+08	2.45056e+08	2.2823e+08	2.35161e+08	3.14178e+08	2.99351e+08	3.05759e+08	2.81706e+08	2.7148e+08	2.85976e+08	3.13114e+08	2.83146e+08	2.83488e+08	2.83488e+08	2.37997e+08	4.95477e+08	4.06275e+08	2.89856e+08
CDK6	1.80922e+07	1.79831e+07	1.52201e+07	1.4475e+07	2.20763e+07	2.12554e+07	9.94208e+06	9.77904e+06	1.13019e+07	1.07605e+07	1.43028e+07	1.55315e+07	1.05407e+07	1.72113e+07	2.29848e+07	1.91245e+07	1.44615e+07	1.52589e+07	1.26609e+07	1.32901e+07	1.36436e+07	1.36436e+07	1.96194e+07	1.46433e+07	1.42833e+07	1.39618e+07	1.32896e+07	2.20908e+07	2.05176e+07	9.24192e+06	1.0398e+07	1.16758e+07	1.19159e+07	1.17024e+07	1.43892e+07	1.71226e+07	1.5286e+07	1.85494e+07	1.57773e+07	1.43623e+07	1.63075e+07	1.21505e+07	1.17964e+07	1.2122e+07	1.2122e+07	1.5322e+07	1.38232e+07	1.70367e+07	1.44832e+07
CDK7	1.45698e+07	1.53505e+07	1.5268e+07	1.759e+07	1.65802e+07	1.3744e+07	9.4854e+06	9.9545e+06	1.18023e+07	1.20161e+07	1.38754e+07	1.55974e+07	2.04175e+07	1.85443e+07	1.78402e+07	1.669e+07	1.15574e+07	1.34917e+07	8.99657e+06	7.09008e+06	8.36674e+06	8.36674e+06	7.1372e+06	1.85309e+07	1.68028e+07	1.41863e+07	1.68608e+07	2.62277e+07	1.62847e+07	9.21374e+06	9.93126e+06	1.09506e+07	1.31834e+07	1.09851e+07	1.48479e+07	1.57306e+07	1.56656e+07	1.68359e+07	1.77718e+07	1.38678e+07	1.50713e+07	8.39478e+06	7.91802e+06	9.42122e+06	9.42122e+06	8.51472e+06	2.47157e+07	1.77818e+07	1.30384e+07
CDK8	72221781	71141577	69320708	95542883	87819277	76354199	65558999	69650253	73396582	62894592	107494944	133186139	70249102	81289732	60239431	69122181	73948373	71515691	112994581	106090929	72417046	72417046	89764481	66088337	66673397	68720596	78108999	128730035	78613348	60637126	67583969	65174114	75169227	78511627	86868304	86757785	77311229	60324773	59345204	67420799	59913640	84368061	86879910	79312478	79312478	80786929	87800033	91824147	77081508
CDK9	5.80794e+07	5.79746e+07	6.4557e+07	7.16931e+07	1.5748e+08	1.13351e+08	5.10367e+07	4.91179e+07	4.69406e+07	4.88359e+07	7.12579e+07	7.63738e+07	8.33121e+07	7.27441e+07	6.20937e+07	70546447	4.76588e+07	5.01409e+07	3.27301e+07	2.944e+07	4.11154e+07	4.11154e+07	4.08395e+07	5.70456e+07	6.13291e+07	6.37368e+07	6.16616e+07	1.39479e+08	9.63001e+07	4.58426e+07	4.65524e+07	4.89904e+07	5.19707e+07	6.06536e+07	6.4014e+07	7.01659e+07	6.03632e+07	5.87317e+07	6.30635e+07	4.31394e+07	4.80066e+07	3.25463e+07	3.54527e+07	3.87679e+07	3.87679e+07	4.49464e+07	6.06278e+07	9.61013e+07	6.15602e+07
CDK10	4.22414e+06	4.58693e+06	3.67891e+06	5.49383e+06	5.33803e+06	4.54613e+06	2.63414e+06	3.10502e+06	3.39947e+06	3.29586e+06	4.44812e+06	4.88016e+06	5.50096e+06	4.70996e+06	9.75604e+06	9.81008e+06	3.9702e+06	3.22807e+06	1.5533e+06	1.27706e+06	3.43808e+06	3.43808e+06	2.34117e+06	4.60261e+06	4.07417e+06	3.63133e+06	5.7885e+06	7.0276e+06	5.20269e+06	2.67829e+06	2.78188e+06	2.80731e+06	3.54659e+06	3.33845e+06	3.91466e+06	6.24462e+06	4.81799e+06	9.50176e+06	9.79676e+06	4.14935e+06	3.58669e+06	1.51451e+06	1.53951e+06	4.01279e+06	4.01279e+06	2383085	3.21674e+06	3.68637e+06	3060855
CDK12	2.10581e+07	1.78571e+07	1.86068e+07	21115258	7.22875e+07	4.52925e+07	1.48015e+07	1.42811e+07	1.5448e+07	1.52027e+07	1.99183e+07	2.08896e+07	1.95222e+07	1.66922e+07	1.39309e+07	1.69943e+07	1.45267e+07	1.34935e+07	1.44616e+07	1.20895e+07	1.60516e+07	1.60516e+07	1.60514e+07	1.73455e+07	2.08544e+07	1.8185e+07	2.06111e+07	5.23342e+07	3.80822e+07	1.28807e+07	1.46423e+07	1.5549e+07	1.71317e+07	1.75404e+07	1.95163e+07	2.22034e+07	1.70339e+07	1.36795e+07	1.6688e+07	1.25474e+07	1.46746e+07	1.41561e+07	1.47998e+07	1.39064e+07	1.39064e+07	1.6396e+07	2.20569e+07	4.28646e+07	1.72834e+07
CDK13	1.10547e+07	9.26468e+06	1.06999e+07	1.24542e+07	4.48703e+07	2.60327e+07	8.76194e+06	8.79933e+06	8.70732e+06	8.06916e+06	1.16353e+07	1.20035e+07	1.17378e+07	1.03943e+07	7.89715e+06	8.4729e+06	8.80101e+06	7.3919e+06	8.97203e+06	7.70959e+06	9.60384e+06	9.60384e+06	8.15501e+06	9.4719e+06	9.60255e+06	8.84977e+06	1.06194e+07	2.81344e+07	2.0309e+07	6.81046e+06	7.16588e+06	7.87122e+06	8.32546e+06	9.6882e+06	9.1543e+06	11580982	8.45768e+06	6.98719e+06	7.10789e+06	6.2241e+06	7.34725e+06	7.6544e+06	8.12214e+06	6.86053e+06	6.86053e+06	7.94037e+06	1.08953e+07	1.59995e+07	7.83276e+06
CDK14	2.60714e+07	3.0654e+07	2.34036e+07	2.76188e+07	5.66288e+07	5.23759e+07	1.93432e+07	3.32312e+07	3.35385e+07	2.8907e+07	2.17278e+07	2.35536e+07	2.24069e+07	3.63629e+07	4.8408e+07	3.17321e+07	2.23801e+07	3.11886e+07	1.58497e+07	1.41778e+07	2.41036e+07	2.41036e+07	1.89816e+07	2.571e+07	2.74817e+07	2.42747e+07	3.07723e+07	7.77426e+07	6.28384e+07	1.81554e+07	3.53102e+07	3.027e+07	2.38705e+07	1.83731e+07	1.97602e+07	2.67289e+07	2.4766e+07	4.0369e+07	3.32218e+07	2.13432e+07	3.01478e+07	1.58296e+07	1.50025e+07	2.22638e+07	2.22638e+07	1.34563e+07	3.23335e+07	2.93174e+07	2.24108e+07
CDK16	5.67128e+06	5.33529e+06	6.43844e+06	8.8527e+06	1.95996e+07	1.42709e+07	4.10509e+06	3.90717e+06	7.25827e+06	4.51373e+06	3.3854e+06	3.18039e+06	5.63383e+06	1.05191e+07	1.56854e+07	6.77887e+06	5.93682e+06	8.85433e+06	4.65312e+06	4.37054e+06	4.10279e+06	4.10279e+06	4.52028e+06	5.9331e+06	5.10333e+06	4.89501e+06	8.71939e+06	1.98742e+07	1.77761e+07	3.20737e+06	4.57166e+06	6.16472e+06	4.04874e+06	2.44331e+06	3.50334e+06	3.62332e+06	5.81707e+06	1.23835e+07	5.48954e+06	5.44336e+06	9.57279e+06	4.62923e+06	4.38215e+06	4.11706e+06	4.11706e+06	3.13265e+06	7.72603e+06	8.09303e+06	4.97022e+06
CDK17	4.28327e+07	4.05478e+07	4.30584e+07	4.56493e+07	8.48815e+07	5.92208e+07	2.80654e+07	3.24424e+07	3.94164e+07	3.46485e+07	3.44418e+07	4.51441e+07	4.80298e+07	4.74086e+07	6.01196e+07	4.07971e+07	3.35406e+07	4.09169e+07	3.86334e+07	3.40117e+07	3.34773e+07	3.34773e+07	3.54289e+07	5.08449e+07	4.2956e+07	3.57676e+07	4.20458e+07	9.30757e+07	6.92316e+07	2.1852e+07	3.02124e+07	2.81273e+07	2.96966e+07	2.89903e+07	3.27806e+07	4.11265e+07	3.53897e+07	4.83244e+07	3.33667e+07	3.37113e+07	4.96486e+07	3.43059e+07	3.70108e+07	3.76253e+07	3.76253e+07	2.52877e+07	7.4415e+07	5.70585e+07	3.4379e+07
CDK18	2.08565e+07	2.13915e+07	1.93309e+07	2.74134e+07	5.26599e+07	3.36936e+07	1.25543e+07	1.49111e+07	2.15531e+07	1.48052e+07	1.56544e+07	1.6892e+07	2.07406e+07	2.53294e+07	2.8402e+07	1.53287e+07	1.42783e+07	2.07038e+07	1.70424e+07	1.54038e+07	1.44697e+07	1.44697e+07	1.9792e+07	2.45783e+07	21300656	2.28105e+07	2.67313e+07	5.97914e+07	4.42745e+07	1.02206e+07	1.35086e+07	1.71659e+07	1.23132e+07	1.19345e+07	1.31196e+07	1.79567e+07	1.74254e+07	2.5405e+07	1.61308e+07	1.73512e+07	2.1729e+07	1.4316e+07	1.41086e+07	1.6299e+07	1.6299e+07	1.4047e+07	3.50362e+07	3.24248e+07	1.75704e+07
CDK19	1.93954e+07	2.5693e+07	2.27535e+07	2.55064e+07	2.72729e+07	2.28086e+07	1.72122e+07	2.16971e+07	2.2085e+07	2.25124e+07	3.56016e+07	4.15739e+07	2.71585e+07	2.79718e+07	1.76569e+07	2.12244e+07	20137428	2.21066e+07	3.17661e+07	3.08565e+07	2.29712e+07	2.29712e+07	2.80498e+07	2.01338e+07	2.46083e+07	2.40955e+07	2.2598e+07	4.16927e+07	2.37904e+07	1.80175e+07	2.3051e+07	2.38219e+07	2.44707e+07	2.80584e+07	2.93532e+07	3.07763e+07	2.2867e+07	1.67481e+07	2.00548e+07	2.01947e+07	1.69985e+07	2.1317e+07	2.52561e+07	2.09843e+07	2.09843e+07	2.35294e+07	3.06264e+07	2.80812e+07	2.3848e+07
CDKL1	6.15462e+06	6.72369e+06	6.46698e+06	6.66651e+06	6.49751e+06	6497961	6.00996e+06	6.44545e+06	6.54306e+06	6.43841e+06	8.13313e+06	7.08349e+06	5.96399e+06	6.6163e+06	7.21674e+06	1.09199e+07	6.51991e+06	6.16358e+06	5.16797e+06	5.42394e+06	4.94096e+06	4.94096e+06	4.86771e+06	6.4917e+06	6.24521e+06	6.08e+06	5.78574e+06	5.70142e+06	5.69296e+06	5.97102e+06	5.4539e+06	5.61122e+06	5.78822e+06	5.76893e+06	5.55279e+06	5.82722e+06	5.72004e+06	7.54399e+06	9.5146e+06	6.63968e+06	5.71015e+06	5.39371e+06	5.65956e+06	5.1659e+06	5.1659e+06	5.40663e+06	5.03885e+06	4.4179e+06	5.18249e+06
CDKL5	981165	1.33446e+06	1.21135e+06	1.56142e+06	1.05488e+06	1.00134e+06	949693	1.03384e+06	1.05126e+06	1.04993e+06	1.15594e+06	1.07304e+06	1.15553e+06	1.26254e+06	1.33623e+06	1.78668e+06	922524	863914	600297	586059	758024	758024	641262	1.16642e+06	1.09849e+06	1.09256e+06	1.39521e+06	1.14136e+06	1.03586e+06	1.03387e+06	952477	992595	1.05522e+06	916365	893407	896227	981443	1.54634e+06	2.0056e+06	1.09317e+06	910742	661779	690345	830634	830634	689974	932222	799724	936959
CHAK1	4.18038e+07	5.30477e+07	4.41876e+07	4.59399e+07	4.10997e+07	4.16339e+07	2.77484e+07	2.01852e+07	2.30387e+07	2.90891e+07	3.91835e+07	3.0766e+07	3.69899e+07	4.18816e+07	4.70913e+07	4.87302e+07	3.82856e+07	4.56732e+07	3.68632e+07	3.99598e+07	3.97324e+07	3.97324e+07	4.09628e+07	3.52537e+07	3.92985e+07	3.93163e+07	3.79553e+07	6.18698e+07	4.60208e+07	2.4505e+07	2.42524e+07	3.1643e+07	4.25577e+07	4.32262e+07	3.20686e+07	4.05295e+07	3.11889e+07	4.75897e+07	4.25183e+07	3.43866e+07	3.96178e+07	2.97869e+07	3.8992e+07	4.00955e+07	4.00955e+07	3.32364e+07	3.2778e+07	2.74049e+07	2.60355e+07
CHAK2	80908183	128402976	115847364	135943800	109073657	93355577	66874032	61768985	62292444	68662915	91226113	79120293	89125465	99493875	100457425	83035579	95602870	89499537	100007967	109280644	108294739	108294739	70751136	119174810	119278419	98767031	132677091	121762175	97019977	69596983	72251006	71479267	80616147	87368715	77131300	102053057	80378476	78267733	79420963	95274839	82088852	88602846	97468208	106178299	106178299	89672655	128521558	90441926	76769010
CHK1	2.05447e+07	1.38576e+07	2.95628e+07	4.33598e+07	2.67756e+07	2.43702e+07	5.2167e+07	9.26945e+07	1.21331e+08	8.31205e+07	8.62697e+07	2.76748e+07	5.51687e+07	2.13852e+07	1.69732e+07	3.17883e+07	1.76873e+07	1.51301e+07	1.58595e+07	1.09509e+07	6.86962e+06	6.86962e+06	1.85463e+07	2.47113e+07	4.37874e+07	6.32669e+07	5.22839e+07	5.85573e+07	5.82611e+07	5.68068e+07	5.13854e+07	4.96359e+07	6.77611e+07	4.40891e+07	4.86816e+07	4.47336e+07	6.17755e+07	7.84936e+07	7.60435e+07	5.75977e+07	4.85682e+07	3.85306e+07	6.18346e+07	1.67866e+07	1.67866e+07	1.85127e+07	8.50842e+07	4.24007e+07	3.58732e+07
CHK2	2.42677e+07	1.20571e+07	4.04079e+06	2.39331e+07	2.66247e+07	3.40607e+07	3.26923e+07	3.99653e+07	5.67699e+07	3.64914e+07	3.34457e+07	2.78791e+07	2.14538e+07	1.45175e+07	1.62925e+07	3.57629e+07	1.91183e+07	1.15234e+07	5.5393e+06	7.20253e+06	1.1075e+07	1.1075e+07	1.70275e+07	1.48084e+07	2.00735e+07	2.66859e+07	2.86453e+07	3.56793e+07	3.69673e+07	2.96738e+07	2.49692e+07	2.74933e+07	3.16203e+07	2.41903e+07	2.83364e+07	2.18092e+07	2.57596e+07	4.41678e+07	6.0249e+07	2.95222e+07	1.76089e+07	9.91712e+06	2.2678e+07	1.79063e+07	1.79063e+07	1.55096e+07	7.56466e+06	1.17167e+07	2.39675e+07
CK1A	4.79363e+06	3.35835e+06	3.77507e+06	4.21399e+06	6.36431e+06	2.83194e+06	2.61031e+06	2.77393e+06	3.24146e+06	3.01437e+06	3.55206e+06	3.47093e+06	3.88994e+06	3.54845e+06	3.1972e+06	2.57114e+06	2.39819e+06	2.75575e+06	4.026e+06	3.90763e+06	9.79036e+06	9.79036e+06	1.24331e+07	4.02518e+06	4.09707e+06	4.31872e+06	5.05059e+06	3.13035e+07	8.1501e+06	2.55151e+06	2.77889e+06	2.49552e+06	2.74073e+06	3.30913e+06	3.8147e+06	6.17158e+06	3.43777e+06	2.70305e+06	2.72554e+06	2.60154e+06	3.37104e+06	5.07555e+06	6.42468e+06	3.99436e+07	3.99436e+07	3.92588e+07	2.63833e+06	2.39187e+06	2.59127e+06
CK1A2	3.68879e+06	3.78675e+06	3.88837e+06	5.27922e+06	7.15857e+06	5.79658e+06	3.90398e+06	4.6303e+06	4.59011e+06	4.58122e+06	5.35088e+06	5.26777e+06	3.91465e+06	4.15806e+06	5.35616e+06	4.99184e+06	3.40394e+06	3.68659e+06	3.2552e+06	3.29042e+06	6.58079e+06	6.58079e+06	8.13915e+06	3.51464e+06	3.81674e+06	3.79077e+06	5.54391e+06	3.40658e+07	1.6075e+07	3.84883e+06	4.53588e+06	4.33619e+06	3.86636e+06	3.88669e+06	4.33409e+06	3.81152e+06	3.7583e+06	5.00117e+06	4.62673e+06	3.48418e+06	3.86503e+06	3.57665e+06	4.42465e+06	2.06671e+07	2.06671e+07	1.7418e+07	3.01349e+06	3.16366e+06	3.84431e+06
CK1D	8.92644e+06	8.61351e+06	8.22646e+06	1.01758e+07	1.05043e+07	8.92607e+06	8.78905e+06	9.42978e+06	9.56157e+06	8.74276e+06	9.28271e+06	9.12964e+06	9.7317e+06	8.35287e+06	8.78558e+06	8.83769e+06	7.20778e+06	8.24492e+06	8.76522e+06	8.17965e+06	1.44658e+07	1.44658e+07	1.747e+07	9.96254e+06	9.38517e+06	8.7118e+06	1.08102e+07	3.95727e+07	1.77313e+07	8.9899e+06	1.01152e+07	9.15738e+06	9.31847e+06	9.95428e+06	9.88411e+06	1.19073e+07	7.93099e+06	8.88329e+06	8.56216e+06	7.9428e+06	8.50017e+06	9.0672e+06	1.03607e+07	4.99595e+07	4.99595e+07	4.17161e+07	1.01072e+07	8.94345e+06	9.38654e+06
CK1E	500313	680154	650564	1.15076e+06	1.08217e+06	892864	725808	593847	551158	493616	555500	643801	754740	684690	866433	662755	436733	537766	442209	475094	940059	940059	977281	622734	650523	636486	1.42074e+06	6.46859e+06	2.86371e+06	702776	619555	680426	566859	545404	662247	716789	586231	695050	675130	481918	602519	550861	667494	2.45402e+06	2.45402e+06	2.3744e+06	730173	688099	574258
CK1G1	1.18856e+07	1.426e+07	1.65992e+07	2.2243e+07	2.16127e+07	1.25817e+07	1.19498e+07	1.00286e+07	1.21864e+07	1.09433e+07	1.24637e+07	1.36613e+07	1.69672e+07	1.49612e+07	1.96091e+07	1.43387e+07	1.0891e+07	1.38923e+07	1.52045e+07	1.22996e+07	2.19809e+07	2.19809e+07	3.01786e+07	1.47525e+07	1.56992e+07	1.81427e+07	2.86701e+07	7.68083e+07	1.92193e+07	1.12244e+07	1.17638e+07	1.19226e+07	1.17105e+07	1.4483e+07	1.63032e+07	2.52971e+07	1.35134e+07	1.44366e+07	1.19772e+07	1.11839e+07	1.2909e+07	1.8452e+07	1.64474e+07	6.41944e+07	6.41944e+07	5.40304e+07	9.12437e+06	1.03685e+07	1.29759e+07
CK1G2	2958.6	3141.11	3357.15	3873.48	4798.27	4101.42	2727.8	3475.99	3018.85	3175.2	3258.88	3241.25	3260.66	3519.02	3844.38	3816.76	3984.97	3413.12	9862.61	7496.09	18682.8	18682.8	25099.5	2791.08	2039.26	3005.12	3045.53	7534.04	2867.39	1949.19	1843.46	2238.43	2171.3	2380.75	2580.27	3051.08	2287.67	2332.22	2714.83	2731.1	2279.88	3883.61	4903.91	21467.5	21467.5	17834.2	1750.1	2140.32	1946.7
CK1G3	4.53494e+06	5.92731e+06	6.95041e+06	9.00334e+06	9.62979e+06	5.84432e+06	6.03708e+06	5.65561e+06	6.27758e+06	6.62028e+06	5.92507e+06	6.0473e+06	7.23882e+06	6.81353e+06	6.18072e+06	6.83722e+06	5.44607e+06	7.14048e+06	1.23817e+07	1.11992e+07	3.01142e+07	3.01142e+07	2.0447e+07	6.7776e+06	6.17633e+06	6.97227e+06	9.59764e+06	6.13383e+06	5.73442e+06	5.05474e+06	5.38929e+06	6.01341e+06	6.58151e+06	8.10472e+06	8.31134e+06	1.27275e+07	6.78463e+06	5.76084e+06	6.38151e+06	5.9537e+06	6.04876e+06	1.19396e+07	1.34052e+07	7.70628e+07	7.70628e+07	4.48057e+07	3.43439e+06	3.89453e+06	4.16725e+06
CK2A1	1.68687e+06	2.20153e+06	2.45003e+06	3.23625e+06	6.26755e+06	3.51683e+06	2.17558e+06	1.98458e+06	1.63171e+06	2.04725e+06	2.19206e+06	2.38227e+06	2.57541e+06	2.42106e+06	2.16197e+06	2.11896e+06	1.81601e+06	2.35626e+06	3.28088e+06	2.70296e+06	3.13299e+06	3.13299e+06	3.29626e+06	1.95324e+06	2.48578e+06	2.44267e+06	3.54307e+06	5.73638e+06	3.50489e+06	2.00004e+06	2.03133e+06	2.15856e+06	2.27827e+06	2.13052e+06	2.61062e+06	2.24496e+06	2.16791e+06	1.83967e+06	2.10517e+06	2.09929e+06	2.50707e+06	4.32229e+06	3.77772e+06	4.41888e+06	4.41888e+06	3.37853e+06	1.86057e+06	3.60495e+06	2135783
CK2A2	3.85569e+06	4.69771e+06	4.64038e+06	7.36347e+06	9.7189e+06	6.10498e+06	4.53948e+06	3.84995e+06	3.44063e+06	3.97524e+06	4.27392e+06	4.53382e+06	5.15222e+06	5.0201e+06	3.7702e+06	4.30191e+06	3.82375e+06	4.68291e+06	7.32476e+06	6.25525e+06	4.5734e+06	4.5734e+06	5.24141e+06	3.85534e+06	3.75468e+06	4.38401e+06	5.967e+06	9.39577e+06	5.03615e+06	3.78416e+06	3.20686e+06	3.58095e+06	3.61929e+06	4.1067e+06	4.73787e+06	4.50592e+06	4.20596e+06	3.17362e+06	3.18874e+06	4.25074e+06	4.16902e+06	7.57056e+06	6.96699e+06	8.44353e+06	8.44353e+06	7.44498e+06	2.87674e+06	4.8836e+06	3.50938e+06
CLK1	2.81231e+07	2.93866e+07	27992174	3.61366e+07	3.13916e+07	3.04789e+07	27096445	3.01517e+07	3.15883e+07	2.9842e+07	6.24657e+07	35527389	3.25244e+07	3.20311e+07	4.99169e+07	6.09688e+07	2.48694e+07	2.4999e+07	1.98063e+07	2.2302e+07	1.67896e+07	1.67896e+07	2.54725e+07	2.17633e+07	2.63355e+07	2.70552e+07	2.47424e+07	3.92253e+07	3.28591e+07	2.76125e+07	3.10425e+07	3.03748e+07	2.59994e+07	2.60984e+07	2.67268e+07	2.8915e+07	3.05887e+07	5.40523e+07	7.00309e+07	2.61371e+07	2.32955e+07	1.51757e+07	1.90877e+07	1.92795e+07	1.92795e+07	2.24468e+07	1.41099e+07	1.63753e+07	2.71308e+07
CLK2	1.07674e+07	1.36071e+07	1.26313e+07	1.24592e+07	1.19684e+07	6.59075e+06	6.66008e+06	4.54989e+06	5.27547e+06	5.96221e+06	1.02551e+07	6.77216e+06	6.7007e+06	1.15701e+07	2.4075e+07	2.76436e+07	9.70159e+06	1.15323e+07	1.0341e+07	9.54113e+06	1.10703e+07	1.10703e+07	1.23404e+07	1.53643e+07	1.68987e+07	1.42186e+07	1.04673e+07	1.43811e+07	1.13803e+07	6.19204e+06	5.24026e+06	5.77079e+06	8.41222e+06	6.50939e+06	6.92614e+06	5.8358e+06	1.07746e+07	2.16731e+07	3.38094e+07	1.26891e+07	1.06688e+07	9.72476e+06	1.14695e+07	1.13892e+07	1.13892e+07	1.28065e+07	8.95379e+06	1.05128e+07	9.7721e+06
CLK3	6.41237e+06	6.27326e+06	7.1783e+06	8.86126e+06	9.45863e+06	5.07052e+06	4.9689e+06	3.53465e+06	4.04874e+06	3.32457e+06	5.22551e+06	4.55487e+06	7.23475e+06	6.07422e+06	1.03424e+07	1.38361e+07	6.57621e+06	5.71627e+06	1.26086e+07	6.99625e+06	7.57914e+06	7.57914e+06	6.62079e+06	1.22818e+07	7.24164e+06	5.32687e+06	8.81866e+06	9.10883e+06	5.39283e+06	3.50619e+06	2.73175e+06	3.22752e+06	4.01619e+06	3.38463e+06	4.61483e+06	5.76134e+06	5.80577e+06	9.06305e+06	1.34656e+07	6.5312e+06	6.30146e+06	9.16985e+06	9.02443e+06	8.32783e+06	8.32783e+06	6.86504e+06	1.34225e+07	6.5061e+06	6.02946e+06
CLK4	1.33051e+07	1.49888e+07	1.35446e+07	1.5921e+07	1.35566e+07	1.33335e+07	1.12801e+07	1.15038e+07	1.30423e+07	1.00928e+07	2.02984e+07	1.4651e+07	1.81511e+07	1.53677e+07	2.15085e+07	2.65619e+07	1.20971e+07	1.28982e+07	1.07606e+07	8703126	1.18555e+07	1.18555e+07	1.37236e+07	1.08566e+07	1.47308e+07	1.24369e+07	1.33815e+07	14452860	1.37195e+07	1.0181e+07	1.15483e+07	1.0529e+07	1.19119e+07	1.15615e+07	1.31153e+07	1.47758e+07	1.31866e+07	2.32141e+07	3.03865e+07	1.13035e+07	1.08769e+07	8.75081e+06	9.71107e+06	1.13957e+07	1.13957e+07	9.86091e+06	7.24959e+06	9.91474e+06	1.0905e+07
COT	2.97993e+08	3.18501e+08	2.88254e+08	2.83537e+08	6.74043e+08	2.93747e+08	1.5738e+08	9.8552e+07	1.30581e+08	1.13213e+08	1.30275e+08	1.30346e+08	1.89036e+08	3.02227e+08	3.33958e+08	2.44541e+08	2.13783e+08	2.83783e+08	3.32276e+08	2.88173e+08	2.50184e+08	2.50184e+08	2.49761e+08	3.0821e+08	3.51877e+08	2.7274e+08	2.63549e+08	5.54699e+08	2.99206e+08	1.24901e+08	1.11749e+08	1.28291e+08	1.5759e+08	1.14065e+08	1.77477e+08	1.64888e+08	2.69719e+08	2.57986e+08	2.45593e+08	2.34967e+08	3.15429e+08	3.76855e+08	3.52154e+08	3.27627e+08	3.27627e+08	2.05657e+08	2.97932e+08	2.66158e+08	1.59615e+08
CRIK	2.32249e+06	1.83223e+06	1.6484e+06	2.17961e+06	1.91126e+06	2.16872e+06	1.92285e+06	4.0005e+06	3.27402e+06	2.21917e+06	2.82298e+06	2.59974e+06	2.17594e+06	2.95944e+06	6.45246e+06	2.18471e+07	2.65012e+06	1.70949e+06	1.09943e+06	1.01577e+06	1.48859e+06	1.48859e+06	2.0391e+06	3.33454e+06	3.17488e+06	3.40881e+06	3.06382e+06	3.23912e+06	3.52205e+06	2.32795e+06	2.08594e+06	2.52266e+06	2.73268e+06	2.1201e+06	2.03866e+06	1.94555e+06	3.39928e+06	9.45313e+06	1.06068e+07	3.15105e+06	2.5063e+06	1.43885e+06	1.71982e+06	1.67272e+06	1.67272e+06	1.34722e+06	3.71823e+06	1.92179e+06	2.78047e+06
DAPK1	6.46044e+06	8.76483e+06	7.78393e+06	7.74602e+06	7.32007e+06	9.43231e+06	6.17239e+06	8.16706e+06	8.75766e+06	8.15184e+06	6.60654e+06	1.02731e+07	6.24153e+06	8.96944e+06	1.42759e+07	2.01603e+07	7.0785e+06	7.20074e+06	4.9608e+06	5.32005e+06	1.00365e+07	1.00365e+07	9.80096e+06	6.2058e+06	8.58626e+06	8.93442e+06	8.76112e+06	9.80414e+06	1.29439e+07	7.05277e+06	7.98397e+06	7.29169e+06	8.78944e+06	7.73627e+06	8.50712e+06	7.84238e+06	9.17025e+06	1.494e+07	21134376	9.45138e+06	8.51694e+06	6.09567e+06	7.51606e+06	9.12941e+06	9.12941e+06	8.60814e+06	6.01324e+06	6.6754e+06	6.75155e+06
DAPK2	4.97089e+06	4.98558e+06	4.754e+06	5.75568e+06	4.76248e+06	5.23161e+06	4.25559e+06	4.41498e+06	4.91491e+06	4.576e+06	4.72682e+06	5.68301e+06	4.52892e+06	4.28286e+06	5.01739e+06	6.77328e+06	4.01782e+06	3.88003e+06	3.56125e+06	3.25079e+06	3.8405e+06	3.8405e+06	3823050	4.69854e+06	4.65022e+06	4.66669e+06	5.55488e+06	5.11329e+06	5.08151e+06	4.05929e+06	4.03048e+06	4.3057e+06	4.37651e+06	4.67243e+06	5.04006e+06	4.83218e+06	4.38637e+06	5.07589e+06	6.57318e+06	4.15125e+06	4.40283e+06	3.61565e+06	3.60779e+06	3.71044e+06	3.71044e+06	3.67878e+06	4.3059e+06	4.13298e+06	4.40914e+06
DAPK3	2.27528e+07	2.45187e+07	2.26132e+07	2.27246e+07	2.20104e+07	2.57337e+07	1.65768e+07	1.73105e+07	2.19907e+07	2.16544e+07	1.38374e+07	2.40864e+07	1.84108e+07	2.77472e+07	3.77539e+07	5.61112e+07	2.23563e+07	2.11426e+07	1.87404e+07	1.58051e+07	2.3077e+07	2.3077e+07	2.60056e+07	2.08205e+07	2.30811e+07	2.44491e+07	2.48361e+07	2.45076e+07	4.18179e+07	2.05653e+07	1.57266e+07	1.65039e+07	2.12314e+07	1.84956e+07	1.95653e+07	2.48299e+07	2.67736e+07	4.02015e+07	5.47555e+07	2.53092e+07	2.07094e+07	2.05709e+07	2.07041e+07	2.04662e+07	2.04662e+07	2.26318e+07	2.28751e+07	2.06985e+07	2.1295e+07
DCAMKL1	9.04268e+07	8.26846e+07	8.47076e+07	8.61218e+07	8.30394e+07	9.01726e+07	6.88099e+07	5.89088e+07	7.93173e+07	7.28108e+07	8.36968e+07	6.45773e+07	1.05925e+08	7.87528e+07	1.21202e+08	1.30487e+08	7.04336e+07	5.56132e+07	3.63651e+07	3.50568e+07	5.52637e+07	5.52637e+07	6.3149e+07	9.56767e+07	9.66138e+07	1.00373e+08	8.97808e+07	1.16199e+08	1.17371e+08	5.89284e+07	4.0918e+07	5.84447e+07	8.39629e+07	5.47355e+07	7.63027e+07	7.76884e+07	1.02338e+08	1.88242e+08	1.69846e+08	9.26332e+07	8.06088e+07	4.90017e+07	8.08479e+07	6.10095e+07	6.10095e+07	6.05477e+07	8.61516e+07	7.38382e+07	8.10869e+07
DCAMKL2	2.58387e+07	2.07547e+07	2.22792e+07	2.51142e+07	2.48705e+07	2.88913e+07	2.52047e+07	3.01111e+07	4.00044e+07	31354006	4.23014e+07	3.06613e+07	3.19407e+07	2.47583e+07	3.72337e+07	3.91984e+07	2.19016e+07	1.77242e+07	1.19372e+07	1.09122e+07	1.38146e+07	1.38146e+07	1.57365e+07	2.59407e+07	2.95441e+07	2.72092e+07	2.44622e+07	3.04065e+07	3.1024e+07	2.4968e+07	2.34836e+07	2.62796e+07	2.51288e+07	2.62323e+07	2.49962e+07	2.42687e+07	2.65495e+07	4.7909e+07	3.51349e+07	2.7733e+07	2.08016e+07	1.52159e+07	1.98432e+07	1.73142e+07	1.73142e+07	1.45375e+07	2.28798e+07	1.92034e+07	2.60499e+07
DLK	1.17794e+07	1.32683e+07	1.06532e+07	1.7972e+07	1.63399e+07	1.91589e+07	9.03758e+06	8.88428e+06	1.08047e+07	1.03959e+07	1.26191e+07	1.20438e+07	1.43767e+07	1.3544e+07	1.12001e+07	1.27605e+07	1.04872e+07	1.20024e+07	1.45022e+07	1.28499e+07	1.54914e+07	1.54914e+07	1.31608e+07	1.3965e+07	1.16528e+07	1.02726e+07	1.85876e+07	1.85511e+07	1.6759e+07	9.15994e+06	8.43928e+06	1.0361e+07	1.24395e+07	1.06007e+07	1.29836e+07	1.52684e+07	1.45911e+07	1.203e+07	1.23041e+07	1.28094e+07	1.57469e+07	1.51157e+07	1.38257e+07	1.64419e+07	1.64419e+07	1.78168e+07	1.49201e+07	1.14786e+07	9.72416e+06
DMPK1	5.2654e+06	5.52543e+06	4.0082e+06	4.63872e+06	6.57012e+06	1.56204e+07	4.84865e+06	6.67576e+06	5.11056e+06	4.56401e+06	4.83093e+06	5.06115e+06	3.96578e+06	6.46705e+06	1.63937e+07	1.60345e+07	5.32211e+06	4073719	2.16622e+06	2.28641e+06	3.3885e+06	3.3885e+06	4.15886e+06	4.15549e+06	5.00318e+06	4.25638e+06	4.40905e+06	6.18958e+06	1.51941e+07	4.95607e+06	4.93388e+06	3.90661e+06	3.90777e+06	3.42916e+06	3.74948e+06	3.37513e+06	4.68835e+06	1.26372e+07	1.5961e+07	4.81057e+06	4.50896e+06	2.05134e+06	2.37765e+06	2.99799e+06	2.99799e+06	2.86142e+06	3.28232e+06	3.18949e+06	4.06956e+06
DNAPK	1.35696e+07	1.62592e+07	1.45711e+07	1.93204e+07	3.66013e+07	3.59289e+07	1.4083e+07	1.47646e+07	1.37559e+07	1.5189e+07	1.66079e+07	1.59878e+07	1.5951e+07	1.54311e+07	1.72826e+07	1.7373e+07	9.42839e+06	1.26441e+07	1.047e+07	1.11119e+07	1.03595e+07	1.03595e+07	9.40658e+06	1.21134e+07	1.80357e+07	12120764	1.90618e+07	3.59017e+07	2.97756e+07	1.08464e+07	1.4321e+07	1.27252e+07	1.36277e+07	1.36179e+07	1.6287e+07	1.57466e+07	1.41165e+07	1.28318e+07	1.56505e+07	1.1357e+07	1.10714e+07	1.06155e+07	1.19575e+07	1.01556e+07	1.01556e+07	9.23967e+06	1.09152e+07	1.19447e+07	1.18875e+07
DRAK1	7.79304e+06	8.71959e+06	7.68478e+06	1.00898e+07	1.07629e+07	9.35667e+06	6.50833e+06	5.65969e+06	6.8431e+06	6.57202e+06	6.87898e+06	7.43692e+06	9.07567e+06	8.35036e+06	1.28209e+07	1.0833e+07	5.52373e+06	8.3303e+06	7.23874e+06	7.18764e+06	7.62452e+06	7.62452e+06	7.20456e+06	8.79643e+06	1.10693e+07	8.32957e+06	1.07219e+07	1.36135e+07	1.01199e+07	6.55698e+06	5.26265e+06	5.56669e+06	7.17423e+06	6.93594e+06	7.56003e+06	1.62398e+07	9.27266e+06	1.28208e+07	1.18193e+07	7.02348e+06	9.00628e+06	9.53618e+06	9.76019e+06	8.77781e+06	8.77781e+06	1.05367e+07	7.12444e+06	6.95582e+06	5.62365e+06
DSTYK	8.21053e+07	1.17649e+08	1.13923e+08	1.28111e+08	8.44941e+07	7.29674e+07	6.5719e+07	5.55141e+07	6.5637e+07	6.26293e+07	8.463e+07	6.47752e+07	1.04581e+08	1.00624e+08	9.41287e+07	7.48665e+07	6.92947e+07	8.38782e+07	1.55899e+08	1.28673e+08	9.34873e+07	9.34873e+07	9.78796e+07	6.64414e+07	1.14859e+08	9.00302e+07	1.05158e+08	8.72332e+07	5.38045e+07	5.1144e+07	6.16408e+07	7.36985e+07	6.36467e+07	9.5721e+07	7.00124e+07	1.39103e+08	8.20481e+07	6.14072e+07	5.46275e+07	6.78144e+07	7.76585e+07	1.53906e+08	1.29693e+08	8.80152e+07	8.80152e+07	8.21471e+07	3.28157e+07	4.45814e+07	5.99064e+07
DYRK1A	7.26098e+06	6.8999e+06	6.03557e+06	6.38437e+06	5.97706e+06	7.20403e+06	4.81037e+06	6.27951e+06	5.77584e+06	5.76326e+06	6.62242e+06	7.06836e+06	5.11034e+06	7.52233e+06	6.61818e+06	1.08554e+07	5.96309e+06	5.49468e+06	4.35843e+06	4.23246e+06	5.05017e+06	5.05017e+06	4.96468e+06	5.99087e+06	6.07623e+06	5.69158e+06	6.6612e+06	7.32203e+06	6.7524e+06	4.17609e+06	5.33999e+06	5.38608e+06	5.54867e+06	4.682e+06	5.77494e+06	5.37462e+06	5.786e+06	6.31195e+06	1.20599e+07	5.12513e+06	5.01382e+06	4.41751e+06	5.05963e+06	4.53925e+06	4.53925e+06	4.50208e+06	4.00204e+06	7.69178e+06	6.13352e+06
DYRK1B	2.00904e+07	2.33987e+07	1.83301e+07	5.82836e+07	2.53271e+07	2.28666e+07	1.218e+07	1.94348e+07	1.59614e+07	1.46635e+07	1.65783e+07	1.99874e+07	1.62584e+07	2.49855e+07	3.0457e+07	5.29615e+07	1.72916e+07	1.83526e+07	1.33688e+07	1.12606e+07	1.63031e+07	1.63031e+07	1.7256e+07	2.07864e+07	1.91564e+07	1.84967e+07	1.88994e+07	3.06661e+07	2.1038e+07	1.11616e+07	1.24547e+07	1.55317e+07	1.47496e+07	1.32369e+07	2.02625e+07	1.77623e+07	1.71797e+07	2.49591e+07	6.25615e+07	1.69187e+07	1.65579e+07	3.25013e+07	1.47645e+07	1.82906e+07	1.82906e+07	1.3795e+07	2.31609e+07	2.96266e+07	1.80951e+07
DYRK2	2.12131e+07	2.48568e+07	2.32387e+07	2.6976e+07	3.76305e+07	3.20138e+07	1.7839e+07	1.78429e+07	1.8818e+07	1.80574e+07	2.19686e+07	2.65076e+07	2.17106e+07	2.43323e+07	1.84137e+07	3.62755e+07	1.75483e+07	1.81348e+07	1.91551e+07	1.83514e+07	2.21442e+07	2.21442e+07	2.54182e+07	2.54166e+07	2.12729e+07	1.96465e+07	2.11551e+07	4.10001e+07	2.96655e+07	1.57992e+07	1.70445e+07	1.74137e+07	1.96129e+07	1.70469e+07	1.72611e+07	2.01662e+07	1.80933e+07	1.73813e+07	4.98207e+07	1.67057e+07	1.56089e+07	1.70011e+07	1.8652e+07	2.08097e+07	2.08097e+07	2.41317e+07	2.36116e+07	4.25697e+07	2.15166e+07
DYRK3	9.90007e+06	1.03124e+07	9.30516e+06	10756444	1.29955e+07	1.35233e+07	7.89169e+06	1.15397e+07	9.82495e+06	9.255e+06	1.18407e+07	1.3381e+07	1.03764e+07	1.23055e+07	1.22723e+07	2.74756e+07	8.17858e+06	8.91926e+06	7.30714e+06	7.23221e+06	1.0513e+07	1.0513e+07	1.27005e+07	9.5714e+06	1.09105e+07	9.24427e+06	1.06616e+07	1.3512e+07	1.2488e+07	7.17894e+06	9.77924e+06	9.59046e+06	9.75789e+06	9.46899e+06	1.00297e+07	1.0414e+07	1.02111e+07	1.19107e+07	3.49029e+07	7.43722e+06	7.67316e+06	7.54737e+06	8.07311e+06	8.77065e+06	8.77065e+06	7.99117e+06	6.78701e+06	2.09493e+07	8.37882e+06
DYRK4	3.141e+07	3.3824e+07	30570598	3.56732e+07	4.6587e+07	4.12169e+07	2.4336e+07	2.76528e+07	2.53376e+07	2.39832e+07	3.33851e+07	3.93417e+07	2.01474e+07	3.40693e+07	2.83343e+07	6.07932e+07	3.1885e+07	2.70999e+07	2.5404e+07	2.47989e+07	3.00367e+07	3.00367e+07	4.424e+07	4.01439e+07	3.48661e+07	3.29692e+07	3.30612e+07	6.35366e+07	3.87179e+07	2.26256e+07	2.90557e+07	2.76328e+07	2.74797e+07	2.24407e+07	2.67253e+07	2.70922e+07	2.97461e+07	2.65123e+07	7.72312e+07	2.83535e+07	2.22499e+07	2.48088e+07	2.63041e+07	2.68527e+07	2.68527e+07	2.77271e+07	3.4296e+07	4.22034e+07	3.42245e+07
EEF2K	8.82081e+07	9.16231e+07	9.28765e+07	9.52787e+07	9.93775e+07	1.73017e+08	8.53466e+07	8.72948e+07	7.67074e+07	9.45963e+07	1.00963e+08	8.79597e+07	90795085	7.51049e+07	1.06215e+08	1.01562e+08	7.28424e+07	8.38051e+07	6.43115e+07	6.16974e+07	1.10588e+08	1.10588e+08	1.26174e+08	7.87704e+07	1.04711e+08	8.92545e+07	9.84812e+07	107993865	1.55203e+08	7.76518e+07	8.25905e+07	9.24351e+07	103439599	1.42307e+08	8.32107e+07	7.70222e+07	7.78536e+07	9.87029e+07	9.6104e+07	7.16639e+07	7.98254e+07	8.0862e+07	7.03425e+07	8.70675e+07	8.70675e+07	66802095	9.17292e+07	1.11905e+08	8.21053e+07
ERK1	3.41694e+07	3.82394e+07	3.24419e+07	39055006	3.755e+07	3.46418e+07	2.40334e+07	2.22227e+07	2.76953e+07	2.78397e+07	3.33811e+07	3.45306e+07	2.39769e+07	3.40641e+07	2.77396e+07	2.58023e+07	2.99063e+07	2.85368e+07	4.03147e+07	3.66625e+07	4.32362e+07	4.32362e+07	3.84073e+07	3.21147e+07	3.38804e+07	2.94707e+07	3.48478e+07	4.2295e+07	3.34221e+07	2.10556e+07	22219113	2.59571e+07	2.96673e+07	2.56286e+07	2.5701e+07	2.47488e+07	2.47699e+07	2.36785e+07	2.45194e+07	2.55384e+07	2.31691e+07	3.21239e+07	3.6569e+07	3.33656e+07	3.33656e+07	3.70591e+07	4.64723e+07	3.5084e+07	3.26484e+07
ERK2	4.6092e+07	4.95756e+07	4.45646e+07	4.77606e+07	5.08987e+07	5.17715e+07	3.35912e+07	3.66595e+07	4.44473e+07	3.95983e+07	4.9902e+07	5.60539e+07	5.12935e+07	5.88596e+07	5.21211e+07	5.74538e+07	5.00133e+07	5.21962e+07	5.97851e+07	4.65609e+07	5.6702e+07	5.6702e+07	5.75133e+07	4.13691e+07	4.72564e+07	4.19017e+07	4.62935e+07	6.21759e+07	5.4558e+07	2.97415e+07	4.97586e+07	3.77854e+07	4.59241e+07	4.09807e+07	4.36804e+07	4.79438e+07	4.88816e+07	4.66901e+07	5.14369e+07	5.06244e+07	4.69835e+07	5.57162e+07	5.92438e+07	5.44554e+07	5.44554e+07	4.24335e+07	6.3377e+07	4.55102e+07	4.28939e+07
ERK5	1.72006e+07	1.62659e+07	1.89164e+07	2.74729e+07	1.76456e+07	1.70287e+07	1.67829e+07	1.69773e+07	1.76591e+07	1.64122e+07	1.70735e+07	1.96455e+07	1.48474e+07	1.78857e+07	1.64466e+07	1.85477e+07	1.44361e+07	1.6685e+07	1.38158e+07	1.34895e+07	1.50006e+07	1.50006e+07	1.7282e+07	1.84676e+07	1.7267e+07	1.91543e+07	2.95602e+07	1.88574e+07	1.49585e+07	1.55783e+07	1.41439e+07	1.48831e+07	1.54907e+07	1.45848e+07	1.47676e+07	1.62999e+07	1.44857e+07	1.49692e+07	1.41849e+07	1.49284e+07	1.51357e+07	1.76886e+07	1.77246e+07	1.70365e+07	1.70365e+07	1.75925e+07	2.73666e+07	1.57893e+07	1.74824e+07
ERK7	3.54944e+07	3.25174e+07	3.21305e+07	4.01551e+07	3.93515e+07	4.24226e+07	2.72826e+07	2.47926e+07	2.25144e+07	2.43437e+07	3.16553e+07	3.18779e+07	2.57831e+07	3.18809e+07	3.76008e+07	3.69411e+07	3.09959e+07	2.65787e+07	2.94788e+07	2.5651e+07	2.69913e+07	2.69913e+07	3.00926e+07	2.87335e+07	3.18603e+07	2.81587e+07	3.40568e+07	4.36944e+07	4.52855e+07	2.54554e+07	2.35261e+07	2.5954e+07	2.57385e+07	2.367e+07	2.58623e+07	2.75673e+07	2.93814e+07	2.69772e+07	2.98298e+07	2.785e+07	2.8042e+07	2.41672e+07	2.73688e+07	2.40019e+07	2.40019e+07	2.45032e+07	2.85922e+07	3.90396e+07	3.39491e+07
FAM20C	3.19319e+07	3.99052e+07	4.31134e+07	5.66944e+07	1.15141e+08	3.3555e+07	3.63208e+07	2.84638e+07	3.15337e+07	2.88463e+07	3.95101e+07	2.50086e+07	3.82083e+07	5.40603e+07	3.39573e+07	3.06643e+07	3.43753e+07	4.33353e+07	5.51563e+07	4.96959e+07	3.97521e+07	3.97521e+07	4.49195e+07	3.91311e+07	4.63964e+07	4.18608e+07	4.43184e+07	8.8643e+07	3.37648e+07	3.22754e+07	2.90536e+07	3.04219e+07	3.26863e+07	2.71275e+07	2.71137e+07	3.29744e+07	3.76419e+07	2.74354e+07	2.76295e+07	3.67012e+07	3.96573e+07	6.19364e+07	5.60385e+07	5.09449e+07	5.09449e+07	4.06921e+07	3.67124e+07	5.30703e+07	3.32113e+07
GAK	3.10862e+06	3.7103e+06	4.25853e+06	4.46115e+06	4.12698e+06	8.15665e+06	4.48516e+06	4.72714e+06	3.5791e+06	3.80742e+06	3.92254e+06	7.14779e+06	4.67149e+06	4.88882e+06	4.87784e+06	5.12392e+06	3.80991e+06	4.36598e+06	4.82231e+06	4.58879e+06	5.47103e+06	5.47103e+06	5.66913e+06	3.08752e+06	4.24099e+06	4.41478e+06	4.74228e+06	4.87511e+06	5.95662e+06	4.29248e+06	3.81355e+06	3.7176e+06	3.91661e+06	3.83179e+06	4.46977e+06	4.60758e+06	4.97957e+06	5.00404e+06	5.10129e+06	4.65125e+06	4.21181e+06	5.10737e+06	6.67758e+06	6.96222e+06	6.96222e+06	5.48724e+06	3.14781e+06	3.72237e+06	3.43509e+06
GCK	1.76074e+08	1.97914e+08	1.48233e+08	1.87799e+08	2.18503e+08	5.26865e+08	1.19794e+08	9.84719e+07	1.03723e+08	1.34368e+08	1.74951e+08	1.81994e+08	2.00404e+08	1.67279e+08	1.85042e+08	1.94214e+08	1.30633e+08	1.52047e+08	1.58522e+08	1.39321e+08	1.99712e+08	1.99712e+08	1.80496e+08	2.17551e+08	2.1621e+08	1.39143e+08	1.72893e+08	1.89852e+08	2.71657e+08	9.41322e+07	9.41301e+07	1.08653e+08	1.346e+08	1.72542e+08	1.74264e+08	2.03541e+08	1.57739e+08	1.65233e+08	1.76595e+08	1.45387e+08	1.5076e+08	1.72086e+08	1.61916e+08	1.90173e+08	1.90173e+08	1.75861e+08	2.02698e+08	2.26531e+08	1.19669e+08
GCN2	1.7474e+07	2.24223e+07	2.2763e+07	3.09039e+07	3.35471e+07	2.12342e+07	1.96306e+07	1.74458e+07	1.54047e+07	1.74882e+07	2.2622e+07	2.06707e+07	2.64479e+07	2.48337e+07	2.20758e+07	2.67955e+07	1.86785e+07	1.9568e+07	2.383e+07	2.24013e+07	1.5364e+07	1.5364e+07	1.86764e+07	1.73817e+07	2.31137e+07	2.11985e+07	2.8693e+07	3.60579e+07	1.793e+07	1.76552e+07	1.62392e+07	1.74685e+07	1.78244e+07	1.81174e+07	2.11382e+07	2.64495e+07	2.48012e+07	1.99205e+07	1.85969e+07	2.10163e+07	2.18992e+07	3.09673e+07	2.44974e+07	2.17049e+07	2.17049e+07	1.82665e+07	1.3181e+07	1.74188e+07	1.8255e+07
GRK1	1.16903e+07	1.85265e+07	1.03614e+07	1.02225e+07	1.38227e+07	6.20841e+06	5.70156e+06	4.97001e+06	4.38655e+06	4.7615e+06	5.89197e+06	7.23217e+06	7.13486e+06	7.98826e+06	6.09538e+06	6.05581e+06	6.32059e+06	8.77712e+06	2.04275e+07	1.55452e+07	1.27749e+07	1.27749e+07	1.00893e+07	2.13236e+07	1.02918e+07	9.16207e+06	8.18002e+06	8.50085e+06	5.78307e+06	6.191e+06	4.99372e+06	4.52209e+06	5.13375e+06	4.65393e+06	5.27075e+06	5.35921e+06	6.70816e+06	5.35753e+06	6.47376e+06	7.13953e+06	7.42859e+06	1.1416e+07	13937805	1.46766e+07	1.46766e+07	1.16141e+07	1.90354e+07	6.33078e+06	5.27097e+06
GRK2	41297356	38635821	42119574	51300878	40929294	39435806	42307086	41361109	40551593	42896011	52516612	54273870	54671250	42909997	42028916	47891490	41949661	43765859	61946452	52120794	58479851	58479851	72253917	43148475	39705504	39879082	47627109	39559024	38386035	35976905	37474244	39790166	42057362	40489554	41240270	46757553	42863216	42696866	44158340	41768091	43806579	62407949	67943627	92330561	92330561	114090105	38049310	33742422	45146835
GRK3	3.20289e+06	3.6595e+06	4.18489e+06	5.06003e+06	3.88297e+06	3.56572e+06	3.63152e+06	4.31759e+06	4.20309e+06	3.9206e+06	4.48728e+06	5.00862e+06	4.1537e+06	3.77984e+06	3.34889e+06	3.7944e+06	3.08096e+06	3.84636e+06	5.64817e+06	4.86674e+06	6.98381e+06	6.98381e+06	1.13163e+07	3.75002e+06	3.70405e+06	3.86102e+06	4.19297e+06	3.9128e+06	3.22804e+06	2.80699e+06	3.29266e+06	3.24985e+06	3.85215e+06	3.34401e+06	3.26232e+06	3.13708e+06	3.43522e+06	3.24476e+06	4.23771e+06	3.19712e+06	3.58951e+06	6.66105e+06	6.84808e+06	1.05409e+07	1.05409e+07	1.17178e+07	3.56719e+06	3.23307e+06	3.81893e+06
GRK4	2.24319e+07	2.56032e+07	2.51597e+07	3.05146e+07	6.47192e+07	3.16706e+07	1.94361e+07	1.74811e+07	2.00188e+07	1.99562e+07	2.49339e+07	2.44982e+07	3.13904e+07	2.49071e+07	22366513	2.04729e+07	2.16072e+07	2.39928e+07	4.60059e+07	3.71134e+07	3.52947e+07	3.52947e+07	4.30571e+07	2.4543e+07	2.4246e+07	2.49735e+07	3.0444e+07	6.39586e+07	3.34101e+07	2.03959e+07	1.89113e+07	2.09826e+07	2.19634e+07	2.1462e+07	2.6421e+07	2.73843e+07	2.25437e+07	1.95529e+07	2.00192e+07	2.10927e+07	2.63545e+07	4.38955e+07	4.24779e+07	4.39811e+07	4.39811e+07	5.18117e+07	2.65005e+07	2.04242e+07	1.90131e+07
GRK5	4.8666e+06	5.52704e+06	5.02817e+06	8.18945e+06	1.35317e+07	8.63733e+06	5.0292e+06	4.23761e+06	3.89436e+06	3.88271e+06	4.59644e+06	5.38722e+06	6.2867e+06	4.90328e+06	4.09116e+06	3.83015e+06	3.74871e+06	4.46543e+06	6.03652e+06	4.97057e+06	6.46454e+06	6.46454e+06	8.91689e+06	5.63898e+06	5.14934e+06	4.87889e+06	6.80038e+06	8.84986e+06	5.93353e+06	4.54557e+06	4.105e+06	4.24075e+06	4.21889e+06	4.34071e+06	5.13259e+06	5.85517e+06	4.43565e+06	3.95397e+06	4.13914e+06	4.04298e+06	4.68242e+06	6.07925e+06	5.4565e+06	8.31236e+06	8.31236e+06	1.08919e+07	4.87845e+06	5.07074e+06	4.25415e+06
GRK6	7.87857e+06	8.49592e+06	9.16978e+06	1.15916e+07	1.74297e+07	1.17197e+07	9.65345e+06	9.64947e+06	8.01066e+06	8.04213e+06	9.4127e+06	9.10926e+06	9.24336e+06	9.00986e+06	7.9555e+06	8.46441e+06	7.06244e+06	9.00352e+06	1.28895e+07	1.19467e+07	1.38145e+07	1.38145e+07	1.54927e+07	7.75545e+06	8.23244e+06	9.4283e+06	1.08527e+07	1.40999e+07	1.02468e+07	7.43682e+06	8.37296e+06	8.63081e+06	8.39615e+06	6.87974e+06	8.12305e+06	8.78456e+06	8.91801e+06	8.4071e+06	8.82009e+06	7.81464e+06	9.04012e+06	1.20554e+07	1.26455e+07	1.41035e+07	1.41035e+07	1.60557e+07	6203829	6.87746e+06	7.55157e+06
GRK7	3.43613e+06	3.98139e+06	2.57599e+06	4.40295e+06	5.44463e+06	4.053e+06	2.22249e+06	2.15745e+06	1.744e+06	2.00858e+06	1.83741e+06	2.2296e+06	2.53896e+06	2.61456e+06	2.48224e+06	2.82647e+06	2.16069e+06	2.84124e+06	6.67751e+06	6.00083e+06	4.43885e+06	4.43885e+06	4.95092e+06	8.62821e+06	3.4469e+06	2.90121e+06	3.70119e+06	5.2013e+06	4.4528e+06	2.49064e+06	1.82707e+06	1.78564e+06	1.91802e+06	1.70622e+06	2.01432e+06	2.3206e+06	2.31054e+06	2.4393e+06	2.63816e+06	2.40609e+06	2.88129e+06	8.20797e+06	6.26427e+06	6.82433e+06	6.82433e+06	6.29585e+06	6.79608e+06	4.44062e+06	2.28621e+06
GSK3A	4.98751e+06	3.80147e+06	4.3664e+06	7.92933e+06	5.26636e+06	5.37297e+06	3.67913e+06	2.7754e+06	3.09996e+06	2.82141e+06	3.44817e+06	3.36917e+06	4.21565e+06	3.75596e+06	4.42535e+06	3.86838e+06	3.38981e+06	3.72078e+06	5.20797e+06	4.00765e+06	4.07394e+06	4.07394e+06	6.46322e+06	5.75392e+06	5.79128e+06	5.16592e+06	7.61174e+06	5.71172e+06	5.71824e+06	2.91804e+06	2.67711e+06	2.89535e+06	3.02328e+06	2.7759e+06	3.12379e+06	3.34938e+06	3.70478e+06	4.29503e+06	3.84868e+06	3.61659e+06	4.56701e+06	5.60921e+06	5.6833e+06	7.36457e+06	7.36457e+06	5.88606e+06	7.24717e+06	1.14377e+07	4.99474e+06
GSK3B	365927	402517	384012	592148	432311	452229	347149	334170	344346	323348	351310	332937	360808	340349	326928	325019	298921	285656	277293	277283	309695	309695	310335	409059	446696	387584	647284	471150	457761	372508	346242	366570	357580	348488	386567	396874	375146	420662	402513	357324	385582	367737	322814	439362	439362	436319	430754	561103	623764
HASPIN	1.41111e+07	9.50026e+06	8.94543e+06	1.02271e+07	2.30709e+07	5.89031e+07	1.05161e+07	2.86992e+07	6.90747e+06	8.31514e+06	8.69684e+06	1.11888e+07	9.87167e+06	1.08009e+07	1.31165e+07	1.4265e+07	7.72347e+06	8.17019e+06	5.53746e+06	5.62736e+06	10608599	10608599	1.07979e+07	1.02778e+07	1.02664e+07	9.36806e+06	1.2363e+07	4.12384e+07	6.36118e+07	9.90805e+06	8.79204e+06	1.60106e+07	9.72218e+06	9.75671e+06	1.00987e+07	9.56031e+06	1.00459e+07	1.45126e+07	1.63557e+07	1.01493e+07	7.69126e+06	6.60588e+06	7.99375e+06	9.66515e+06	9.66515e+06	7.74481e+06	1.06981e+07	1.05064e+07	8.42071e+06
HGK	1.01793e+08	1.05996e+08	1.09607e+08	1.02643e+08	1.33031e+08	2.93072e+08	7.60715e+07	6.75786e+07	6.29315e+07	7.03748e+07	7.35328e+07	87012404	9.1186e+07	9.27235e+07	9.85184e+07	9.44397e+07	7.83373e+07	7.05227e+07	8.22928e+07	5.97519e+07	8.34754e+07	8.34754e+07	7.00017e+07	8.51974e+07	9.13287e+07	8.74383e+07	8.94408e+07	1.34744e+08	1.88524e+08	7.59403e+07	6.31828e+07	6.86157e+07	8.80618e+07	8.00926e+07	9.59542e+07	1.08588e+08	9.71191e+07	9.3697e+07	9.87314e+07	8.40368e+07	7.89179e+07	6.96908e+07	7.75993e+07	8.16299e+07	8.16299e+07	7.37675e+07	7.87345e+07	9.88942e+07	8.48058e+07
HIPK1	108885068	89144413	81460164	96661216	118900069	128367073	71446196	79473756	75629118	66797761	71361751	114521394	74281729	94976833	113840246	202916018	80128998	83504102	64432804	57038957	94556733	94556733	93746188	104954766	96877057	86282145	91874884	169770104	176441817	60652118	67124314	75255178	68123012	57411746	62134839	67330855	75902895	111965378	264933907	73543065	60426268	61778656	65433634	80710530	80710530	55687046	111798660	132679826	96883313
HIPK2	6.54193e+07	4.8005e+07	4.74816e+07	5.4768e+07	7.18682e+07	6.65899e+07	3.14304e+07	3.01216e+07	3.30893e+07	2.86424e+07	3.57389e+07	5.11402e+07	3.43303e+07	4.7926e+07	4.83337e+07	7.56923e+07	4.3586e+07	4.26205e+07	4.35738e+07	3.92141e+07	5.41714e+07	5.41714e+07	5.22836e+07	8.59519e+07	5.22791e+07	4.4868e+07	4.70623e+07	1.16438e+08	8.653e+07	2.41632e+07	2.36651e+07	2.90503e+07	3.03208e+07	2.41863e+07	3.06023e+07	2.7596e+07	3.78314e+07	4.4082e+07	1.00242e+08	4.1123e+07	3.73266e+07	4.02364e+07	4.22212e+07	5.35766e+07	5.35766e+07	4.24263e+07	5.61852e+07	7.04349e+07	4.55384e+07
HIPK3	1.23719e+07	9.12868e+06	9.16501e+06	1.15026e+07	1.04373e+07	1.19581e+07	8.59225e+06	9.66125e+06	1.21517e+07	1.00653e+07	1.39447e+07	1.32391e+07	8.35316e+06	1.09279e+07	1.16612e+07	1.9083e+07	1.04079e+07	8.1595e+06	6.52942e+06	6.43301e+06	9.79042e+06	9.79042e+06	9.93248e+06	1.12693e+07	1.04503e+07	1.159e+07	1.42681e+07	1.79752e+07	1.70032e+07	9.97333e+06	1.14401e+07	9.14498e+06	1.18884e+07	1.43982e+07	1.03812e+07	9.73518e+06	9.33284e+06	1.10106e+07	2.68136e+07	8.67576e+06	5.92522e+06	5.79728e+06	6.84949e+06	8.09755e+06	8.09755e+06	7.60436e+06	9.26178e+06	1.35988e+07	1.62738e+07
HIPK4	3.36589e+07	3.69508e+07	2.83512e+07	4.21646e+07	3.84108e+07	2.85239e+07	2.3245e+07	2.46652e+07	2.83831e+07	2.1554e+07	3.30592e+07	3.58789e+07	3.67092e+07	3.16689e+07	2.44305e+07	4.30232e+07	2.46901e+07	2.50725e+07	2.59827e+07	2.10738e+07	1.96519e+07	1.96519e+07	2.63148e+07	6.31357e+07	3.77951e+07	2.96094e+07	3.7971e+07	3.7248e+07	2.87223e+07	1.99331e+07	2.43872e+07	3.33191e+07	2.66304e+07	2.42728e+07	2.57959e+07	2.8406e+07	2.38943e+07	25705527	5.97221e+07	2.25915e+07	1.90207e+07	2.07398e+07	2.08734e+07	2.51054e+07	2.51054e+07	2.07458e+07	3.88906e+07	2.9975e+07	2.90901e+07
HPK1	6.87712e+07	7.24058e+07	6.76615e+07	7.08088e+07	1.08517e+08	2.87935e+08	5.64941e+07	4.81658e+07	4.71144e+07	5.89373e+07	6.98768e+07	7.58102e+07	7.25184e+07	6.72848e+07	9.39145e+07	8.46846e+07	5.23715e+07	5.55562e+07	4.28363e+07	3.86871e+07	8.32115e+07	8.32115e+07	6.57077e+07	5.90123e+07	7.94545e+07	5.87628e+07	6.89152e+07	8.98911e+07	1.26366e+08	5.11451e+07	4.35985e+07	4.92817e+07	5.53501e+07	7.06942e+07	7.62933e+07	8.48102e+07	6.68244e+07	7.78425e+07	8.61401e+07	5.4863e+07	5.2458e+07	4.03637e+07	4.31641e+07	7.74127e+07	7.74127e+07	5.8548e+07	4.60839e+07	7.29144e+07	5.69356e+07
HRI	1.54958e+07	1.75864e+07	1.92068e+07	3.56684e+07	23571341	2.96847e+07	2.08807e+07	2.52253e+07	2.12127e+07	2.03254e+07	2.56952e+07	2.49192e+07	2.82759e+07	1.88704e+07	1.96479e+07	2.28251e+07	1.36541e+07	1.42856e+07	1.31801e+07	1.21349e+07	1.2373e+07	1.2373e+07	1.55277e+07	1.44317e+07	1.75954e+07	1.91952e+07	3.50405e+07	2.75572e+07	2.52361e+07	1.8387e+07	2.16418e+07	2.10311e+07	2.1221e+07	2.27513e+07	2.52465e+07	3.13855e+07	2.03325e+07	1.97135e+07	2.03611e+07	1.48471e+07	1.63255e+07	1.71923e+07	1.43024e+07	1.27908e+07	1.27908e+07	1.44679e+07	1.14662e+07	1.54438e+07	1.7246e+07
HUNK	3.88324e+07	5.80313e+07	5.3605e+07	6.08818e+07	4.59205e+07	4.05753e+07	3.56433e+07	4.03503e+07	4.01032e+07	3.43284e+07	3.21397e+07	4.57054e+07	3.99365e+07	4.61648e+07	5.22006e+07	5.50311e+07	3.07023e+07	4.36369e+07	3.81203e+07	3.52223e+07	3.07918e+07	3.07918e+07	3.4145e+07	3.05745e+07	4.48788e+07	4.40953e+07	5.2654e+07	3.97075e+07	2.81631e+07	3.24273e+07	3.66578e+07	5.39889e+07	4.03511e+07	3.10401e+07	3.84104e+07	4.46383e+07	3.68577e+07	3.94983e+07	3.7472e+07	3.10165e+07	3.86488e+07	3.45964e+07	4.63093e+07	3.19569e+07	3.19569e+07	3.0475e+07	3.20617e+07	3.57711e+07	3.86218e+07
ICK	1.61535e+07	1.59872e+07	1.37021e+07	2.03453e+07	1.48075e+07	1.38923e+07	1.20692e+07	1.24694e+07	1.48202e+07	1.44466e+07	1.5408e+07	1.64752e+07	1.78855e+07	1.71666e+07	1.70811e+07	2.05693e+07	1.554e+07	1.42515e+07	1.66273e+07	1.36101e+07	1.25523e+07	1.25523e+07	1.30698e+07	1.69135e+07	1.53029e+07	1.47577e+07	2.05824e+07	1.53197e+07	1.39954e+07	1.12398e+07	1.0918e+07	1.18694e+07	1.46472e+07	1.31049e+07	1.26444e+07	1.61601e+07	1.39544e+07	1.72242e+07	2.19734e+07	1.46825e+07	1.30752e+07	1.14109e+07	1.17256e+07	1.1773e+07	1.1773e+07	9.66754e+06	1.59973e+07	1.07837e+07	1.36622e+07
IKKA	4.01566e+07	5.7391e+07	5.27581e+07	5.88861e+07	9.92177e+07	2.89077e+07	2.71951e+07	1.6169e+07	2.24496e+07	2.42041e+07	2.69241e+07	2.30291e+07	3.24134e+07	4.5669e+07	2.27596e+07	1.94967e+07	3.64273e+07	5.00636e+07	1.05092e+08	9.39856e+07	4.35531e+07	4.35531e+07	4.02854e+07	8.1261e+07	6.74432e+07	49941055	5.02302e+07	7.67487e+07	3.73776e+07	2.38195e+07	2.13344e+07	2.40514e+07	3.43797e+07	2.62095e+07	2.96256e+07	3.01591e+07	3.86682e+07	1.81584e+07	1.3662e+07	4.25857e+07	5.09337e+07	9.43343e+07	9.36048e+07	6.79226e+07	6.79226e+07	5.73e+07	7.36644e+07	3.99451e+07	2.7766e+07
IKKB	8.35685e+07	1.05323e+08	1.04829e+08	1.11524e+08	3.28703e+08	1.00951e+08	7.64929e+07	6.36302e+07	5.90217e+07	6.34422e+07	8.54753e+07	7.42431e+07	7.95957e+07	8.67869e+07	6.13788e+07	7.23247e+07	7.80509e+07	8.89109e+07	147303448	1.30168e+08	1.66034e+08	1.66034e+08	1.29881e+08	1.08949e+08	1.15965e+08	1.06749e+08	1.12975e+08	2.05193e+08	9.46988e+07	7.49335e+07	6.98305e+07	7.02997e+07	8.45501e+07	7.00534e+07	7.93289e+07	6.83423e+07	8.76544e+07	6.90657e+07	9.08787e+07	8.18289e+07	9.21309e+07	1.46429e+08	1.67616e+08	1.83685e+08	1.83685e+08	1.38012e+08	1.06835e+08	8.19999e+07	7.6778e+07
IKKE	4.31048e+08	5.4209e+08	5.66635e+08	5.8997e+08	1.64081e+09	6.6826e+08	3.87105e+08	3.33584e+08	3.38401e+08	3.6302e+08	4.45806e+08	4.37734e+08	4.14555e+08	5.10345e+08	4.16628e+08	4.33624e+08	3.71834e+08	4.75434e+08	6.0162e+08	5.72266e+08	4.50606e+08	4.50606e+08	4.62837e+08	4.60436e+08	6.2353e+08	4.83728e+08	5.47268e+08	9.6249e+08	4.47459e+08	2.87986e+08	3.4445e+08	4.06838e+08	4.01535e+08	3.5898e+08	3.97477e+08	4.13198e+08	4.68276e+08	3.81148e+08	3.65723e+08	4.07749e+08	4.37823e+08	5.85885e+08	5.33798e+08	5.11007e+08	5.11007e+08	4.9021e+08	5.13196e+08	5.60612e+08	4.40673e+08
IRAK1	6.89871e+07	1.00436e+08	9.75183e+07	1.31661e+08	1.39864e+08	1.76926e+08	1.05777e+08	1.36908e+08	9.64639e+07	1.11374e+08	1.07957e+08	1.26192e+08	8.0232e+07	1.2849e+08	9.97474e+07	1.27435e+08	8.37598e+07	9.64957e+07	5.52184e+07	6.23125e+07	7.15753e+07	7.15753e+07	8.35227e+07	4.86121e+07	7.34742e+07	7.28178e+07	9.2218e+07	1.36794e+08	1.16013e+08	1.01194e+08	1.12452e+08	9.43792e+07	9.37103e+07	1.0199e+08	1.10245e+08	9.68758e+07	9.39272e+07	9.23592e+07	8.5821e+07	7.06663e+07	1.15695e+08	5.47248e+07	5.80623e+07	9.50337e+07	9.50337e+07	7.21932e+07	3.93286e+07	7.40395e+07	8.8786e+07
IRAK4	4.15106e+08	4.38097e+08	3.92422e+08	3.76619e+08	4.06775e+08	5.00421e+08	2.76141e+08	3.02656e+08	2.63357e+08	2.84626e+08	3.04343e+08	3.28464e+08	2.99851e+08	3.92477e+08	5.17048e+08	5.41404e+08	2.94711e+08	3.39095e+08	2.04867e+08	1.88313e+08	2.95939e+08	2.95939e+08	2.59463e+08	3.62825e+08	3.94089e+08	3.6735e+08	3.29718e+08	5.46433e+08	5.30855e+08	2.88528e+08	2.40463e+08	2.76073e+08	2.93698e+08	3.14131e+08	3.09946e+08	3.27986e+08	3.27529e+08	4.74522e+08	4.84475e+08	2.79776e+08	3.69672e+08	1.95442e+08	2.00523e+08	2.43686e+08	2.43686e+08	1.74523e+08	3.54695e+08	4.33647e+08	3.04568e+08
IRE1	139760676	192341192	164925509	211589043	389720437	234606022	149281706	160397559	149095393	133812514	134113880	148011904	142347222	164075769	229634309	196930501	126365724	146903977	114724803	120029537	152227137	152227137	140767022	155475814	203852751	175865171	217135724	332757799	196614486	144354905	150342625	137885162	148545943	112149026	140727525	146514677	150194490	234981831	230268148	139253237	163684994	128802495	131760939	158419897	158419897	123018046	157290317	233115660	154376835
IRE2	1.52717e+07	1.68299e+07	1.61774e+07	1.7434e+07	2.75356e+07	1.65746e+07	1.17529e+07	1.32913e+07	1.15397e+07	1.1749e+07	1.1602e+07	1.43251e+07	1.49076e+07	2.06419e+07	2.67885e+07	2.97559e+07	1.90815e+07	1.95036e+07	1.60473e+07	1.45202e+07	1.22199e+07	1.22199e+07	9.38496e+06	1.53014e+07	1.74264e+07	1.65145e+07	1.76026e+07	2.86907e+07	1.96568e+07	1.27161e+07	1.22566e+07	1.16131e+07	1.25778e+07	1.13371e+07	1.43673e+07	1.66488e+07	1.96194e+07	2.55926e+07	2.62301e+07	1.9114e+07	2.31149e+07	1.49393e+07	1.53703e+07	1.30541e+07	1.30541e+07	7.93343e+06	1.78645e+07	2.1588e+07	1.41899e+07
JNK1	1.08919e+07	8.29678e+06	9.21295e+06	1.02774e+07	9.4596e+06	9.27722e+06	6.64969e+06	5.97177e+06	5.36512e+06	5.82157e+06	7.36195e+06	9.29147e+06	6.71848e+06	8.39791e+06	6.1925e+06	7.62101e+06	9.43704e+06	6.46739e+06	1.11016e+07	8.28394e+06	1.05255e+07	1.05255e+07	1.512e+07	9.52549e+06	7.84166e+06	8.64711e+06	1.05639e+07	1.23923e+07	1.63141e+07	6.80462e+06	5.55361e+06	5.74977e+06	7.34263e+06	6.5483e+06	6605550	7.5801e+06	8.18057e+06	5.72453e+06	5.93641e+06	8.22358e+06	6.46113e+06	1.227e+07	1.07721e+07	1.04247e+07	1.04247e+07	1.96272e+07	1.00592e+07	8.29672e+06	8.83264e+06
JNK2	2.78104e+07	2.31608e+07	2.29082e+07	2.83158e+07	2.60182e+07	2.92316e+07	1.67713e+07	1.61163e+07	1.85725e+07	1.61203e+07	1.90517e+07	2.16183e+07	1.78408e+07	1.86046e+07	2.69275e+07	2.05879e+07	2.04544e+07	1.8918e+07	1.92726e+07	1.74892e+07	2.00554e+07	2.00554e+07	1.68235e+07	2.25371e+07	2.07628e+07	2.12597e+07	2.80096e+07	3.45308e+07	4.01433e+07	6.66e+06	1.56911e+07	1.82563e+07	1.88866e+07	1.75885e+07	1.9785e+07	1.86553e+07	1.5998e+07	1.97434e+07	1.70899e+07	1.92397e+07	1.61448e+07	2.1649e+07	1.99589e+07	1.77705e+07	1.77705e+07	1.47356e+07	2.20411e+07	2.29278e+07	2.35608e+07
JNK3	6.96595e+07	5.98769e+07	6.12132e+07	8.52715e+07	6.54662e+07	7.15699e+07	4.7719e+07	3.85683e+07	3.36617e+07	3.77313e+07	4.57129e+07	5.77135e+07	5.04969e+07	5.03473e+07	3.93702e+07	5.58481e+07	5.60889e+07	4.84965e+07	7.42045e+07	6.14186e+07	6.7369e+07	6.7369e+07	7.37749e+07	6.12877e+07	5.26875e+07	6.06891e+07	8.84427e+07	9.38911e+07	1.02665e+08	4.19152e+07	3.50509e+07	3.74115e+07	5.00576e+07	4.2442e+07	4.78099e+07	5.4869e+07	5.13579e+07	3.89123e+07	4.59099e+07	5.03089e+07	4.17532e+07	6.89481e+07	6.36968e+07	5.80646e+07	5.80646e+07	8.17095e+07	6.53522e+07	6.18541e+07	6.63738e+07
KHS1	2.53145e+08	2.61101e+08	2.4012e+08	2.40738e+08	2.87932e+08	7.3148e+08	1.66803e+08	1.21563e+08	1.11833e+08	1.5079e+08	1.7941e+08	1.86976e+08	1.97765e+08	1.88637e+08	2.38789e+08	2.29831e+08	1.61587e+08	1.73629e+08	1.36181e+08	1.32771e+08	1.87117e+08	1.87117e+08	2.03073e+08	2.27646e+08	2.42727e+08	1.88593e+08	2.04278e+08	2.48838e+08	4.41319e+08	1.42737e+08	1.25286e+08	1.39211e+08	1.56079e+08	1.82135e+08	1.92061e+08	2.2504e+08	1.9917e+08	2.28265e+08	2.29473e+08	1.75667e+08	1.70872e+08	1.38467e+08	1.48603e+08	1.71416e+08	1.71416e+08	1.61212e+08	1.87263e+08	2.56784e+08	1.80592e+08
KHS2	112191772	132618178	107789507	122279124	140779733	390341512	84027908	77897459	64276763	86913597	92960502	101531770	107912594	107603534	150710736	146000317	87078073	101396221	84158033	69303455	133234291	133234291	116525075	115105302	141964458	98492573	116563485	136933558	233243527	71074534	71137619	76442663	88811268	101309369	98914282	118206015	106155426	136892439	151426117	94896235	88663845	86967650	91404925	115154953	115154953	87133131	110659720	155066978	83497021
KIS	1.21941e+06	1.27415e+06	1.25733e+06	1.88854e+06	4.3845e+06	1.16909e+06	971964	1.19297e+06	1.56604e+06	959103	916233	960190	1.45128e+06	1.86282e+06	2.10556e+06	959729	857519	1.50686e+06	1.41704e+06	1.30765e+06	3.61712e+06	3.61712e+06	1.13189e+06	1.31057e+06	1.14981e+06	1.08436e+06	1.89139e+06	5630390	1.04988e+06	828084	1.03463e+06	1.07223e+06	792651	837399	803525	2.02174e+06	983844	1.29948e+06	763573	867686	1.43884e+06	1.60831e+06	1.28439e+06	2.14811e+06	2.14811e+06	1.53797e+06	1.22617e+06	1.17242e+06	917238
LATS1	8.88674e+06	1.15935e+07	8.53228e+06	1.45323e+07	1.38264e+07	2.72858e+07	6.53658e+06	5.07527e+06	5.54334e+06	7.89148e+06	6.5121e+06	9.20278e+06	8.97857e+06	4.47021e+07	1.03438e+07	1.22329e+07	7652683	9.25513e+06	1.07298e+07	7.52153e+06	6.37299e+06	6.37299e+06	6.52848e+06	1.98189e+07	1.45419e+07	1.50933e+07	1.54793e+07	2.37164e+07	2.49032e+07	8.49245e+06	6.70126e+06	8.62622e+06	1.11318e+07	1.16707e+07	1.29609e+07	2.08534e+07	2.22353e+07	1.60049e+07	1.65779e+07	1.42519e+07	1.30686e+07	1.31603e+07	1.14381e+07	8.33762e+06	8.33762e+06	8.04094e+06	3.04075e+07	1.10911e+07	8.30506e+06
LATS2	2.50034e+07	2.58892e+07	2.25356e+07	5.108e+07	4.98365e+07	2.54085e+07	1.63235e+07	1.12969e+07	1.67877e+07	1.60783e+07	2.4639e+07	2.84263e+07	3.82029e+07	2.27151e+08	4.11812e+07	5.22423e+07	2.63352e+07	2.22555e+07	1.74136e+07	1.12994e+07	1.27799e+07	1.27799e+07	1.61953e+07	4.45313e+07	3.8281e+07	3.81252e+07	4.37614e+07	4.77337e+07	29297229	1.81034e+07	1.62936e+07	1.94914e+07	3.05752e+07	3.25742e+07	3.2079e+07	3.57371e+07	4.5062e+07	42040118	5.90352e+07	3.5974e+07	3.07251e+07	2.15606e+07	2.45388e+07	1.83514e+07	1.83514e+07	1.821e+07	4.85488e+07	2.52602e+07	2.51753e+07
LKB1	1.00479e+08	6.91433e+07	6.56454e+07	5.3136e+07	4.96018e+07	4.54832e+07	2.87077e+07	2.65319e+07	3.05604e+07	4.18268e+07	5.06565e+07	4.18038e+07	6.32497e+07	5.78008e+07	8.05797e+07	6.83811e+07	4.85979e+07	6.41104e+07	4.46385e+07	3.46048e+07	4.5334e+07	4.5334e+07	4.84037e+07	6.37818e+07	5.28067e+07	4.68441e+07	4.59515e+07	4.84516e+07	4.21091e+07	2.49379e+07	2.42562e+07	3.13876e+07	3.42748e+07	7.52978e+07	4.79559e+07	1.49681e+08	5.64844e+07	4.28594e+07	4.14075e+07	3.99697e+07	4.29711e+07	3.86976e+07	3.69334e+07	3.56656e+07	3.56656e+07	3.16106e+07	5.28112e+07	9.07841e+07	4.36791e+07
LOK	7.08695e+07	8.36019e+07	7.51282e+07	7.47619e+07	8.2051e+07	1.47244e+08	5.30952e+07	4.37953e+07	4.268e+07	5.00572e+07	5.51452e+07	5.13669e+07	5.01459e+07	7.48507e+07	1.1794e+08	1.12707e+08	5.34408e+07	7.52393e+07	5.90227e+07	3.9418e+07	5.67893e+07	5.67893e+07	5.57756e+07	6.54315e+07	7.74181e+07	5.5962e+07	6.32408e+07	7.49344e+07	1.1972e+08	4.5623e+07	4.11784e+07	4.40312e+07	4.92128e+07	4.87989e+07	5.03583e+07	6.00932e+07	6.64168e+07	9.31748e+07	9.06171e+07	5.48534e+07	4.80184e+07	3.98718e+07	4.45262e+07	4.91552e+07	4.91552e+07	4.6848e+07	5.16919e+07	5.69361e+07	5.30868e+07
LRRK2	2.00005e+07	2.00775e+07	2.04238e+07	2.76402e+07	2.20302e+07	5.85645e+07	1.96407e+07	1.83379e+07	1.73634e+07	2.12151e+07	2.2037e+07	2.22172e+07	2.971e+07	2.10251e+07	2.17563e+07	2.77507e+07	1.64507e+07	1.67915e+07	1.41253e+07	1.49823e+07	1.88514e+07	1.88514e+07	2.38976e+07	2.40566e+07	2.32044e+07	2.15736e+07	2.71732e+07	2.70719e+07	4.84807e+07	1.85436e+07	1.66198e+07	1.84541e+07	2.09612e+07	2.68983e+07	2.36771e+07	3.62018e+07	2.07992e+07	2.45048e+07	3.05982e+07	1.79823e+07	1.76411e+07	1.50144e+07	1.57584e+07	1.88295e+07	1.88295e+07	1.95412e+07	2.10356e+07	2.22405e+07	1.86468e+07
MAK	2.09522e+07	1.65388e+07	1.28375e+07	1.54094e+07	1.37064e+07	1.20773e+07	9.05631e+06	8.22217e+06	7.97742e+06	9.43153e+06	9.53371e+06	1.15134e+07	8.00271e+06	1.0973e+07	1.09148e+07	1.50178e+07	1.13283e+07	8.01052e+06	9.0967e+06	8.21943e+06	9.98778e+06	9.98778e+06	1.00674e+07	1.83408e+07	1.35406e+07	1.18416e+07	1.56381e+07	1.29904e+07	1.23765e+07	8.26688e+06	6.5997e+06	7.20708e+06	8.18713e+06	6.45242e+06	7.39174e+06	7.39723e+06	8.73232e+06	1.08188e+07	2.63687e+07	9.15828e+06	7.46595e+06	7.67392e+06	7.96574e+06	8.67622e+06	8.67622e+06	7.74485e+06	3.13396e+07	8.8031e+06	1.1259e+07
MAP3K15	2.57417e+07	2.66822e+07	2.12419e+07	2.55771e+07	3.5748e+07	6.47654e+07	2.65352e+07	1.63426e+07	1.63001e+07	1.99504e+07	2.36815e+07	1.96341e+07	2.19944e+07	2.50248e+07	2.24557e+07	2.20777e+07	2.31481e+07	2.12051e+07	1.69491e+07	1.59481e+07	2.33762e+07	2.33762e+07	2.57487e+07	2.86285e+07	2.70169e+07	2.14005e+07	2.96106e+07	4.26223e+07	7.3917e+07	1.86175e+07	1.39908e+07	1.65131e+07	1.87816e+07	1.79198e+07	2.46709e+07	2.25711e+07	2.01902e+07	2.21842e+07	2.40458e+07	2.30873e+07	2.49938e+07	1.61646e+07	1.5493e+07	1.94575e+07	1.94575e+07	1.96116e+07	3.12567e+07	2.02296e+07	2.22403e+07
MAPKAPK2	1.63346e+08	4.21436e+07	8.67184e+07	9.64439e+07	8.84367e+07	1.00152e+08	1.26913e+08	1.46944e+08	1.89578e+08	1.30629e+08	1.593e+08	1.13093e+08	2.73239e+08	7.71093e+07	5.87041e+07	1.8341e+08	1.08244e+08	3.9672e+07	3.08289e+07	2.52687e+07	4.19514e+07	4.19514e+07	7.42813e+07	1.09415e+08	1.35817e+08	1.66384e+08	1.39466e+08	1.71623e+08	1.31501e+08	9.84823e+07	9.46272e+07	1.29635e+08	1.66479e+08	8.95444e+07	8.14423e+07	8.98609e+07	1.45019e+08	2.38516e+08	2.19345e+08	1.81218e+08	1.14544e+08	9.09494e+07	1.59077e+08	6.85071e+07	6.85071e+07	7.5715e+07	1.81983e+08	9.10678e+07	1.23589e+08
MAPKAPK3	9.09324e+07	3.5789e+07	5.20085e+07	6.44614e+07	5.67855e+07	6.88118e+07	8.88851e+07	1.0328e+08	1.34828e+08	9.44052e+07	1.55165e+08	9.06309e+07	1.65837e+08	5.44125e+07	5.1006e+07	1.1143e+08	5.43595e+07	2.85069e+07	1.60595e+07	1.47935e+07	2.62833e+07	2.62833e+07	4.44537e+07	4.84753e+07	6.80041e+07	8.60948e+07	7.1516e+07	8.41651e+07	7.05475e+07	6.74109e+07	6.14553e+07	8.6448e+07	9.69991e+07	6.92655e+07	7.19742e+07	6.21639e+07	8.66166e+07	1.38311e+08	1.26952e+08	8.75382e+07	5.87382e+07	3.82583e+07	5.90497e+07	3.58562e+07	3.58562e+07	4.41659e+07	8.77649e+07	6.1e+07	8.79716e+07
MAPKAPK5	1.62111e+07	1.14227e+07	1.69101e+07	2.53977e+07	1.71388e+07	1.61848e+07	1.93661e+07	2.67879e+07	3.44706e+07	2.75041e+07	3.87145e+07	3.18438e+07	40855661	1.65415e+07	1.68362e+07	2.76532e+07	1.34317e+07	1.37102e+07	9.37515e+06	6.78897e+06	1.32086e+07	1.32086e+07	1.98019e+07	1.1753e+07	1.5093e+07	1.99191e+07	3.13316e+07	2.41569e+07	1.87968e+07	1.8647e+07	1.9134e+07	2.72046e+07	2.91161e+07	2.5443e+07	3.28927e+07	4.17976e+07	2.35201e+07	2.8105e+07	3.03167e+07	2.13334e+07	1.47324e+07	1.11517e+07	1.98155e+07	1.37412e+07	1.37412e+07	2.88423e+07	9.56906e+06	1.48805e+07	1.94684e+07
MARK1	6.81274e+06	7.96544e+06	8.54681e+06	1.10994e+07	1.16101e+07	7.64639e+06	7.93755e+06	8.56215e+06	1.33159e+07	1.1197e+07	1.03776e+07	7.70938e+06	8.99563e+06	7.54505e+06	1.10836e+07	1.29762e+07	7583526	6.49746e+06	6.28328e+06	6.10864e+06	5.40195e+06	5.40195e+06	6.66479e+06	8.3398e+06	1.04296e+07	9.48345e+06	8.87789e+06	1.16616e+07	8.28503e+06	7.76985e+06	6.37166e+06	7.27912e+06	9.41306e+06	1.02081e+07	1.05954e+07	1.22726e+07	1.21806e+07	1.34875e+07	1.70883e+07	7.83853e+06	8.42296e+06	7.61955e+06	6.77644e+06	6.74419e+06	6.74419e+06	6.41777e+06	6.94049e+06	5.39309e+06	7.00806e+06
MARK2	2.7834e+07	3.58534e+07	3.86144e+07	4.59535e+07	4.72988e+07	2.8281e+07	2.76483e+07	3.42039e+07	5.52667e+07	40667173	3.92735e+07	3.3333e+07	4.19424e+07	3.47413e+07	4.24292e+07	4.75472e+07	2.93383e+07	3.10414e+07	3.09475e+07	3.30006e+07	2.40669e+07	2.40669e+07	2.90367e+07	3.73688e+07	4.91892e+07	5.26189e+07	3.86162e+07	4.98686e+07	3.72804e+07	2.90258e+07	2.68489e+07	3.0711e+07	3.84975e+07	4.00362e+07	4.0028e+07	5.40465e+07	4.69485e+07	5.48355e+07	5.68927e+07	3.94275e+07	4.25853e+07	4.04086e+07	3.90525e+07	3.19452e+07	3.19452e+07	3.1539e+07	3.22262e+07	2.97766e+07	3.12344e+07
MARK3	1.15945e+07	1.24046e+07	1.40031e+07	1.60474e+07	1.78109e+07	9.68412e+06	9.90499e+06	9.82042e+06	1.79022e+07	1.27833e+07	1.3426e+07	1.1005e+07	1.29391e+07	1.03401e+07	1.68591e+07	1.74108e+07	8.67365e+06	7.54318e+06	9.11329e+06	8.64997e+06	6.88467e+06	6.88467e+06	8.84085e+06	1.46694e+07	1.70928e+07	1.53741e+07	1.40933e+07	1.54344e+07	1.09458e+07	8.71685e+06	7.31492e+06	8.32309e+06	1.08002e+07	1.2784e+07	1.10943e+07	1.54181e+07	1.54456e+07	2.21943e+07	1.97037e+07	1.04697e+07	1.18772e+07	9.91358e+06	9.10518e+06	9.41303e+06	9.41303e+06	8.89427e+06	1.20482e+07	8.95039e+06	1.05007e+07
MARK4	5.31428e+07	6.85772e+07	7.86705e+07	1.262e+08	8.43727e+07	4.78407e+07	5.78407e+07	4.87172e+07	7.57973e+07	5.7672e+07	6.10981e+07	4.87626e+07	6.75464e+07	5.81429e+07	7.93041e+07	7.13454e+07	4.81949e+07	4.48329e+07	5.21009e+07	4.02717e+07	4.2031e+07	4.2031e+07	4.05608e+07	6.99096e+07	8.36903e+07	8.38012e+07	1.14695e+08	8.55331e+07	5.53426e+07	4.50517e+07	3.86374e+07	4.60528e+07	6.60318e+07	5.54887e+07	6.33849e+07	7.42598e+07	7.03117e+07	8.47141e+07	8.50667e+07	4.91372e+07	5.79024e+07	5.07706e+07	5.35349e+07	4.982e+07	4.982e+07	5.08187e+07	6.53755e+07	5.74847e+07	5.63778e+07
MASTL	2.41719e+07	2.89773e+07	27673061	3.68926e+07	3.53499e+07	3.32101e+07	2.05875e+07	1.90434e+07	2.13172e+07	2.12992e+07	2.26959e+07	2.32608e+07	2.86632e+07	3.33355e+07	2.01483e+07	2.1601e+07	1.9063e+07	2.38923e+07	1.49465e+07	1.44863e+07	2.12954e+07	2.12954e+07	1.77591e+07	2.36391e+07	2.94802e+07	2.5588e+07	3.41886e+07	3.25085e+07	2.82872e+07	1.7212e+07	1.70481e+07	1.60591e+07	2.29684e+07	2.50795e+07	3.6563e+07	3.29702e+07	3.221e+07	2.34184e+07	2.4579e+07	2.23723e+07	3.27414e+07	1.69116e+07	1.75594e+07	2.06679e+07	2.06679e+07	2.04158e+07	2.21792e+07	2.23692e+07	1.94696e+07
MEK1	5.35236e+06	4.6704e+06	5.91674e+06	6.7216e+06	7.12042e+06	9.23719e+06	5.59522e+06	5.37996e+06	5.39971e+06	5.20104e+06	1.03426e+07	5.75391e+06	5.77603e+06	5.67536e+06	5.29683e+06	5.1943e+06	5.07411e+06	5.04659e+06	6.196e+06	5.43679e+06	5.2774e+06	5.2774e+06	4.99737e+06	3.90983e+06	4.37179e+06	4.84317e+06	5.86529e+06	6.00173e+06	6.21317e+06	5.14209e+06	4.65909e+06	4.31995e+06	5.11854e+06	5.02151e+06	5.28628e+06	5.37945e+06	5.38797e+06	4.17259e+06	4.47322e+06	4.34456e+06	4.72274e+06	5.4674e+06	5.8148e+06	5.52115e+06	5.52115e+06	5.06514e+06	3.33521e+06	3.42215e+06	4.81478e+06
MEK2	2.29868e+07	2.20899e+07	2.23935e+07	2.85789e+07	2.28252e+07	3.25428e+07	2.36472e+07	1.51035e+07	1.63319e+07	1.95063e+07	1.99595e+07	2.59245e+07	2.58058e+07	2.05986e+07	2.08236e+07	2.26655e+07	1.69539e+07	1.98972e+07	2.08653e+07	16168495	1.89128e+07	1.89128e+07	1.97144e+07	1.84909e+07	2.46171e+07	2.07225e+07	3.28881e+07	2.61159e+07	2.84965e+07	1.70115e+07	1.74361e+07	2.12231e+07	22661106	2.2596e+07	2.83162e+07	2.97234e+07	2.25129e+07	1.72437e+07	2.0045e+07	1.80189e+07	1.98746e+07	2.43481e+07	2.18156e+07	1.59872e+07	1.59872e+07	1.7139e+07	1.50063e+07	1.60163e+07	2.31071e+07
MEK5	3.92699e+06	4.23259e+06	4.06093e+06	5.72349e+06	7.20414e+06	1.22414e+07	3.7056e+06	3.76272e+06	3.88301e+06	3.90625e+06	5.25566e+06	5.82109e+06	5.87115e+06	5.12345e+06	4.77154e+06	5.22628e+06	3.63805e+06	3.92844e+06	3.94576e+06	3.63641e+06	5.64973e+06	5.64973e+06	4.73442e+06	4.03423e+06	4.83616e+06	4.39213e+06	6.18574e+06	4.33255e+06	7.24764e+06	3.53666e+06	3.30779e+06	3.50306e+06	4.22275e+06	4.84943e+06	4.99217e+06	6.15667e+06	4.89806e+06	4.94986e+06	5.56621e+06	3.7306e+06	4.23712e+06	4.43696e+06	4.39381e+06	5.23877e+06	5.23877e+06	3.73521e+06	4.79526e+06	5.20935e+06	4.57784e+06
MEKK1	1.35082e+08	2.10843e+08	1.30759e+08	1.6884e+08	1.55849e+08	2.27386e+08	8.21706e+07	1.02615e+08	7.1376e+07	1.05147e+08	1.0577e+08	1.37958e+08	1.13378e+08	1.49742e+08	1.13264e+08	1.47493e+08	9.61519e+07	1.37132e+08	1.53026e+08	1.55707e+08	1.32524e+08	1.32524e+08	1.72188e+08	1.54403e+08	2.15683e+08	1.64643e+08	1.97588e+08	2.54417e+08	2.71996e+08	1.19167e+08	1.17009e+08	1.16e+08	1.28727e+08	1.7213e+08	1.59267e+08	2.49992e+08	1.90518e+08	1.45833e+08	1.54769e+08	1.3591e+08	1.61596e+08	1.96533e+08	1.75698e+08	1.54438e+08	1.54438e+08	1.33663e+08	1.26566e+08	1.60379e+08	1.19427e+08
MEKK2	126167310	155263035	142387505	160010770	277641836	588609163	129990103	105252238	94458111	110551709	117436309	121893026	137065551	135330654	136238452	120788027	95451166	112290404	173620853	147624334	202673440	202673440	154165868	149373638	180262750	157421717	177247841	244460677	342856558	124560565	107119293	109869519	131685227	147994968	127287289	139608853	149103155	138705000	143510117	116391381	140794302	219701339	210165340	179746744	179746744	147048223	143355316	231034600	136151795
MEKK3	1.26279e+07	1.55591e+07	1.62371e+07	1.84298e+07	3.829e+07	6.05234e+07	1.56974e+07	1.47478e+07	1.52007e+07	1.60296e+07	1.88783e+07	1.82733e+07	2.06042e+07	1.91919e+07	1.96018e+07	1.78938e+07	1.42968e+07	1.75573e+07	1.90628e+07	1.7143e+07	4.20171e+07	4.20171e+07	2.7672e+07	1.38181e+07	1.71321e+07	1.6846e+07	2.00708e+07	2.90895e+07	3.34338e+07	1.71969e+07	1.67384e+07	1.74554e+07	1.9789e+07	1.79254e+07	2.06142e+07	2.01765e+07	1.84234e+07	2.06809e+07	2.04582e+07	1.39094e+07	1.89561e+07	2.58585e+07	2.3122e+07	3.40743e+07	3.40743e+07	1.92365e+07	1.30015e+07	2.38844e+07	1.32955e+07
MEKK6	149046673	159149646	159155169	217003346	242471366	423303259	137714604	84831771	118943400	120145023	120988328	121801245	145667049	171849124	181966361	197809103	158137665	142240249	83343712	98475786	126449769	126449769	126855239	115101389	152527953	143795058	221280533	246528578	443955875	141833797	101232558	106177655	182985496	129862933	165736381	156214835	184586861	182163652	164181756	142185229	133744816	82259991	89544126	118009409	118009409	102793262	95573333	142011097	153269039
MELK	9.6348e+07	8.28022e+07	8.67894e+07	8.89289e+07	1.05952e+08	9.69744e+07	7.62451e+07	1.05914e+08	1.65128e+08	1.14382e+08	1.10118e+08	7.54633e+07	7.17504e+07	8.15882e+07	1.3991e+08	1.56049e+08	8.45248e+07	6.66193e+07	4.17331e+07	3.67276e+07	4.75973e+07	4.75973e+07	4.84428e+07	1.09585e+08	1.33419e+08	1.21388e+08	1.07297e+08	1.41779e+08	1.19538e+08	7.57382e+07	7.22461e+07	8.22574e+07	9.75495e+07	7.27923e+07	8.97247e+07	1.18959e+08	1.19719e+08	2.24591e+08	1.95613e+08	9.11873e+07	1.09859e+08	5.07426e+07	7.10447e+07	4.73049e+07	4.73049e+07	4.13124e+07	8.26639e+07	7.78425e+07	8.33576e+07
MINK	8.96668e+07	1.02309e+08	109168361	1.05553e+08	1.43909e+08	3.19712e+08	8.32723e+07	7.59372e+07	6.20505e+07	7.3936e+07	6.79761e+07	9.38348e+07	8.30891e+07	9.225e+07	8.31418e+07	1.01382e+08	8.13974e+07	9.24785e+07	8.45782e+07	6.80432e+07	9.68105e+07	9.68105e+07	8.97974e+07	8.69035e+07	1.07915e+08	9.77287e+07	1.0183e+08	1.42358e+08	2.21491e+08	8.7534e+07	7.18687e+07	7.06866e+07	8.31233e+07	9.69734e+07	1.04115e+08	1.07104e+08	9.81431e+07	8.57992e+07	8.80301e+07	9.0323e+07	9.303e+07	9.0983e+07	8.08105e+07	9.70151e+07	9.70151e+07	6.15591e+07	7.37731e+07	1.0346e+08	8.88296e+07
MLK1	1.38865e+08	1.74044e+08	1.72776e+08	1.92486e+08	2.69358e+08	2.32844e+08	1.40162e+08	1.368e+08	1.13691e+08	1.27574e+08	1.50954e+08	1.47812e+08	1.39979e+08	1.5184e+08	1.36113e+08	1.62794e+08	1.39074e+08	1.66526e+08	2.23263e+08	2.00846e+08	2.422e+08	2.422e+08	2.38275e+08	1.72171e+08	2.04627e+08	1.96162e+08	2.03267e+08	3.36435e+08	2.61616e+08	1.44402e+08	1.27594e+08	1.31937e+08	1.61653e+08	1.43219e+08	1.29524e+08	1.55143e+08	1.66173e+08	1.73554e+08	1.97579e+08	1.62494e+08	1.6539e+08	2.73297e+08	2.51774e+08	2.68854e+08	2.68854e+08	1.76616e+08	1.81654e+08	1.90629e+08	1.68732e+08
MLK2	1.60704e+08	1.74542e+08	1.8525e+08	2.2972e+08	2.16773e+08	2.03689e+08	1.06175e+08	7.47732e+07	8.94031e+07	9.10478e+07	1.10257e+08	1.11013e+08	1.55852e+08	1.46961e+08	1.19584e+08	1.25919e+08	1.19299e+08	1.27224e+08	1.39768e+08	9.58479e+07	1.24536e+08	1.24536e+08	9.16184e+07	1.95472e+08	1.78456e+08	1.53558e+08	2.09374e+08	2.69969e+08	2.35076e+08	7.94304e+07	6.75291e+07	8.71292e+07	1.09846e+08	8.65616e+07	1.05339e+08	1.36485e+08	1.38952e+08	1.34857e+08	1.19507e+08	1.31541e+08	1.46687e+08	1.38392e+08	1.13601e+08	1.14142e+08	1.14142e+08	7.69374e+07	1.71304e+08	1.44718e+08	1.27071e+08
MLK3	1.68663e+07	1.6685e+07	1.45836e+07	1.87815e+07	2.18023e+07	1.92085e+07	1.08692e+07	6.10674e+06	9.39935e+06	7.62518e+06	8.60731e+06	8.55155e+06	6.27734e+06	1.37076e+07	1.44818e+07	1.19489e+07	1.04071e+07	1.19823e+07	2.14579e+07	1.49457e+07	1.46011e+07	1.46011e+07	1.2941e+07	2.05766e+07	1.68568e+07	1.2865e+07	1.74076e+07	2.34538e+07	1.67724e+07	7.04028e+06	6.66241e+06	9.088e+06	9.43792e+06	1.00689e+07	1.15828e+07	1.16378e+07	1.29753e+07	1.13436e+07	1.1566e+07	1.12079e+07	1.19263e+07	2.08866e+07	1.83959e+07	1.73904e+07	1.73904e+07	1.33492e+07	1.90311e+07	1.58623e+07	1.22757e+07
MLK4	3.30537e+07	3.81718e+07	3.28522e+07	3.20211e+07	4.91113e+07	3.71781e+07	2.09598e+07	1.49087e+07	1.86996e+07	2.00885e+07	2.51732e+07	2.72206e+07	2.53364e+07	3.26265e+07	3.15733e+07	3.4741e+07	3.04062e+07	3.10449e+07	5.52695e+07	4.99289e+07	4.14384e+07	4.14384e+07	3.73825e+07	3.96613e+07	4.58593e+07	3.5056e+07	4.19515e+07	6.0281e+07	4.95223e+07	1.9892e+07	1.63874e+07	1.71555e+07	2.73121e+07	2.25741e+07	2.60111e+07	2.96001e+07	3.75078e+07	2.7727e+07	3.0137e+07	3.23324e+07	3.88512e+07	6.14239e+07	6.04555e+07	42854098	42854098	3.71524e+07	3.70007e+07	3.6496e+07	2.90799e+07
MNK1	1.19893e+07	9.0326e+06	1.19458e+07	1.56028e+07	1.01729e+07	7.28209e+06	1.197e+07	9.5505e+06	1.14373e+07	9.2639e+06	6.94187e+06	9.60716e+06	7.95314e+06	8.27214e+06	1.50603e+07	1.58319e+07	7.2793e+06	8.33484e+06	4.11141e+06	3.86037e+06	6.47247e+06	6.47247e+06	8.99955e+06	1.52481e+07	1.54038e+07	1.04693e+07	1.59963e+07	1.53712e+07	1.41525e+07	9.01959e+06	7.42368e+06	8.91894e+06	9.30853e+06	8.02938e+06	1.05805e+07	1.06154e+07	1.32401e+07	2.56199e+07	2.66619e+07	9.85647e+06	12744819	4.29045e+06	4.39808e+06	7.59078e+06	7.59078e+06	7.07764e+06	1.79757e+07	1.55988e+07	9.53446e+06
MNK2	6.80431e+07	4.77015e+07	5.60914e+07	6.88263e+07	4.75636e+07	4.24997e+07	6.72422e+07	5.06808e+07	6.69736e+07	4.45082e+07	4.32807e+07	4.29611e+07	3.99316e+07	4.09619e+07	6.3673e+07	5.62427e+07	3.49701e+07	2.95605e+07	1.00875e+07	1.24046e+07	2.60892e+07	2.60892e+07	2.9276e+07	8.45669e+07	8.26212e+07	6.83461e+07	6.92741e+07	8.33077e+07	7.19683e+07	4.0063e+07	3.83025e+07	4.86493e+07	4.80335e+07	3.85773e+07	4.80975e+07	3.81376e+07	5.45531e+07	9.33907e+07	9.57727e+07	4.73078e+07	4.87255e+07	1.51946e+07	1.92015e+07	3.00688e+07	3.00688e+07	3.46369e+07	8.96982e+07	9.28504e+07	4.85491e+07
MOK	1.1589e+07	1.08571e+07	8.51611e+06	9.26615e+06	9.12379e+06	1.06769e+07	6.49476e+06	9.02589e+06	7.94568e+06	9.42708e+06	1.06571e+07	1.3718e+07	1.0595e+07	1.13561e+07	1.42251e+07	24028882	9.56367e+06	8.18699e+06	5.48802e+06	5.76298e+06	8.09387e+06	8.09387e+06	8.39709e+06	1.19673e+07	1.10932e+07	9.84976e+06	1.126e+07	1.11609e+07	1.5152e+07	7.75067e+06	9.09963e+06	9.21064e+06	1.17953e+07	9.21981e+06	9.28468e+06	1.01087e+07	1.07499e+07	1.7823e+07	5.41771e+07	1.01937e+07	7.83192e+06	5.50262e+06	6.31582e+06	6.63565e+06	6.63565e+06	5.9009e+06	1.63872e+07	8.41495e+06	9.45695e+06
MOS	1.3881e+07	1.33056e+07	1.25098e+07	2.18782e+07	1.57829e+07	1.28775e+07	1.0477e+07	9.56999e+06	1.05743e+07	8.99853e+06	9.28045e+06	1.31476e+07	1.04576e+07	1.01977e+07	1.02844e+07	9.39901e+06	9.6439e+06	1.01851e+07	1.37567e+07	1.07735e+07	1.28012e+07	1.28012e+07	12718328	1.4867e+07	1.32771e+07	11497250	1.70199e+07	1.22866e+07	1.04855e+07	9.03982e+06	7.71097e+06	8.25187e+06	1.02299e+07	9.65496e+06	1.25082e+07	1.16141e+07	9.99647e+06	1.08973e+07	1.06764e+07	1.07287e+07	1.12749e+07	1.27394e+07	14543736	1.43075e+07	1.43075e+07	1.17522e+07	1.24061e+07	1.32409e+07	9.99794e+06
MPSK1	9.2553e+06	5.71738e+06	6.62294e+06	7.80411e+06	6.81707e+06	7.06088e+06	4.77843e+06	5.48379e+06	5.20677e+06	5.93663e+06	5.76209e+06	6.61014e+06	6.76729e+06	6.34417e+06	5.94089e+06	8.92214e+06	5.75876e+06	5.24808e+06	4.16183e+06	3.48487e+06	5.06997e+06	5.06997e+06	3.89754e+06	8.35015e+06	6.57821e+06	6.54805e+06	7.00738e+06	7.30855e+06	1.02659e+07	5.62177e+06	5.21795e+06	5.55552e+06	5.61071e+06	6.56321e+06	5.93664e+06	6.39297e+06	5.48766e+06	6.17079e+06	6.50827e+06	4.95411e+06	4.66263e+06	5.17046e+06	3.93283e+06	4.89439e+06	4.89439e+06	3.84234e+06	1.46512e+07	4.5523e+06	5.58174e+06
MRCKA	1.99721e+07	1.88792e+07	2.32663e+07	2.18766e+07	4.2664e+07	5.55454e+07	1.75866e+07	2.06419e+07	23140750	1.89606e+07	2.44204e+07	2.44024e+07	2.427e+07	3.11336e+07	1.01542e+08	8.96351e+07	2.73284e+07	2.06219e+07	1.44827e+07	9.62044e+06	1.65654e+07	1.65654e+07	1.17374e+07	2.87531e+07	2.21082e+07	1.98959e+07	2.21864e+07	3.51638e+07	4.03371e+07	1.85116e+07	1.88063e+07	2.04773e+07	2.31976e+07	2.19073e+07	2.07567e+07	2.60669e+07	3.52804e+07	6.5838e+07	8.96256e+07	2.44833e+07	2.57997e+07	1.5303e+07	1.43985e+07	1.58098e+07	1.58098e+07	1.27435e+07	1.72499e+07	1.53775e+07	1.65444e+07
MRCKB	8.45102e+06	1.00659e+07	8.90143e+06	1.19937e+07	2.03048e+07	2.33042e+07	7.41755e+06	7.61074e+06	6.23147e+06	6.4099e+06	8.14317e+06	8.26432e+06	7.29952e+06	9.56605e+06	2.45289e+07	2.71136e+07	7.595e+06	7.84511e+06	4.12931e+06	4.62876e+06	5.89835e+06	5.89835e+06	5.98616e+06	8.32599e+06	9.29001e+06	9.06965e+06	1.45413e+07	1.24532e+07	1.29496e+07	6.08056e+06	6.20723e+06	6.67454e+06	7.39616e+06	6.85144e+06	7.00959e+06	8.09699e+06	1.01162e+07	2.34678e+07	2.89383e+07	8.1211e+06	7.21775e+06	4.50764e+06	4.83044e+06	6.17612e+06	6.17612e+06	5.32457e+06	4.70693e+06	5.57552e+06	7.05073e+06
MSK1	1.66352e+07	2.13014e+07	1.87947e+07	2.01183e+07	2.0057e+07	1.57787e+07	1.39739e+07	1.40422e+07	1.85952e+07	1.73373e+07	1.64114e+07	1.57026e+07	2.16255e+07	1.85718e+07	2.17174e+07	4.075e+07	1.39606e+07	1.46015e+07	1.1728e+07	1.07634e+07	1.22553e+07	1.22553e+07	1.34595e+07	2.41718e+07	2.87566e+07	2.14846e+07	1.82722e+07	2.7491e+07	1.93712e+07	1.45378e+07	1.52109e+07	1.76748e+07	2.34732e+07	1.70505e+07	2.0847e+07	1.88491e+07	2.57438e+07	2.94307e+07	4.47034e+07	2.00454e+07	1.99083e+07	1.39922e+07	1.65845e+07	1.52645e+07	1.52645e+07	1.52918e+07	1.30957e+07	1.11191e+07	1.59914e+07
MSK2	7.31795e+06	8.73254e+06	8.75502e+06	1.12582e+07	1.08552e+07	6.92335e+06	6.37722e+06	7.07719e+06	8.28481e+06	7.06912e+06	8.30332e+06	6.86346e+06	9.85163e+06	9.8592e+06	1.03225e+07	1.61825e+07	6.85364e+06	7.18159e+06	5.76622e+06	5.4555e+06	5.3162e+06	5.3162e+06	6.63602e+06	8573154	9.76754e+06	9.13992e+06	9.37459e+06	1.07712e+07	6.0433e+06	4.94779e+06	5.63865e+06	5.76093e+06	7.12033e+06	7.35893e+06	8.84404e+06	9.55826e+06	9.89187e+06	1.11553e+07	1.53389e+07	9.20616e+06	8.57152e+06	6.06687e+06	7.23638e+06	5.91717e+06	5.91717e+06	6.86769e+06	5.69938e+06	4.13943e+06	6.84738e+06
MST1	4.69766e+07	3.21474e+07	3.40629e+07	4.4974e+07	6.44419e+07	1.39317e+08	3.04132e+07	2.05438e+07	2.73046e+07	2.6758e+07	3.46203e+07	3.70688e+07	3.83974e+07	3.66304e+07	4.0551e+07	3.81031e+07	4.38089e+07	3.62183e+07	4.77418e+07	2.9425e+07	2.71764e+07	2.71764e+07	3.86415e+07	2.24113e+07	3.26863e+07	2.56596e+07	3.09632e+07	5.84165e+07	9.3814e+07	3.17219e+07	2.54915e+07	2.49049e+07	2.46896e+07	3.3862e+07	4.12237e+07	3.89216e+07	4.20889e+07	3.60064e+07	3.35056e+07	4.44418e+07	3.5256e+07	3.54379e+07	3.71369e+07	2.95756e+07	2.95756e+07	3.24123e+07	3.07429e+07	3.30266e+07	2.34304e+07
MST2	6.12592e+08	4.93212e+08	5.15707e+08	7.9293e+08	1.11159e+09	1.94505e+09	4.43836e+08	2.9956e+08	4.09533e+08	4.07478e+08	4.86911e+08	5.13828e+08	5.73861e+08	5.74606e+08	3.91219e+08	3.51161e+08	5.28653e+08	5.48998e+08	7.30043e+08	5.97102e+08	5.26608e+08	5.26608e+08	6.1737e+08	4.98602e+08	5.42802e+08	4.91642e+08	6.28243e+08	9.56093e+08	1.74129e+09	4.35678e+08	2.69966e+08	3.2213e+08	4.24801e+08	5.75883e+08	6.77427e+08	6.03734e+08	5.78359e+08	4.41762e+08	4.74514e+08	7.10321e+08	6.30541e+08	7.09928e+08	7.63189e+08	5.83154e+08	5.83154e+08	6.43783e+08	5.48507e+08	5.83514e+08	4.75162e+08
MST3	1.22938e+08	1.23204e+08	1.37564e+08	1.08059e+08	1.60944e+08	2.36919e+08	8.73845e+07	7.32768e+07	7.38707e+07	6.98677e+07	8.97176e+07	8.91353e+07	9.31013e+07	1.10343e+08	1.92484e+08	1.54236e+08	9.51465e+07	9.2645e+07	7.07368e+07	7.08206e+07	1.47099e+08	1.47099e+08	1.19002e+08	1.0256e+08	1.45769e+08	1.24299e+08	1.1533e+08	1.58175e+08	2.07705e+08	8.41543e+07	8.10307e+07	8.17714e+07	8.83215e+07	9.45937e+07	1.03685e+08	1.0963e+08	1.17958e+08	1.64721e+08	1.64077e+08	1.10451e+08	1.0583e+08	8.04592e+07	9.48029e+07	1.44917e+08	1.44917e+08	9.11703e+07	9.71947e+07	1.50257e+08	1.03778e+08
MST4	1.45923e+07	1.9087e+07	2.26262e+07	2.04676e+07	3.43062e+07	2.23007e+07	1.8628e+07	1.71538e+07	1.4444e+07	1.36571e+07	1.43452e+07	1.49943e+07	1.78772e+07	1.93378e+07	3.54769e+07	2.96702e+07	1.84672e+07	1.83424e+07	1.30284e+07	1.20475e+07	1.5869e+07	1.5869e+07	1.53898e+07	1.54402e+07	1.90629e+07	2.12496e+07	1.75856e+07	2.94472e+07	1.792e+07	1.67482e+07	1.45739e+07	1.19771e+07	1.35843e+07	1.35462e+07	15386082	1.65331e+07	2.04853e+07	2.87215e+07	2.87614e+07	1.64842e+07	1.89531e+07	1.30843e+07	1.39964e+07	1.68203e+07	1.68203e+07	1.21225e+07	1.3483e+07	1.9911e+07	1.47485e+07
MTOR	1.70502e+07	1.23603e+07	1.02679e+07	2.3557e+07	1.47741e+07	1.22033e+07	8.6136e+06	6.85305e+06	8.37074e+06	9.33286e+06	1.15641e+07	1.1713e+07	1.5756e+07	1.33369e+07	1.26661e+07	1.20023e+07	9.96648e+06	1.06721e+07	1.39589e+07	1.20635e+07	1.34016e+07	1.34016e+07	1.39946e+07	1.14952e+07	1.13455e+07	1.11309e+07	2.0563e+07	3.03891e+07	1.55483e+07	8.52113e+06	8.98797e+06	1.15042e+07	1.28608e+07	1.30641e+07	1.35933e+07	1.56241e+07	1.45092e+07	1.05797e+07	1.22577e+07	1.14703e+07	1.13096e+07	1.3295e+07	1.31395e+07	1.61122e+07	1.61122e+07	1.64684e+07	1.10344e+07	1.03063e+07	7.63405e+06
MYLK4	5.47586e+06	4.7724e+06	5.43678e+06	6.49225e+06	6.2848e+06	6.63185e+06	6.5098e+06	8.09137e+06	8.08019e+06	6.88817e+06	7.97414e+06	8.17897e+06	5.53351e+06	5.92736e+06	1.06925e+07	1.20251e+07	4.86589e+06	4.51015e+06	2.66195e+06	2.80414e+06	4.49488e+06	4.49488e+06	4.88487e+06	4.15868e+06	5.66759e+06	6.09635e+06	6.27881e+06	7.3973e+06	6.64277e+06	5.63187e+06	5.70057e+06	5.1182e+06	5.44484e+06	5.08577e+06	5.23743e+06	4.02447e+06	5.07527e+06	1.05624e+07	1.15533e+07	5.17594e+06	4.62261e+06	2.44534e+06	3.51444e+06	5.14901e+06	5.14901e+06	4.45762e+06	3.51632e+06	3.55884e+06	4.9925e+06
MYO3A	9.25572e+07	9.51049e+07	9.67599e+07	1.00695e+08	1.84004e+08	5.76219e+08	7.89337e+07	7.00311e+07	5.35338e+07	6.89585e+07	6.97149e+07	9.16334e+07	7.06842e+07	9.46216e+07	9.5886e+07	1.00638e+08	8.89946e+07	9.04792e+07	9.6915e+07	9.1604e+07	9.05381e+07	9.05381e+07	1.0597e+08	7.0722e+07	8.80069e+07	7.49383e+07	8.60712e+07	1.42177e+08	2.93638e+08	7.00071e+07	6.29871e+07	5.82336e+07	6.35304e+07	7.48425e+07	7.81319e+07	8.75174e+07	9.91552e+07	7.72836e+07	6.57084e+07	8.30023e+07	9.39603e+07	9.5931e+07	9.3441e+07	9.34253e+07	9.34253e+07	9.76737e+07	7.18522e+07	7.89806e+07	8.03142e+07
MYO3B	1.03587e+08	1.12577e+08	9.31409e+07	1.1343e+08	1.20835e+08	3.57889e+08	7.14753e+07	6.40196e+07	6.15235e+07	7.70337e+07	8.22556e+07	8.45295e+07	8.07144e+07	8.7912e+07	9.30528e+07	9.34622e+07	6.96084e+07	7.31184e+07	6.5888e+07	6.85444e+07	7.2755e+07	7.2755e+07	8.9786e+07	7.35832e+07	1.02827e+08	7.54065e+07	1.01466e+08	1.17023e+08	2.06137e+08	5.9394e+07	6.04605e+07	6.32715e+07	7.24852e+07	8.13743e+07	8.4844e+07	9.00886e+07	8.80629e+07	8.04437e+07	8.73803e+07	7.30196e+07	7.40911e+07	7.36602e+07	7.20503e+07	6.57902e+07	6.57902e+07	6.85502e+07	6.20974e+07	1.25586e+08	7.41285e+07
NDR1	1.65026e+07	1.9395e+07	1.83041e+07	2.25681e+07	4.51862e+07	2.39715e+07	1.19422e+07	1.09889e+07	1.2039e+07	1.05088e+07	1.22824e+07	1.40117e+07	1.91115e+07	6.62935e+07	5.38004e+07	5.18335e+07	1.62365e+07	1.75345e+07	1.34232e+07	1.05262e+07	1.20048e+07	1.20048e+07	1.13627e+07	2.09446e+07	2.19238e+07	1.96777e+07	2.2975e+07	3.13375e+07	1.86821e+07	1.20843e+07	1.15814e+07	1.24472e+07	14986746	1.20002e+07	1.47511e+07	1.77955e+07	2.53641e+07	4.36284e+07	4.94328e+07	1.94366e+07	1.76688e+07	1.41726e+07	1.4285e+07	1.48504e+07	1.48504e+07	1.10058e+07	2.56576e+07	1.67319e+07	1.42041e+07
NDR2	1.37484e+07	1.90548e+07	1.86471e+07	2.10287e+07	5.35997e+07	2.12577e+07	8.97237e+06	6.7672e+06	8.49396e+06	9.96809e+06	1.05504e+07	1.45369e+07	1.73418e+07	8.49497e+07	3.23525e+07	3.33252e+07	1.23381e+07	1.55306e+07	1.54983e+07	1.14062e+07	9.02575e+06	9.02575e+06	1.31887e+07	3.81939e+07	2.80786e+07	2.07957e+07	2.13497e+07	3.85572e+07	1.73359e+07	8.54872e+06	8.14303e+06	9.72977e+06	1.7157e+07	1.32252e+07	1.67521e+07	1.90339e+07	2.55127e+07	3.12574e+07	3.3029e+07	1.98434e+07	2.00024e+07	1.79758e+07	1.64091e+07	1.41148e+07	1.41148e+07	1.80907e+07	4.06587e+07	1.74718e+07	1.37511e+07
NEK1	1.1703e+08	8.87978e+07	8.07856e+07	7.39715e+07	8.79105e+07	1.30043e+08	6.83986e+07	7.15967e+07	9.14212e+07	9.43183e+07	9.58641e+07	6.97184e+07	7.90246e+07	8.73272e+07	1.03633e+08	9.6272e+07	7.42291e+07	8.00522e+07	6.37905e+07	5.65479e+07	7.5565e+07	7.5565e+07	8.58783e+07	9.07683e+07	1.03592e+08	8.34194e+07	8.44062e+07	8.8628e+07	1.32157e+08	6.26216e+07	6.74265e+07	8.97111e+07	7.95833e+07	8.43581e+07	7.0921e+07	9.85729e+07	7.68824e+07	1.06128e+08	8.62162e+07	6.38449e+07	6.95007e+07	6.24099e+07	6.27721e+07	5.9629e+07	5.9629e+07	6.79749e+07	9.71613e+07	1.10092e+08	7.75872e+07
NEK2	9.58493e+07	1.04807e+08	1.19847e+08	1.25059e+08	1.03416e+08	1.08254e+08	8.59257e+07	7.05818e+07	7.61023e+07	7.92457e+07	1.19741e+08	9.43053e+07	1.00761e+08	9.19235e+07	1.09612e+08	1.08811e+08	7.44957e+07	8.12996e+07	8.62174e+07	6.38623e+07	6.04868e+07	6.04868e+07	6.06915e+07	7.86112e+07	1.05503e+08	8.67218e+07	1.05325e+08	1.09189e+08	9.30165e+07	6.75779e+07	6.67447e+07	8.45763e+07	7.87316e+07	9.76375e+07	8.25381e+07	1.17362e+08	9.04094e+07	8.73131e+07	7.3658e+07	7.19446e+07	7.60392e+07	6.29993e+07	5.96204e+07	6.09753e+07	6.09753e+07	5.24287e+07	6.9098e+07	8.79128e+07	77958766
NEK3	1.95807e+08	2.98384e+08	2.51612e+08	4.5461e+08	2.2787e+08	3.48808e+08	1.66762e+08	2.31345e+08	2.2872e+08	3.03521e+08	2.50061e+08	2.54551e+08	2.36711e+08	2.79064e+08	2.62523e+08	3.67456e+08	1.76303e+08	2.43486e+08	1.55701e+08	1.5067e+08	1.4587e+08	1.4587e+08	1.53031e+08	1.64887e+08	3.53388e+08	3.20073e+08	4.30159e+08	4.0663e+08	3.16803e+08	2.27154e+08	2.20407e+08	3.00369e+08	3.30278e+08	3.93692e+08	2.9073e+08	4.94166e+08	2.85041e+08	2.81817e+08	2.90185e+08	2.39168e+08	2.33941e+08	1.25975e+08	140947751	1.57409e+08	1.57409e+08	1.23019e+08	1.00998e+08	3.08443e+08	2.23588e+08
NEK4	3.03158e+08	2.56765e+08	2.43673e+08	2.21972e+08	2.6727e+08	4.1648e+08	2.17818e+08	2.03814e+08	1.95894e+08	2.39523e+08	2.99331e+08	2.67885e+08	2.75055e+08	2.54438e+08	2.87691e+08	3.26155e+08	2.43769e+08	2.38401e+08	1.97621e+08	1.64218e+08	2.15009e+08	2.15009e+08	2.50857e+08	2.10784e+08	3.04247e+08	2.36771e+08	2.53731e+08	2.5219e+08	3.24587e+08	1.92884e+08	1.74131e+08	2.57724e+08	2.23866e+08	2.62614e+08	2.31052e+08	3.02094e+08	2.41502e+08	2.69658e+08	2.41314e+08	2.11643e+08	2.10898e+08	1.87471e+08	1.69376e+08	1.83204e+08	1.83204e+08	1.74568e+08	2.1999e+08	2.71238e+08	2.67249e+08
NEK5	1.9595e+08	2.0462e+08	1.70274e+08	1.73675e+08	1.48154e+08	2.0681e+08	9.21958e+07	7.48628e+07	1.24082e+08	1.3631e+08	1.41048e+08	1.08467e+08	1.2603e+08	1.43942e+08	1.4854e+08	1.53877e+08	1.18768e+08	1.61264e+08	1.65825e+08	1.25331e+08	1.68589e+08	1.68589e+08	1.61713e+08	1.50148e+08	1.65806e+08	1.32803e+08	1.30068e+08	1.46528e+08	1.89982e+08	6.69211e+07	7.75352e+07	1.0121e+08	1.32936e+08	1.25647e+08	1.04037e+08	1.57223e+08	1.31764e+08	1.39737e+08	1.25219e+08	1.09431e+08	1.4169e+08	1.43264e+08	1.36227e+08	1.25979e+08	1.25979e+08	1.27237e+08	1.55953e+08	1.73627e+08	1.17144e+08
NEK6	3.96317e+07	4.93353e+07	4.20314e+07	6.07661e+07	3.78404e+07	3.05521e+07	3.2039e+07	2.30077e+07	2.71834e+07	2.74181e+07	3.18415e+07	2.79013e+07	3.7795e+07	3.56368e+07	3.08871e+07	2.49392e+07	2.97826e+07	4.20338e+07	7.53029e+07	41790258	3.61074e+07	3.61074e+07	2.90735e+07	5.13102e+07	4.39605e+07	4.88618e+07	5.82958e+07	5.21995e+07	3.15076e+07	2.13358e+07	2.06408e+07	2.85609e+07	2.75623e+07	3.25873e+07	2.91517e+07	4.28086e+07	3.47178e+07	3.25123e+07	3.3771e+07	3.47412e+07	5.01753e+07	8.20647e+07	4.56812e+07	3.52028e+07	3.52028e+07	3.90964e+07	4.76478e+07	2.83856e+07	2.79016e+07
NEK7	5.43522e+07	5.95933e+07	6.57314e+07	8.54172e+07	5.93543e+07	5.21986e+07	4.90645e+07	5.09463e+07	4.72656e+07	4.30775e+07	6.06587e+07	4.62221e+07	6.72055e+07	6.49064e+07	5.16198e+07	5.38361e+07	5.75337e+07	7.04906e+07	1.12065e+08	8.76868e+07	6.00317e+07	6.00317e+07	6.88749e+07	6.1734e+07	7.07798e+07	6.87816e+07	7.4261e+07	9.28025e+07	5.3389e+07	4.12492e+07	4.35468e+07	5.5977e+07	5.53492e+07	5.64259e+07	5.24731e+07	8.28047e+07	6.95303e+07	5.51372e+07	6.452e+07	5.97986e+07	9.07795e+07	1.2857e+08	8.61793e+07	7.75451e+07	7.75451e+07	5.79081e+07	6.37732e+07	4.18407e+07	4.7827e+07
NEK8	154258995	145341701	134294269	155502748	139790315	185891695	98502883	91051443	106727812	105228958	141207299	120502538	179582146	144092998	149109031	132246603	129344009	147284065	223109211	150471121	194391183	194391183	191600853	126357085	127692522	115464310	151880586	131782975	143148246	81365676	82693410	108003355	117049755	121398042	109760923	273945522	134119971	125281223	131782269	114372861	148785870	229800644	170870873	154680643	154680643	143622694	99022096	109997416	91827078
NEK9	1.99454e+08	2.61654e+08	2.40006e+08	2.81689e+08	2.50154e+08	2.28428e+08	1.80164e+08	1.51841e+08	1.65728e+08	1.91799e+08	2.15288e+08	1.88409e+08	2.46165e+08	2.0482e+08	2.03275e+08	2.13448e+08	1.53756e+08	2.09956e+08	2.09881e+08	1.84634e+08	1.6818e+08	1.6818e+08	1.78214e+08	2.19218e+08	2.54762e+08	2.17702e+08	2.58716e+08	2.49998e+08	2.12168e+08	1.34943e+08	1.52974e+08	1.88298e+08	2.2045e+08	1.76532e+08	1.88936e+08	2.67301e+08	2.12983e+08	1.98089e+08	1.72533e+08	1.66743e+08	1.8213e+08	2.07444e+08	1.74439e+08	1.7688e+08	1.7688e+08	1.54428e+08	1.63736e+08	2.12792e+08	1.83511e+08
NEK11	1.43843e+07	2.11201e+07	1.58816e+07	2.48409e+07	2.85311e+07	5.7415e+07	1.33953e+07	1.34345e+07	1.1844e+07	1.75333e+07	1.8308e+07	1.7592e+07	1.87839e+07	1.7223e+07	1.39862e+07	1.90297e+07	1.38659e+07	1.59548e+07	1.05041e+07	1.10094e+07	1.81318e+07	1.81318e+07	1.9721e+07	1.47093e+07	1.63489e+07	1.2074e+07	1.43249e+07	2.24913e+07	2.73629e+07	1.05996e+07	9.85696e+06	1.28703e+07	1.46056e+07	1.80474e+07	1.40333e+07	1.78932e+07	1.26512e+07	1.44015e+07	1.52725e+07	1.44407e+07	1.47423e+07	9.9441e+06	8.96661e+06	2.00355e+07	2.00355e+07	1.33364e+07	9.78069e+06	1.01393e+07	1.07074e+07
NIK	1.01198e+07	8.80733e+06	9.33571e+06	9.88877e+06	9.81821e+06	1.20767e+07	7.75649e+06	8.44176e+06	1.18063e+07	9.93771e+06	1.00011e+07	8.83883e+06	9.07234e+06	1.01104e+07	1.32625e+07	1.37314e+07	8.84118e+06	8.74583e+06	7.33817e+06	7.05793e+06	8.41545e+06	8.41545e+06	9.45778e+06	8.49965e+06	9.33975e+06	9.20785e+06	9.95842e+06	1.0118e+07	1.21038e+07	7.75315e+06	7.39733e+06	8.2362e+06	8.98607e+06	8.18648e+06	8.56218e+06	8.62138e+06	9.74365e+06	1.40418e+07	1.3705e+07	9.44232e+06	9.33548e+06	7.20072e+06	8.06258e+06	8.26437e+06	8.26437e+06	8.65512e+06	7.67905e+06	8.42657e+06	8.12939e+06
NIM1	1.50746e+07	1.9782e+07	2.52935e+07	2.60233e+07	3.17121e+07	1.70176e+07	1.62257e+07	1.37613e+07	1.53779e+07	1.38124e+07	1.11518e+07	1.33993e+07	1.83421e+07	2.2207e+07	3.06124e+07	2.49386e+07	1.53482e+07	2.11717e+07	1.35321e+07	1.0654e+07	1.27255e+07	1.27255e+07	9.60431e+06	1.86617e+07	2.86115e+07	2.44791e+07	2.71893e+07	3.00384e+07	1.81518e+07	1.52731e+07	1.60629e+07	2.05346e+07	2.04919e+07	1.52086e+07	1.89573e+07	1.8508e+07	2.27951e+07	3.36319e+07	3.02684e+07	2.00618e+07	2.6825e+07	1.78252e+07	1.6351e+07	1.52423e+07	1.52423e+07	1.34798e+07	1.5003e+07	1.61078e+07	1.53043e+07
NLK	1.37795e+07	1.32105e+07	1.34268e+07	1.79439e+07	1.63629e+07	1.7824e+07	1.11814e+07	1.13959e+07	1.33919e+07	1.0335e+07	1.24621e+07	1.4891e+07	1.43647e+07	1.37587e+07	1.60458e+07	1.74528e+07	1.42832e+07	1.3593e+07	1.35787e+07	1.15748e+07	1.29832e+07	1.29832e+07	1.27625e+07	1.16301e+07	1.31678e+07	1.35015e+07	1.77232e+07	1.95562e+07	1.6218e+07	1.11096e+07	1.21724e+07	1.3426e+07	1.29619e+07	1.04769e+07	1.15011e+07	1.39704e+07	1.45108e+07	1.54494e+07	1.72549e+07	1.33261e+07	1.4375e+07	1.21743e+07	1.11701e+07	1.53939e+07	1.53939e+07	8.63534e+06	1.3867e+07	1.64567e+07	1.33539e+07
NUAK1	5.96878e+06	4.99971e+06	6.85259e+06	1.10537e+07	6.08296e+06	5.18601e+06	9.90854e+06	1.67165e+07	1.71111e+07	1.09445e+07	9.17505e+06	6.58567e+06	6.35797e+06	6.33324e+06	9.83819e+06	1.01896e+07	4.78014e+06	5.17638e+06	5.01081e+06	3.58187e+06	3.06026e+06	3.06026e+06	4.48643e+06	9.96748e+06	7.21663e+06	1.12011e+07	1.35096e+07	1.06762e+07	8.51353e+06	9.90789e+06	8.49395e+06	1.20594e+07	1.67331e+07	9.75532e+06	9.55119e+06	1.64905e+07	1.06678e+07	1.24609e+07	1.50868e+07	1.0014e+07	8.32747e+06	5.08213e+06	9.29338e+06	5558223	5558223	4.69832e+06	7.90094e+06	5.39117e+06	6.56273e+06
NUAK2	55055698	45173787	60259763	77384868	58135240	74912263	130315266	170088234	129726387	76737430	79844231	66977419	51481044	45310311	97712806	124687704	45938131	32604827	28800733	32603008	48927177	48927177	56898537	82566699	82754829	110418121	103020525	106575154	111622091	108885420	96368506	82425056	131833705	73344418	82179820	80417135	87625295	152405064	172895882	91613072	60339776	53225064	83216355	88248846	88248846	57804691	92955389	76663134	76466204
OSR1	9.32826e+06	9.36816e+06	8.1953e+06	8.94531e+06	8.59258e+06	2.10116e+07	3.67114e+06	2.58277e+06	3.47341e+06	3.88618e+06	5.08141e+06	7.44424e+06	5.6989e+06	6.52523e+06	7.07677e+06	7.47554e+06	5.06046e+06	6.41559e+06	1.22285e+07	1.01599e+07	9.77706e+06	9.77706e+06	1.21613e+07	8.07095e+06	9.33349e+06	6.98293e+06	9.07673e+06	1.12987e+07	1.9607e+07	3.55178e+06	2.18394e+06	2.75868e+06	4.20176e+06	4.78891e+06	6.21949e+06	5.73665e+06	6.64972e+06	6.39576e+06	6.59538e+06	7.2483e+06	7.5406e+06	1.26156e+07	1.19607e+07	9.92196e+06	9.92196e+06	1.01597e+07	8.7381e+06	7.89653e+06	5.69124e+06
P38A	1.74196e+07	1.6164e+07	1.29449e+07	1.97928e+07	1.98842e+07	2.30659e+07	1.03996e+07	1.5429e+07	1.59764e+07	1.4425e+07	1.37037e+07	1.59039e+07	1.02438e+07	1.37596e+07	1.70048e+07	1.41627e+07	1.19708e+07	1.07843e+07	1.04523e+07	1.2853e+07	1.28973e+07	1.28973e+07	1.8281e+07	1.10821e+07	1.24974e+07	1.12684e+07	1.6315e+07	1.98506e+07	1.9644e+07	8.23176e+06	1.24385e+07	1.29334e+07	1.23874e+07	1.0877e+07	1.00291e+07	1.01427e+07	9.21419e+06	1.1735e+07	1.0292e+07	9.63331e+06	8.98591e+06	1.0165e+07	1.0528e+07	9.55112e+06	9.55112e+06	1.01174e+07	1.46459e+07	1.93405e+07	1.56311e+07
P38B	3.40411e+07	3.03785e+07	2.78973e+07	3.10441e+07	3.96617e+07	4.39727e+07	2.09022e+07	2.19198e+07	2.68792e+07	2.34384e+07	2.351e+07	2.44312e+07	2.27434e+07	2.79327e+07	2.29598e+07	2.077e+07	2.24704e+07	2.38232e+07	2.65049e+07	2.29602e+07	2.86745e+07	2.86745e+07	2.60833e+07	3.03728e+07	2.85598e+07	2.68136e+07	3.04899e+07	4.91619e+07	4.72105e+07	2.11341e+07	2.08758e+07	2.31482e+07	2.50411e+07	1.80742e+07	1.95772e+07	2.23072e+07	2.21824e+07	2.26607e+07	1.94087e+07	2.21538e+07	2.24507e+07	2.94775e+07	2.66512e+07	2.7335e+07	2.7335e+07	2.4638e+07	3.88171e+07	3.68994e+07	3.03269e+07
P38D	9.56304e+07	1.32034e+08	1.29558e+08	1.20954e+08	2.4658e+08	190777639	6.48611e+07	9.17674e+07	9.68074e+07	1.15802e+08	9.17847e+07	7.30622e+07	7.16875e+07	1.04801e+08	8.49511e+07	7.87275e+07	9.09944e+07	109100323	1.24978e+08	1.33442e+08	1.68982e+08	1.68982e+08	1.18492e+08	1.29929e+08	151154102	155669855	1.52236e+08	1.97942e+08	2.81293e+08	1.2213e+08	1.32828e+08	1.37026e+08	158526369	121394489	8.64437e+07	9.69129e+07	1.14296e+08	8.60882e+07	8.49662e+07	134994705	1.27889e+08	1.89674e+08	1.81275e+08	1.9405e+08	1.9405e+08	1.7952e+08	1.34536e+08	2.04339e+08	1.57196e+08
P38G	1.45306e+08	1.53511e+08	1.23106e+08	1.32584e+08	2.14569e+08	1.89282e+08	9.43822e+07	8.2097e+07	8.4078e+07	9.52626e+07	9.38789e+07	9.8536e+07	8.31994e+07	1.33336e+08	1.46764e+08	1.21477e+08	1.07486e+08	1.17743e+08	139514390	1.31122e+08	1.62876e+08	1.62876e+08	1.6513e+08	1.18679e+08	1.54551e+08	1.27013e+08	1.27042e+08	2.9073e+08	2.31726e+08	7.00682e+07	8.2903e+07	9.15776e+07	1.01635e+08	7.19814e+07	8.85871e+07	9.31107e+07	1.11324e+08	1.20257e+08	1.09986e+08	9.82025e+07	1.14959e+08	1.37121e+08	1.29663e+08	1.22885e+08	1.22885e+08	1.37346e+08	1.39984e+08	2.09082e+08	1.19477e+08
P70S6K	5.91749e+06	5.58019e+06	4.94497e+06	6.912e+06	8.9747e+06	8.36631e+06	5.1523e+06	5.43749e+06	6.55343e+06	4.85653e+06	6.61471e+06	6.06336e+06	6.77234e+06	1.11368e+07	1.76144e+07	4.84015e+07	8.56645e+06	6.05375e+06	3.31664e+06	2.96445e+06	3.93352e+06	3.93352e+06	5.30822e+06	7.07673e+06	6.45311e+06	7.47668e+06	9.92824e+06	1.23988e+07	1.11926e+07	8.98958e+06	6.31027e+06	7.14736e+06	8.43556e+06	6.50693e+06	7.56568e+06	8.814e+06	9.89154e+06	1.85306e+07	2.08536e+07	9.33666e+06	8.0558e+06	3.86159e+06	6.18043e+06	4.89746e+06	4.89746e+06	5.32946e+06	3.45007e+06	3.69851e+06	5.99548e+06
P70S6KB	7.6797e+06	8.85184e+06	7.16069e+06	8.49514e+06	1.18411e+07	8.36856e+06	5.59099e+06	5.2582e+06	5.37918e+06	5.21352e+06	5626746	7.27158e+06	6.75891e+06	9.23712e+06	2.02158e+07	3.53375e+07	8.70344e+06	7.22511e+06	5.8385e+06	5.23639e+06	5.48882e+06	5.48882e+06	7.17896e+06	8.92815e+06	1.02062e+07	9.16978e+06	1.0543e+07	1.30713e+07	9.72395e+06	7.56841e+06	7.02484e+06	6.16777e+06	7.33598e+06	6.71245e+06	7.51725e+06	7.88924e+06	9.99603e+06	1.88044e+07	2.20198e+07	10261335	8.93218e+06	6.66085e+06	6.75804e+06	6.69308e+06	6.69308e+06	7.31103e+06	6.20984e+06	6.26448e+06	6.74157e+06
P90RSK	1.3422e+07	1.31998e+07	1.23818e+07	1.42721e+07	1.55579e+07	1.16377e+07	1.01309e+07	1.14688e+07	1.59039e+07	9.73029e+06	1.11141e+07	1.13672e+07	1.48471e+07	1.26395e+07	2.48636e+07	3.93618e+07	9.39895e+06	9.04991e+06	5.93696e+06	4.91375e+06	7.11764e+06	7.11764e+06	7.10384e+06	1.22475e+07	1.52759e+07	1.49674e+07	1.51719e+07	1.57596e+07	1.11247e+07	9.8851e+06	1.16508e+07	1.12028e+07	1.31455e+07	1.02201e+07	9.75406e+06	1.22423e+07	1.07261e+07	2.04122e+07	2.56228e+07	1.03912e+07	9.03972e+06	7.18787e+06	8.8031e+06	7.17227e+06	7.17227e+06	5.16432e+06	1.25552e+07	1.21605e+07	1.14574e+07
PAK1	9.78282e+07	1.21111e+08	1.1703e+08	1.15769e+08	1.60349e+08	8.65994e+07	5.95551e+07	4.63626e+07	4.46972e+07	4.94737e+07	5.72973e+07	6.42201e+07	5.6338e+07	9.7772e+07	1.58184e+08	1.7196e+08	8.12756e+07	8.67348e+07	6.61612e+07	5.69475e+07	5.61269e+07	5.61269e+07	5.69093e+07	1.018e+08	1.14893e+08	1.04232e+08	9.83796e+07	1.64881e+08	8.76246e+07	5.13774e+07	4.35424e+07	4.50378e+07	6.12079e+07	5.20847e+07	5.53536e+07	6.21912e+07	9.37963e+07	1.40577e+08	1.63864e+08	8.85916e+07	8.28589e+07	6.79032e+07	6.99803e+07	7.05359e+07	7.05359e+07	6.64835e+07	6.83831e+07	7.21499e+07	7.22306e+07
PAK2	63660382	82619174	72034068	69264984	100799631	64608011	47657772	50917899	48583687	46168861	55160270	58935852	55029882	80012370	124591800	159013234	61081219	71508676	49768039	41380975	63969254	63969254	60202290	66759188	75312483	68618805	70462014	97710288	62854451	48711485	47640981	51573650	62624825	51551523	59443804	62768615	77027250	111904336	160215618	63760003	72181084	59719585	63067477	73584776	73584776	50220142	62425665	62237627	54857345
PAK3	9.81405e+07	1.11992e+08	1.19668e+08	1.19689e+08	1.89225e+08	1.0384e+08	6.82905e+07	5.79764e+07	5.74293e+07	6.14793e+07	7.90024e+07	7.68787e+07	7.33054e+07	9.8928e+07	1.62874e+08	2.02151e+08	8.39317e+07	7.78629e+07	5.44889e+07	4.93899e+07	5.17917e+07	5.17917e+07	5.58837e+07	9.52549e+07	1.10566e+08	1.1076e+08	1.14655e+08	2.06174e+08	1.07626e+08	6.32497e+07	5.26473e+07	5.76312e+07	7.30273e+07	6.12359e+07	7.448e+07	7.53345e+07	1.07552e+08	1.07316e+08	1.55352e+08	8.74774e+07	8.08029e+07	5.35434e+07	5.56266e+07	6.30384e+07	6.30384e+07	5.47314e+07	6.98575e+07	7.00919e+07	8.3622e+07
PAK4	6.58694e+06	8.28165e+06	8.33738e+06	7.90422e+06	6.61918e+06	5.0881e+06	4.81821e+06	4.66827e+06	4.55864e+06	4.58624e+06	5472789	6.17194e+06	6.33561e+06	7.00531e+06	9.83651e+06	1.16479e+07	5.76008e+06	6.42743e+06	4.94631e+06	3721283	4.24976e+06	4.24976e+06	4.17513e+06	5.50213e+06	8.55031e+06	7.09588e+06	6.40208e+06	6.57576e+06	5.10674e+06	4.18056e+06	4.14963e+06	4.6883e+06	5.78646e+06	5.34942e+06	5.9668e+06	8.03285e+06	7.39216e+06	9.55972e+06	1.2548e+07	5.71908e+06	5.53409e+06	3.87316e+06	3.82106e+06	4.35821e+06	4.35821e+06	3.66972e+06	4.85514e+06	5.24969e+06	5222317
PAK5	3.28781e+07	4.16626e+07	3.9024e+07	3.49485e+07	3.69079e+07	3.17802e+07	2.89152e+07	2.8508e+07	2.90211e+07	3.05336e+07	3.46735e+07	3.60768e+07	4.101e+07	4.32888e+07	6.36207e+07	6.54193e+07	3.05502e+07	3.60637e+07	2.04997e+07	1.98824e+07	2.68636e+07	2.68636e+07	2.66679e+07	3.25977e+07	4.58363e+07	3.99879e+07	3.63307e+07	4.20884e+07	2.81207e+07	2.20359e+07	2.21952e+07	3.02138e+07	3.50219e+07	3.3104e+07	3.51635e+07	4.07322e+07	4.3535e+07	5.75486e+07	7.45889e+07	3.76273e+07	3.60429e+07	2.53114e+07	2.74594e+07	2.60484e+07	2.60484e+07	2.7458e+07	2.15292e+07	3.0913e+07	2.42045e+07
PAK6	2.45653e+06	3.27769e+06	3.33401e+06	4.04886e+06	3.26525e+06	2.32842e+06	2.80213e+06	3.87349e+06	3.16135e+06	2.40845e+06	2.35453e+06	2.01192e+06	1.90298e+06	2.43481e+06	4.36897e+06	4212384	2.15944e+06	2.40473e+06	2.09089e+06	1.56315e+06	1.83233e+06	1.83233e+06	1.36578e+06	2.66064e+06	3.42004e+06	3.26155e+06	3.50326e+06	3.53439e+06	2.49502e+06	3.26501e+06	3.64412e+06	2.48132e+06	2.59264e+06	2.13938e+06	2.07547e+06	2.09475e+06	2.58723e+06	4.48317e+06	4.34376e+06	2.22723e+06	2.17635e+06	1.522e+06	1.74661e+06	1.53491e+06	1.53491e+06	1.67662e+06	1.77063e+06	1.74441e+06	2.41464e+06
PASK	1.34966e+07	1.65884e+07	1.54797e+07	21925068	4.24625e+07	7.87336e+07	1.27846e+07	1.51791e+07	2.1033e+07	1.8593e+07	1.47163e+07	1.58499e+07	1.89626e+07	6.09225e+07	2.71144e+07	2.8484e+07	1.61098e+07	1.80815e+07	1.83153e+07	1.58619e+07	2.26975e+07	2.26975e+07	3.25691e+07	2.75778e+07	1.7068e+07	1.99185e+07	2.42015e+07	3.48276e+07	4.83498e+07	1.44363e+07	1.40672e+07	1.53468e+07	1.75893e+07	1.65316e+07	1.91017e+07	2.00271e+07	2.20529e+07	2.94504e+07	3.00717e+07	2.22856e+07	2.11129e+07	2.13006e+07	3.28568e+07	2.65401e+07	2.65401e+07	4.20438e+07	3.79248e+07	1.78773e+07	1.56753e+07
PBK	7.45557e+06	8.18527e+06	1.05235e+07	1.2735e+07	8.05676e+06	1.02914e+07	6.34381e+06	5.9805e+06	5.89679e+06	6.79786e+06	6.16528e+06	6.62454e+06	1.26774e+07	1.15083e+07	1.12668e+07	1.62746e+07	6.28582e+06	8.00751e+06	4.7019e+06	4.00513e+06	5.73329e+06	5.73329e+06	4.70091e+06	9.06987e+06	8.65949e+06	8.1723e+06	1.15441e+07	9.64758e+06	8.5086e+06	5.03139e+06	4.41124e+06	5.23932e+06	6.47393e+06	8.37952e+06	7.88237e+06	1.60139e+07	9.09215e+06	9.63763e+06	1.21964e+07	6.70299e+06	7.76553e+06	4.26993e+06	4.18499e+06	6.28871e+06	6.28871e+06	5.5037e+06	6.12915e+06	4.7303e+06	7.04951e+06
PDHK1	6.63793e+06	1.02534e+07	8.74244e+06	1.04142e+07	1.73258e+07	1.08401e+07	8.43065e+06	8.68393e+06	9.66015e+06	1.0098e+07	1.14027e+07	1.14027e+07	1.47294e+07	1.01058e+07	7.57816e+06	8.73508e+06	6.24228e+06	9.01407e+06	8.66384e+06	8.09601e+06	8.57516e+06	8.57516e+06	9.67177e+06	9.67227e+06	1.0856e+07	9.38238e+06	1.06859e+07	1.09524e+07	9.89585e+06	7.88625e+06	9.13079e+06	9.32206e+06	1.13001e+07	1.12179e+07	1.12179e+07	1.39089e+07	9.07904e+06	7.89832e+06	9.37721e+06	8.37925e+06	8.33888e+06	8.35725e+06	7.76108e+06	8.02523e+06	8.02523e+06	1.14152e+07	8.9735e+06	9.13676e+06	9.56681e+06
PDHK4	1.03078e+07	1.47095e+07	1.51727e+07	1.8928e+07	2.78349e+07	1.64383e+07	1.17601e+07	1.41169e+07	1.49386e+07	1.8393e+07	1.7895e+07	1.7895e+07	1.73051e+07	1.42088e+07	1.25468e+07	1.23909e+07	1.12827e+07	1.64671e+07	1.41849e+07	1.24968e+07	1.55667e+07	1.55667e+07	1.52025e+07	1.44121e+07	1.6288e+07	1.43298e+07	1.9008e+07	2.29608e+07	1.53331e+07	1.3572e+07	1.47245e+07	1.48484e+07	1.70856e+07	2.50375e+07	2.50375e+07	2.73215e+07	1.61274e+07	1.41225e+07	1.57889e+07	1.56e+07	1.58161e+07	1.41385e+07	1.342e+07	1.5972e+07	1.5972e+07	3.00682e+07	1.73306e+07	1.81962e+07	1.67158e+07
PDK1	4.65027e+06	4.9321e+06	4.57525e+06	6.4003e+06	7.64196e+06	1.92298e+07	4.84816e+06	3.96929e+06	3.3672e+06	3.50234e+06	3.57115e+06	4.03748e+06	3.7477e+06	3.74733e+06	3.89958e+06	4.43899e+06	3.21637e+06	3.52472e+06	5.09305e+06	4.22306e+06	6.59211e+06	6.59211e+06	1.20037e+07	4.49771e+06	5.15239e+06	4.56983e+06	5.11058e+06	6.5407e+06	1.04835e+07	4.3415e+06	3.68302e+06	3.49587e+06	3.4277e+06	3.88002e+06	4.12491e+06	4.02682e+06	3.97972e+06	4.2778e+06	4.76161e+06	3.60421e+06	3.50999e+06	3.78862e+06	3.75409e+06	4.54025e+06	4.54025e+06	1.01412e+07	4.10349e+06	4.26929e+06	4.11417e+06
PERK	3.39941e+07	3.99459e+07	4.35255e+07	5.85515e+07	4.48974e+07	4.71358e+07	3.12317e+07	3.39771e+07	4.0832e+07	3.6533e+07	5.35823e+07	5.43658e+07	6.04757e+07	4.76376e+07	4.04515e+07	4.31703e+07	2.89288e+07	3.19809e+07	4.07289e+07	2.88997e+07	3.44307e+07	3.44307e+07	3.43716e+07	3.49188e+07	4.22519e+07	4.09202e+07	5.4108e+07	5.08848e+07	5.15671e+07	3.30734e+07	3.10531e+07	3.16661e+07	3.83297e+07	4.22567e+07	4.90553e+07	6.63814e+07	4.34237e+07	3.77717e+07	4.39454e+07	3.01221e+07	3.16152e+07	4.71557e+07	3.76735e+07	2.89446e+07	2.89446e+07	2.73399e+07	2.69903e+07	2.97189e+07	3.67562e+07
PHKG1	3.17545e+07	2.93772e+07	3.14595e+07	4.91291e+07	3.75656e+07	2.50477e+07	2.60775e+07	2.48037e+07	4.1883e+07	2.58399e+07	3.71432e+07	3.10543e+07	5.35813e+07	3.45051e+07	4.57943e+07	4.94028e+07	2.44283e+07	2.08286e+07	1.36874e+07	1.15092e+07	2.13177e+07	2.13177e+07	1.87886e+07	3.50933e+07	3.44224e+07	2.76689e+07	4.75949e+07	5.52972e+07	2.5064e+07	2.15393e+07	2.17373e+07	2.45949e+07	2.85746e+07	2.58236e+07	3.22479e+07	4.72032e+07	3.30601e+07	4.65765e+07	4.85682e+07	2.76974e+07	2.28292e+07	1.30981e+07	1.7102e+07	2.5259e+07	2.5259e+07	2.15275e+07	3.03879e+07	2.70516e+07	2.41398e+07
PHKG2	4.10258e+07	4.46554e+07	5.40756e+07	5.5008e+07	9.65234e+07	6.42727e+07	6.68616e+07	6.73398e+07	7.33068e+07	5.57093e+07	6.37849e+07	6.89962e+07	5.38579e+07	5.80427e+07	1.00392e+08	1.07484e+08	4.51163e+07	4.42639e+07	2.11688e+07	2.21051e+07	3.94314e+07	3.94314e+07	3.66342e+07	3.70039e+07	5.2491e+07	4.60856e+07	7.23331e+07	7.76959e+07	6.22042e+07	5.81263e+07	7.52722e+07	6.24679e+07	7.14156e+07	5.02453e+07	7.73115e+07	6.27682e+07	7.23032e+07	1.16268e+08	1.25032e+08	5.53245e+07	5.35133e+07	2.05324e+07	3.53412e+07	3.18126e+07	3.18126e+07	4.69867e+07	2.75032e+07	3.77047e+07	4.83214e+07
PIM1	8.37993e+06	8.37715e+06	8.31388e+06	9.51347e+06	1.31336e+07	7.6844e+06	4.91009e+06	6.45866e+06	8.62811e+06	5.32195e+06	6.42266e+06	6.06739e+06	7.12827e+06	8.1962e+06	1.87809e+07	2.47169e+07	7.96659e+06	6.72634e+06	6.19325e+06	5.72593e+06	5.15142e+06	5.15142e+06	6.21048e+06	1.02236e+07	1.18657e+07	9.20146e+06	8.9475e+06	1.21877e+07	9.37709e+06	7.06846e+06	5.94131e+06	5.89963e+06	8.98452e+06	6.28309e+06	6.81674e+06	7.39337e+06	1.01019e+07	2.15625e+07	1.89791e+07	1.19914e+07	1.32195e+07	9.00203e+06	1.14732e+07	8.92519e+06	8.92519e+06	7.09827e+06	8.9869e+06	7.15653e+06	6.64372e+06
PIM2	3.41584e+06	3.40921e+06	2.99917e+06	3.60521e+06	4.8082e+06	3.92933e+06	2.77287e+06	2.54096e+06	2.6264e+06	2589109	2.36065e+06	3.20052e+06	2.48584e+06	4.37022e+06	1.25806e+07	1.78673e+07	3.48397e+06	3.14268e+06	1.78245e+06	1.78356e+06	2.03573e+06	2.03573e+06	2.25619e+06	3.11461e+06	3.67268e+06	3.85532e+06	4.82671e+06	4.47686e+06	4.24834e+06	3.7374e+06	3.452e+06	3.2562e+06	4.06377e+06	3.2e+06	3.2062e+06	3.04162e+06	4.14834e+06	7.84634e+06	1.07312e+07	3.90919e+06	4.07504e+06	2.04974e+06	2.74652e+06	2.60673e+06	2.60673e+06	2.24658e+06	2.43053e+06	2.30784e+06	3.10372e+06
PIM3	9.31222e+06	1.1679e+07	1.07746e+07	1.25439e+07	2.77467e+07	1.09198e+07	6.64634e+06	4.95907e+06	4.83946e+06	5.02285e+06	6.45219e+06	6.40485e+06	8.94968e+06	1.22607e+07	1.60318e+07	2.25299e+07	8.62395e+06	8.0885e+06	9.2088e+06	6.48389e+06	6.24251e+06	6.24251e+06	9.61251e+06	1.54771e+07	1.57317e+07	1.071e+07	1.48214e+07	1.81162e+07	1.11526e+07	7.14617e+06	6.83761e+06	6.17104e+06	1.07992e+07	6.74887e+06	8.09892e+06	8.43863e+06	1.19285e+07	1.34563e+07	1.71064e+07	1.17011e+07	1.06054e+07	1.16363e+07	1.24045e+07	8.47368e+06	8.47368e+06	1.11873e+07	1.58332e+07	10081728	8.04656e+06
PINK1	5.12896e+07	4.71181e+07	6.08211e+07	6.83997e+07	4.84152e+07	5.29082e+07	4.70859e+07	5.03991e+07	5.19475e+07	5.39532e+07	7.09052e+07	6.09244e+07	6.8161e+07	6.38331e+07	4.40555e+07	4.38365e+07	4.28469e+07	5.1907e+07	9.75954e+07	8.64632e+07	9.73665e+07	9.73665e+07	7.37907e+07	3.82241e+07	5.73461e+07	5.58198e+07	7.55547e+07	7.68468e+07	6.10307e+07	3.60852e+07	4.21804e+07	4.47782e+07	4.87458e+07	6.10286e+07	8.19024e+07	8.98718e+07	7.57736e+07	3.61452e+07	4.09781e+07	5.03955e+07	7.17802e+07	9.01687e+07	1.09459e+08	6.14354e+07	6.14354e+07	1.00428e+08	2.15937e+07	2.91206e+07	4.36018e+07
PKACA	2.29183e+07	3.02532e+07	2.76742e+07	2.97669e+07	2.27415e+07	1.85784e+07	1.89978e+07	1.71355e+07	1.824e+07	1.90883e+07	2.54114e+07	2.27687e+07	2.87907e+07	2.96159e+07	47601554	5.23019e+07	1.99911e+07	2.28203e+07	1.48174e+07	1.54761e+07	1.64467e+07	1.64467e+07	1.79526e+07	2.3673e+07	3.12478e+07	2.79023e+07	3.44779e+07	2.25628e+07	2.0957e+07	1.58811e+07	1.52301e+07	1.88829e+07	2.10408e+07	1.60144e+07	1.93809e+07	1.94122e+07	2.68642e+07	4.86458e+07	6.09843e+07	2.46809e+07	2.10918e+07	1.75077e+07	1.90449e+07	15709709	15709709	1.86497e+07	2.13356e+07	1.70427e+07	1.96843e+07
PKACB	6.79253e+07	7.95373e+07	6.62207e+07	6.98839e+07	7.0714e+07	4.2408e+07	3.39204e+07	2.21198e+07	3.12516e+07	3.37382e+07	3.33461e+07	3.50221e+07	4.1874e+07	6.84554e+07	1.26133e+08	1.20104e+08	5.44117e+07	5.51727e+07	4.33428e+07	4.13182e+07	4.08063e+07	4.08063e+07	4.59925e+07	6.95126e+07	8.77631e+07	6.68807e+07	6.52787e+07	5.95638e+07	5.29115e+07	2.80775e+07	2.74411e+07	3.10044e+07	4.55354e+07	2.83133e+07	3.90332e+07	3.49506e+07	7.37139e+07	1.12295e+08	1.38452e+08	6.08422e+07	6.06471e+07	3.82934e+07	4.75262e+07	4.59598e+07	4.59598e+07	4.51622e+07	6.03005e+07	4.57907e+07	4.53821e+07
PKACG	4.33877e+07	5.49411e+07	5.50895e+07	5.91511e+07	6.81789e+07	3.9543e+07	3.9201e+07	3.18052e+07	3.16275e+07	3.5976e+07	3.80595e+07	4.15507e+07	4.31559e+07	7.1761e+07	9.95739e+07	1.19098e+08	4.59197e+07	4.86629e+07	2.86856e+07	2.9083e+07	3.88162e+07	3.88162e+07	3.78956e+07	5.5884e+07	5.72037e+07	4.97598e+07	5.5279e+07	5.60444e+07	4.6092e+07	3.5751e+07	2.97395e+07	3.06911e+07	4.60099e+07	3.44508e+07	4.46282e+07	4.32849e+07	6.83222e+07	9.75178e+07	1.28577e+08	5.46086e+07	5.33295e+07	3.1378e+07	3.50819e+07	5.02722e+07	5.02722e+07	3.45354e+07	5.96641e+07	4.91526e+07	3.96407e+07
PKCA	5.33866e+07	6.68271e+07	4.74759e+07	5.08215e+07	7.00208e+07	4.13057e+07	2.78391e+07	2.81744e+07	3.00238e+07	2.73291e+07	4.99384e+07	3.85557e+07	6.01087e+07	4.35059e+07	6.24655e+07	8.03985e+07	3.12375e+07	3.82737e+07	2.81877e+07	2.80528e+07	2.85702e+07	2.85702e+07	4.82728e+07	6.59399e+07	6.69878e+07	4.70209e+07	4.33092e+07	7.22247e+07	5.39906e+07	4.1926e+07	2.68933e+07	2.50328e+07	2.95636e+07	4.06277e+07	3.66801e+07	5.83845e+07	4.7231e+07	6.34936e+07	7.26433e+07	5.10378e+07	4.16814e+07	26348309	3.29979e+07	3.67751e+07	3.67751e+07	3.65372e+07	7.12044e+07	6.12841e+07	3.60424e+07
PKCB	8.55211e+07	1.01388e+08	9.47169e+07	8.61302e+07	1.51407e+08	7.0812e+07	4.86171e+07	3.16518e+07	4.97084e+07	4.78844e+07	6.62586e+07	3.71559e+07	8.32887e+07	8.82502e+07	1.16789e+08	1.01028e+08	7.00342e+07	72677971	4.73881e+07	4.72864e+07	5.90377e+07	5.90377e+07	6.87529e+07	9.46705e+07	1.2358e+08	1.02671e+08	8.29056e+07	1.2404e+08	8.4066e+07	3.9712e+07	3.09746e+07	4.0757e+07	7.0784e+07	5.67918e+07	5.35096e+07	7.35381e+07	9.23207e+07	1.29618e+08	1.39988e+08	9.77175e+07	8.75282e+07	5.47443e+07	5.15675e+07	7.35288e+07	7.35288e+07	6.35288e+07	7.79975e+07	7.54e+07	6.63563e+07
PKCD	4.39264e+07	4.45253e+07	3.92456e+07	3.85682e+07	4.84647e+07	3.55725e+07	2.89536e+07	3.04411e+07	2.93547e+07	2.47156e+07	3.06805e+07	2.57738e+07	3.7373e+07	4.00873e+07	5.55834e+07	6.22059e+07	3.2667e+07	3.50659e+07	4.51546e+07	3.39945e+07	2.42409e+07	2.42409e+07	2.53212e+07	4.46348e+07	5.15495e+07	3.95635e+07	3.52638e+07	4.47003e+07	3.59767e+07	2.61804e+07	2.34052e+07	2.3029e+07	3.06011e+07	2.66318e+07	2.41687e+07	4.17647e+07	4.3091e+07	5.89497e+07	6.00563e+07	3.71062e+07	4.15467e+07	3.53338e+07	3.6834e+07	2.7018e+07	2.7018e+07	1.98734e+07	4.27894e+07	3.73047e+07	3.03678e+07
PKCE	3.14413e+07	3.57209e+07	3.94413e+07	3.96616e+07	4.59654e+07	3.3225e+07	2.58427e+07	3.19171e+07	3.1869e+07	2.54039e+07	4.38595e+07	3.26145e+07	4.74077e+07	3.8233e+07	5.71146e+07	6.59739e+07	2.56874e+07	2.27069e+07	1.30621e+07	1.19518e+07	3.18273e+07	3.18273e+07	3.37497e+07	3.72476e+07	4.37859e+07	4.53629e+07	3.79576e+07	4.59383e+07	4.20609e+07	3.27555e+07	2.79539e+07	2.5896e+07	3.37654e+07	3.17486e+07	3.32326e+07	4.13494e+07	4.68869e+07	8.55539e+07	9.30888e+07	3.62567e+07	3.33283e+07	1.84572e+07	2.26405e+07	3.24004e+07	3.24004e+07	2.53239e+07	3.05986e+07	3.15752e+07	2.89228e+07
PKCG	3.06931e+07	4.02506e+07	3.80819e+07	3.54431e+07	6.68297e+07	3.34974e+07	2.36765e+07	1.87303e+07	1.92894e+07	1.87463e+07	3.97839e+07	2.77843e+07	5.04572e+07	4.04641e+07	5.60994e+07	5.58791e+07	2.90593e+07	2.78388e+07	2.21414e+07	1.815e+07	2.23852e+07	2.23852e+07	2.62354e+07	3.83136e+07	4.64837e+07	3.8245e+07	3.10775e+07	5.25587e+07	3.59808e+07	2.24874e+07	1.72329e+07	1.78145e+07	2.69711e+07	2.87667e+07	2.81209e+07	4.33556e+07	4.50869e+07	5.44727e+07	6.83823e+07	3.70749e+07	3.85957e+07	2.17967e+07	2.48918e+07	3.33086e+07	3.33086e+07	3.02432e+07	4.22834e+07	4.01038e+07	2.63903e+07
PKCH	8.1544e+07	9.75687e+07	1.21997e+08	1.1834e+08	1.9065e+08	1.23975e+08	8.65068e+07	8.36291e+07	8.70361e+07	7.37908e+07	1.25766e+08	8.75908e+07	1.14194e+08	1.14805e+08	1.56076e+08	1.79065e+08	8.96868e+07	9.90992e+07	6.52489e+07	7.37124e+07	7.1403e+07	7.1403e+07	1.10997e+08	1.16276e+08	1.24112e+08	1.2139e+08	1.02699e+08	1.44385e+08	1.08191e+08	7.92267e+07	6.79333e+07	7.30203e+07	9.62372e+07	8.55487e+07	9.72544e+07	1.30154e+08	1.27855e+08	1.90367e+08	1.84344e+08	1.02639e+08	1.17622e+08	7.95349e+07	8.84607e+07	9.75881e+07	9.75881e+07	9.61606e+07	9.17965e+07	8.67472e+07	8.71628e+07
PKCI	80917215	104123681	102883805	106046687	122086448	111024343	91194993	81114811	115711859	83397107	142157274	97088946	124907580	107897421	175469246	180452870	80735390	78976897	51149121	43503201	73348031	73348031	61366914	74024557	102314295	110497185	95558577	121403073	98063747	92253291	77179541	75113107	87123021	98529905	91371575	151186565	109060782	168893859	175392173	84732871	88700430	45750508	45834494	76539615	76539615	38248257	59619633	83637389	82489033
PKCT	4.23144e+07	5.02091e+07	4.70685e+07	5.29558e+07	7.41641e+07	4.45282e+07	3.2241e+07	3.19875e+07	3.56257e+07	2.83504e+07	4.07912e+07	3.05098e+07	4.64941e+07	4.73071e+07	6.57609e+07	7.82208e+07	3.58221e+07	3.73897e+07	3.27015e+07	2.41009e+07	2.37693e+07	2.37693e+07	2.68304e+07	5.05828e+07	6.44863e+07	5.3751e+07	5.29013e+07	6.54039e+07	4.99651e+07	3.07072e+07	2.39359e+07	2.53547e+07	3.59896e+07	3.43251e+07	3.4755e+07	5.57988e+07	5.51814e+07	6.90797e+07	8.96097e+07	4.56885e+07	4.81019e+07	2.94667e+07	3.32581e+07	3.16164e+07	3.16164e+07	2.63241e+07	3.34201e+07	4.12398e+07	3.96445e+07
PKCZ	3.68344e+07	5.01316e+07	4.35539e+07	4.79434e+07	4.8003e+07	3.66054e+07	1.99609e+07	1.75358e+07	2.64448e+07	2.28471e+07	4.06402e+07	2.75458e+07	4.0397e+07	3.54806e+07	3.79378e+07	4.31783e+07	2.59311e+07	4.09885e+07	2.60038e+07	2.40927e+07	3.2407e+07	3.2407e+07	2.82146e+07	5.40184e+07	5.85596e+07	4.23344e+07	4.11096e+07	5.15569e+07	4.22214e+07	1.80451e+07	1.74629e+07	2.20407e+07	2.92422e+07	3.08599e+07	3.07476e+07	4.98102e+07	3.84094e+07	4.81873e+07	5.42821e+07	3.87345e+07	5.24052e+07	2.48772e+07	2.46956e+07	3.16312e+07	3.16312e+07	2.83961e+07	4.19239e+07	4.88278e+07	2.97003e+07
PKG1	2.05087e+07	2.70497e+07	2.83917e+07	3.25627e+07	2.27882e+07	2.2781e+07	2.34173e+07	2.10035e+07	1.996e+07	2.24579e+07	2.7702e+07	3.03806e+07	3.20262e+07	3.16841e+07	3.65617e+07	4.64962e+07	2.17211e+07	2.31851e+07	9.76308e+06	1.32409e+07	1.60605e+07	1.60605e+07	16886026	1.56454e+07	2.36909e+07	2.96782e+07	2.79901e+07	2.8439e+07	2.47799e+07	2.07809e+07	2.02277e+07	2.68568e+07	3.53862e+07	2.66077e+07	3.10022e+07	2.86748e+07	3.50354e+07	4.11586e+07	5.77486e+07	2.29616e+07	2.40293e+07	8.51007e+06	1.06533e+07	1.46137e+07	1.46137e+07	1.3151e+07	1.1801e+07	1.91998e+07	1.71392e+07
PKG2	3.30199e+07	3.73126e+07	3.83959e+07	3.21131e+07	3.26095e+07	2.87093e+07	2.79428e+07	2.72431e+07	2.29951e+07	2.22785e+07	2.65056e+07	2.78435e+07	2.72756e+07	3.23897e+07	6.31835e+07	6.20423e+07	2.57998e+07	2.47731e+07	1.28259e+07	1.27947e+07	2.05617e+07	2.05617e+07	2.15249e+07	3.39339e+07	3.64674e+07	3.79768e+07	2.91437e+07	3.44377e+07	2.8228e+07	2.75347e+07	2.16842e+07	2.33993e+07	2.65661e+07	2.23416e+07	2.12487e+07	2.26001e+07	2.95584e+07	5.17499e+07	6.64286e+07	2.87237e+07	2.27125e+07	1.39966e+07	1.73235e+07	2.24308e+07	2.24308e+07	1.48945e+07	4.18862e+07	3.11249e+07	2.58455e+07
PKN1	7.11792e+06	6.10096e+06	6.68261e+06	8.77246e+06	1.14579e+07	8.46888e+06	1.19496e+07	1.23795e+07	1.41896e+07	7.47516e+06	9.1776e+06	8.79166e+06	7.16055e+06	5.88114e+06	9.29778e+06	1.24203e+07	4.97292e+06	3.78367e+06	2.02393e+06	1.97872e+06	2.84781e+06	2.84781e+06	3.96899e+06	4.74198e+06	9.17513e+06	8.119e+06	9.47642e+06	9.96176e+06	8.06882e+06	7971947	7.07596e+06	7.41288e+06	8.58279e+06	8.53641e+06	9.09763e+06	7.98008e+06	8.27177e+06	1.39048e+07	1.61722e+07	6.77351e+06	5.76773e+06	2.84621e+06	4.31308e+06	4.43561e+06	4.43561e+06	3.31086e+06	3.30342e+06	4.16037e+06	6.75464e+06
PKN2	1.07277e+08	1.12418e+08	1.04385e+08	1.44539e+08	1.87757e+08	1.45005e+08	1.33342e+08	1.5741e+08	145513783	7.83297e+07	8.73724e+07	8.93163e+07	7.83432e+07	1.02495e+08	1.54717e+08	1.99349e+08	9.64038e+07	8.44939e+07	5.45285e+07	5.65253e+07	7.40084e+07	7.40084e+07	9.35233e+07	9.63603e+07	1.38417e+08	1.28239e+08	1.26833e+08	1.65143e+08	1.31774e+08	1.14222e+08	9.98237e+07	9.31739e+07	1.07532e+08	8.68471e+07	9.37519e+07	1.00974e+08	1.3486e+08	2.11202e+08	1.846e+08	1.26068e+08	1.08701e+08	6.83951e+07	7.76138e+07	1.28793e+08	1.28793e+08	8.58621e+07	8.51958e+07	1.02873e+08	1.08387e+08
PKN3	1.2023e+07	1.22474e+07	1.15744e+07	1.60418e+07	1.38895e+07	1.17258e+07	1.34111e+07	1.48743e+07	1.68997e+07	1.2204e+07	1.0558e+07	1.04837e+07	1.04229e+07	14100344	1.38197e+07	1.89331e+07	9926593	1.33238e+07	1.0082e+07	9.04466e+06	7.31243e+06	7.31243e+06	9.83385e+06	1.2336e+07	1.43558e+07	1.42891e+07	1.5857e+07	1.57299e+07	1.26535e+07	1.06904e+07	1.03533e+07	1.03412e+07	1.42542e+07	9.57245e+06	1.04989e+07	1.13517e+07	1.46096e+07	2.07203e+07	1.86482e+07	1.23075e+07	1.66407e+07	1.09914e+07	1.4963e+07	8.6103e+06	8.6103e+06	9.0292e+06	1.30497e+07	1.30365e+07	9.84898e+06
PKR	3.61898e+06	4.70963e+06	4.39632e+06	4.8146e+06	4.35119e+06	5.86984e+06	3.20501e+06	3.87118e+06	2.98262e+06	3.43874e+06	3.3193e+06	4.10342e+06	3.68543e+06	4.17046e+06	4.45442e+06	5.47678e+06	3.32489e+06	3.88834e+06	3.80809e+06	3.6768e+06	3.68451e+06	3.68451e+06	3.76517e+06	4.23958e+06	5.03384e+06	5.04341e+06	4.90045e+06	7.15688e+06	7.85806e+06	3.8907e+06	3.5802e+06	3.62437e+06	3.85942e+06	4.71037e+06	3.90622e+06	5.51127e+06	4.52685e+06	5.09399e+06	5.39502e+06	4.09106e+06	4.16627e+06	4.67352e+06	4.24069e+06	4.41102e+06	4.41102e+06	3.26901e+06	3.91724e+06	6.10929e+06	3.88311e+06
PLK1	1.27886e+07	1.65711e+07	1.58098e+07	1.60129e+07	1.60581e+07	1.30745e+07	1.11048e+07	1.03376e+07	1.10288e+07	1.09561e+07	1.19659e+07	1.26621e+07	1.45506e+07	1.50642e+07	1.39562e+07	1.38711e+07	1.14994e+07	1.67252e+07	1.82876e+07	1.50794e+07	1.77317e+07	1.77317e+07	1.82195e+07	1.13892e+07	1.48596e+07	1.52788e+07	1.39999e+07	1.49219e+07	1.15696e+07	1.07831e+07	1.112e+07	1.33507e+07	1.29458e+07	1.25126e+07	1.13388e+07	1.57631e+07	1.33781e+07	1.28345e+07	1.30946e+07	1.15736e+07	1.36516e+07	20065972	1.78043e+07	1.4037e+07	1.4037e+07	1.19922e+07	9.73993e+06	1.52041e+07	1.15877e+07
PLK2	7.99963e+07	1.0507e+08	8.16692e+07	1.05321e+08	1.04477e+08	9.09982e+07	6.3437e+07	6.7492e+07	7.06843e+07	7.05062e+07	1.14367e+08	8.87609e+07	8.18194e+07	9.28603e+07	6.05138e+07	5.81041e+07	5.79921e+07	8.00396e+07	1.22635e+08	1.2829e+08	8.73142e+07	8.73142e+07	1.36842e+08	6.5412e+07	6.34753e+07	5.8188e+07	8.59426e+07	7.28476e+07	6.68164e+07	5.46503e+07	6.25804e+07	7.7935e+07	6.10876e+07	7.4432e+07	5.96064e+07	6.39792e+07	6.25798e+07	4.50134e+07	4.29398e+07	5.96247e+07	7.0604e+07	1.22394e+08	1.54077e+08	1.18631e+08	1.18631e+08	1.1294e+08	3.67451e+07	4.44176e+07	4.25887e+07
PLK3	149642015	166855025	153755514	178446310	214264100	182089305	110728124	114518358	122431884	122080960	155072451	134081776	138807152	157004230	172586293	162842453	108992842	159174160	162312220	157554559	131696862	131696862	159297525	106197598	132251550	119213381	132136181	149473932	114484871	104950119	113813851	138012253	110523118	121127764	111949948	150267240	118921090	117261192	114007126	104552007	128373588	173927166	173422229	136258944	136258944	147015318	71832672	106215678	104333467
PLK4	5.21056e+07	8.03122e+07	7.08995e+07	8.94965e+07	1.11203e+08	7.13657e+07	4.89795e+07	3.27541e+07	4.33936e+07	4.09615e+07	4.91449e+07	4.77467e+07	6.81447e+07	6.81697e+07	7.1988e+07	6.04134e+07	4.64425e+07	7.23154e+07	5.13407e+07	5.16618e+07	5.00156e+07	5.00156e+07	4.53537e+07	7.85556e+07	8.92737e+07	7.8204e+07	8.50041e+07	1.11227e+08	8.12051e+07	4.88268e+07	3.92803e+07	4.70083e+07	5.61859e+07	4.34596e+07	4.69294e+07	5.76827e+07	7.14426e+07	6.57216e+07	5.93374e+07	6.01498e+07	9.71351e+07	6.76121e+07	6.23475e+07	5.85281e+07	5.85281e+07	5.40664e+07	1.03417e+08	6.54843e+07	5.37004e+07
PRKD1	1.53311e+08	8.08091e+07	1.85943e+08	2.3745e+08	1.35178e+08	1.1692e+08	1.84421e+08	1.17293e+08	3.88998e+08	8.1405e+07	7.62755e+07	1.00288e+08	6.14092e+07	5.77391e+07	4.73222e+07	1.47627e+08	1.08773e+08	6.13499e+07	4.69971e+07	41359945	3.19978e+07	3.19978e+07	7.12339e+07	8.21673e+07	2.3275e+08	2.27728e+08	3.19085e+08	2.12741e+08	1.70407e+08	1.05645e+08	8.68819e+07	9.90424e+07	1.57068e+08	9.90804e+07	1.07248e+08	9.85156e+07	1.12256e+08	1.36898e+08	1.40589e+08	1.57667e+08	1.04035e+08	6.43704e+07	1.15741e+08	5.84335e+07	5.84335e+07	6.67635e+07	1.95583e+08	1.20958e+08	1.81129e+08
PRKD2	2.10325e+07	1.18595e+07	1.96539e+07	1.54695e+07	1.78905e+07	1.4493e+07	25233948	1.71114e+07	4.21279e+07	1.17116e+07	1.22712e+07	1.21435e+07	8.02701e+06	8.04564e+06	1.2265e+07	2.80598e+07	1.58529e+07	9.87557e+06	4968495	4.45972e+06	6.07766e+06	6.07766e+06	1.20655e+07	9.38692e+06	2.77427e+07	2.18125e+07	2.35827e+07	2.66481e+07	1.79836e+07	1.3089e+07	1.08644e+07	1.27837e+07	2.07241e+07	1.31553e+07	1.44798e+07	1.21447e+07	1.76539e+07	3.41167e+07	3.95293e+07	2.56284e+07	1.4254e+07	7.93691e+06	1.62246e+07	1.15155e+07	1.15155e+07	9.5771e+06	2.29664e+07	1.57248e+07	1.965e+07
PRKD3	1.27798e+07	6.6722e+06	1.17294e+07	1.14356e+07	1.0546e+07	9.41324e+06	1.90567e+07	1.31761e+07	3.99635e+07	9.17464e+06	1.06177e+07	9.80334e+06	6.45125e+06	6.22791e+06	1.06199e+07	2.13135e+07	1.02723e+07	5.72437e+06	4.08097e+06	3.93757e+06	4.47333e+06	4.47333e+06	6.78723e+06	5.52151e+06	1.39857e+07	1.52102e+07	2.05519e+07	1.37853e+07	1.28912e+07	9.86467e+06	7.87099e+06	9.38862e+06	1.3291e+07	9.25338e+06	1.08407e+07	7.40863e+06	1.31777e+07	2.2951e+07	2.45881e+07	1.34753e+07	7.53712e+06	4.66454e+06	8.25564e+06	5.89641e+06	5.89641e+06	5.92621e+06	7.49964e+06	5.8884e+06	1.6168e+07
PRKX	1.31608e+07	2.27036e+07	1.74475e+07	1.53998e+07	1.46046e+07	9.05211e+06	7.35908e+06	8.5711e+06	8.22551e+06	1.05616e+07	9.66065e+06	1.15077e+07	1.18488e+07	2.03976e+07	3.47046e+07	3.4407e+07	1.30915e+07	1.80287e+07	1.80786e+07	1.59774e+07	1.68299e+07	1.68299e+07	1.43103e+07	2.52173e+07	2.27027e+07	2.13208e+07	1.38792e+07	1.94705e+07	1.22902e+07	8.52537e+06	7.39566e+06	9.33514e+06	1.18973e+07	1.06528e+07	1.26932e+07	1.41952e+07	2.24687e+07	5.24672e+07	5.33208e+07	2.44177e+07	1.89124e+07	1.81285e+07	1.82336e+07	1.90716e+07	1.90716e+07	1.78792e+07	2.66985e+07	1.59863e+07	1.0003e+07
PRP4	7.80962e+06	6.58784e+06	6.23909e+06	1.10563e+07	8.54552e+06	9.98172e+06	6.56244e+06	5.52343e+06	5.51858e+06	5.59633e+06	6.01821e+06	8.73139e+06	6.66173e+06	5.53079e+06	6.91e+06	8.52679e+06	6.63047e+06	6.18915e+06	7.53e+06	6.42182e+06	6.05398e+06	6.05398e+06	9.02847e+06	7.3087e+06	1.14153e+07	6.83515e+06	1.35157e+07	1.08506e+07	8.38133e+06	4.02965e+06	4.38868e+06	5.5789e+06	4.83257e+06	5.51739e+06	5.23549e+06	6.72374e+06	6.53405e+06	4.81195e+06	4.70136e+06	5.5306e+06	6.97642e+06	1.16367e+07	7.48565e+06	1.10963e+07	1.10963e+07	5681814	4.71524e+06	7.19086e+07	8.19388e+06
PRPK	2.4181e+06	2.38555e+06	2.57135e+06	6.48111e+06	3.01799e+06	2.41243e+06	2.35255e+06	2.18449e+06	2.10186e+06	2.31311e+06	2.32972e+06	2.57931e+06	2.82514e+06	2.87208e+06	2.74629e+06	2.7399e+06	2.20711e+06	2.34865e+06	2.33865e+06	2.25536e+06	2.30634e+06	2.30634e+06	2.30827e+06	2.98172e+06	2.89692e+06	3.02038e+06	8.49533e+06	3.5005e+06	2.65382e+06	2.39678e+06	2.13496e+06	2.03895e+06	2.44336e+06	2.50072e+06	2.37347e+06	2.75815e+06	2.85887e+06	2.74493e+06	2.64732e+06	2.67841e+06	2.48867e+06	2.31047e+06	2.50479e+06	2.50434e+06	2.50434e+06	2.42476e+06	2.22263e+06	2.50658e+06	2.34685e+06
QIK	2.80987e+07	3.25975e+07	3.55706e+07	4.11893e+07	5.82024e+07	3.28843e+07	3.5123e+07	3.99194e+07	6.44874e+07	4.2962e+07	4.40073e+07	3.53831e+07	3.80845e+07	3.14123e+07	5.5066e+07	5.16376e+07	2.57658e+07	2.76983e+07	1.75839e+07	1.69532e+07	2.89538e+07	2.89538e+07	2.59889e+07	2.87881e+07	3.9154e+07	3.72764e+07	3.96353e+07	4.71118e+07	3.47627e+07	3.38296e+07	3.00885e+07	3.26995e+07	4.02216e+07	3.86919e+07	4.18338e+07	5.08876e+07	4.0238e+07	6.15402e+07	8.25582e+07	3.47576e+07	3.26963e+07	2.25228e+07	2.36759e+07	3.10842e+07	3.10842e+07	2.07871e+07	3.19979e+07	2.67151e+07	3.20302e+07
QSK	1.62757e+07	1.97693e+07	2.25566e+07	2.97682e+07	2.50539e+07	1.38416e+07	1.18653e+07	1.46875e+07	2.69452e+07	20461832	1.81285e+07	1.48187e+07	1.66084e+07	1.46021e+07	1.73802e+07	2.56702e+07	1.23745e+07	1.25036e+07	1.36598e+07	1.18098e+07	1.13822e+07	1.13822e+07	1.33455e+07	2.44091e+07	2.8707e+07	2.36943e+07	2.51751e+07	2.65579e+07	1.75272e+07	1.35828e+07	1.34325e+07	1.39489e+07	2.08698e+07	1.82562e+07	2.07987e+07	2.54072e+07	2.49776e+07	2.54963e+07	3.64384e+07	1.68569e+07	1.8848e+07	1.62856e+07	1.61721e+07	1.36271e+07	1.36271e+07	1.3207e+07	2.01573e+07	1.46878e+07	1.68751e+07
RAF1	1.09279e+07	1.05694e+07	1.11759e+07	1.38751e+07	2.83807e+07	1.3231e+07	7.22301e+06	7.74768e+06	8.9935e+06	8.3576e+06	9.69743e+06	9.06316e+06	1.08012e+07	1.24635e+07	1.43331e+07	1.15468e+07	9.1175e+06	1.19388e+07	1.26504e+07	1.37025e+07	1.05228e+07	1.05228e+07	1.03935e+07	8.18083e+06	1.15757e+07	1.00618e+07	1.34328e+07	1.3977e+07	1.01503e+07	6.53425e+06	6.88576e+06	8.40464e+06	8.85457e+06	7.40081e+06	8.38825e+06	2.02833e+07	1.20015e+07	1.17221e+07	9.65924e+06	9.30691e+06	1.34439e+07	1.43801e+07	1.31295e+07	1.31905e+07	1.31905e+07	1.05332e+07	6.9492e+06	9.23492e+06	8.37954e+06
RIPK1	1.34061e+07	1.901e+07	1.3524e+07	2.54837e+07	5.11629e+07	3.25879e+07	1.8723e+07	2.06461e+07	1.82924e+07	1.92887e+07	1.74755e+07	1.56504e+07	1.58984e+07	1.80025e+07	1.77517e+07	2.12152e+07	1.07468e+07	1.28426e+07	1.03424e+07	1.09439e+07	1.40099e+07	1.40099e+07	1.15976e+07	1.68394e+07	2.10088e+07	1.70553e+07	2.21386e+07	4.09585e+07	3.27555e+07	2.00884e+07	1.713e+07	1.54084e+07	1.86665e+07	1.70698e+07	1.503e+07	2.12912e+07	1.4964e+07	1.73957e+07	2.30281e+07	1.13632e+07	1.2537e+07	1.01146e+07	1.12949e+07	1.7838e+07	1.7838e+07	1.31052e+07	1.35229e+07	1.88022e+07	1.34234e+07
RIPK2	3.62732e+06	4.14644e+06	4.6671e+06	5.97931e+06	7.49739e+06	7.30198e+06	4.25783e+06	5.26145e+06	5.32163e+06	5.44733e+06	6.69246e+06	6.59983e+06	6.59276e+06	4.57415e+06	4.05784e+06	4.69191e+06	3.37657e+06	3.38961e+06	3.1279e+06	3.10884e+06	3.75416e+06	3.75416e+06	2.50948e+06	3.56894e+06	4.16391e+06	4.15373e+06	7.00817e+06	8.93465e+06	7.03068e+06	5.8545e+06	6.42491e+06	6.30895e+06	7.0181e+06	6.57336e+06	7.69347e+06	1.28383e+07	5.82573e+06	4.22443e+06	5.27832e+06	3.88485e+06	5.42334e+06	4.22018e+06	3.74534e+06	5.73676e+06	5.73676e+06	3.53019e+06	2.79937e+06	3.70959e+06	4.63431e+06
RIPK3	3.52336e+07	4.43859e+07	4.55808e+07	5.93839e+07	8.64244e+07	5.80495e+07	3.90435e+07	4.09363e+07	3.59492e+07	3.77611e+07	4.10945e+07	3.80443e+07	3.88373e+07	4.79334e+07	5.61579e+07	4.43232e+07	3.25465e+07	3.34044e+07	3.223e+07	2.63175e+07	4.17453e+07	4.17453e+07	2.88963e+07	3.48002e+07	4.73842e+07	4.16041e+07	5.61762e+07	1.10797e+08	6.19487e+07	3.91435e+07	3.83298e+07	3.52668e+07	4.55971e+07	4.42941e+07	3.78335e+07	4.03552e+07	4.24171e+07	5.49492e+07	4.97236e+07	3.30475e+07	4.14012e+07	2.94673e+07	3.09359e+07	5.12719e+07	5.12719e+07	3.46965e+07	3.57883e+07	5.97299e+07	3.66636e+07
ROCK1	4.81462e+07	5.50154e+07	4.92903e+07	5.31968e+07	7.22846e+07	1.34746e+08	3.47769e+07	3.1191e+07	2.56289e+07	3.03103e+07	3.63841e+07	4.02731e+07	3.92778e+07	6.16487e+07	1.2603e+08	1.65686e+08	4.29403e+07	4.54441e+07	2.34625e+07	2.38858e+07	3.85148e+07	3.85148e+07	4.22779e+07	4.4778e+07	5.51124e+07	4.55575e+07	4.8497e+07	5.91602e+07	8.72311e+07	3.30387e+07	2.67254e+07	2.87035e+07	3.67844e+07	3.28272e+07	3.90496e+07	4.45073e+07	5.80254e+07	1.1182e+08	1.60258e+08	4.42445e+07	4.47482e+07	2.20998e+07	2.63836e+07	3.57865e+07	3.57865e+07	3.14095e+07	2.82988e+07	3.96233e+07	3.76906e+07
ROCK2	1.81911e+07	20913868	1.7583e+07	1.87129e+07	2.52169e+07	4.45917e+07	1.12491e+07	1.21511e+07	8.67222e+06	1.00162e+07	1.192e+07	1.33131e+07	1.29222e+07	2.19624e+07	4.29306e+07	4.95949e+07	1.51836e+07	1.36735e+07	9.8721e+06	8.26588e+06	1.41376e+07	1.41376e+07	1.23829e+07	2.14335e+07	2.19689e+07	1.68788e+07	1.85352e+07	2.23048e+07	3.48994e+07	9.99e+06	9.2916e+06	9.07327e+06	1.27365e+07	1.11933e+07	1.21248e+07	1.48069e+07	2.02924e+07	4.14436e+07	5.20351e+07	1.62733e+07	1.50524e+07	1.04357e+07	1.10335e+07	1.35942e+07	1.35942e+07	8.79735e+06	1.63008e+07	1.50408e+07	1.34468e+07
RSK2	1.47155e+07	1.56806e+07	1.48698e+07	1.61432e+07	1.84833e+07	1.44914e+07	1.31726e+07	1.17903e+07	1.46026e+07	1.13844e+07	1.08747e+07	1.15744e+07	1.24786e+07	1.37944e+07	3.16214e+07	4.84201e+07	1.29298e+07	1.11273e+07	7.7546e+06	6.19292e+06	1.00286e+07	1.00286e+07	1.03369e+07	1.34202e+07	1.78408e+07	1.67992e+07	1.68603e+07	1.71911e+07	1.45105e+07	1.08557e+07	1.29585e+07	1.26035e+07	1.53862e+07	1.0596e+07	1.17082e+07	1.1263e+07	1.41667e+07	2.79789e+07	3.81994e+07	1.57643e+07	1.32941e+07	9.64588e+06	1.18136e+07	1.11777e+07	1.11777e+07	6.97041e+06	1.63203e+07	1.15376e+07	13552568
RSK3	5.52264e+06	7.00989e+06	7.18332e+06	8.70916e+06	8.97326e+06	5.3108e+06	4.54678e+06	4.59366e+06	5.50308e+06	4.56357e+06	5.83684e+06	5.76064e+06	1.09107e+06	7.10544e+06	1.27732e+07	2.22638e+07	4.47837e+06	4.81678e+06	2.77696e+06	2.66387e+06	2.49324e+06	2.49324e+06	3.35628e+06	6.28546e+06	7.1511e+06	9.01646e+06	7.41941e+06	8.92765e+06	5.14896e+06	5.02144e+06	4.19597e+06	5.11744e+06	5.85122e+06	5.43624e+06	5.70901e+06	6.09242e+06	7.02102e+06	1.01132e+07	1.2974e+07	6.10579e+06	4.74692e+06	3.65591e+06	4.0802e+06	4.0666e+06	4.0666e+06	4.06524e+06	5.01036e+06	4.61993e+06	5.86921e+06
RSK4	6.27712e+06	7.74682e+06	7.26126e+06	7.0687e+06	7.51149e+06	5.75691e+06	4.47355e+06	3.60284e+06	4.48098e+06	4.53381e+06	5.81508e+06	5.79524e+06	5.86216e+06	8.32384e+06	2.13075e+07	3.44758e+07	5.46429e+06	5.71059e+06	5.09637e+06	5.05628e+06	4.51086e+06	4.51086e+06	5.37554e+06	1.2e+07	9.08512e+06	7.93107e+06	6.62653e+06	7.14703e+06	5.7703e+06	4.5637e+06	3.84755e+06	4.51905e+06	6.42479e+06	4.6742e+06	5.4243e+06	5.46609e+06	7.34265e+06	1.564e+07	2.15969e+07	7.3591e+06	6.59811e+06	6.30614e+06	7.70757e+06	5.55377e+06	5.55377e+06	5.17851e+06	1.18954e+07	5.62864e+06	4.07898e+06
SBK	2.92029e+07	9.72887e+06	1.89621e+07	2.27028e+07	1.48074e+07	1.69871e+07	3.10051e+07	5.0084e+07	4.66053e+07	2.77071e+07	5.92495e+07	1.89392e+07	5.62697e+07	1.26969e+07	1.28684e+07	2.72172e+07	1.51754e+07	6.46592e+06	4.95726e+06	4.73369e+06	4.90054e+06	4.90054e+06	9.50858e+06	7.51414e+06	1.73573e+07	2.96163e+07	2.91195e+07	2.84622e+07	3.20345e+07	2.59855e+07	2.06014e+07	1.79393e+07	2.72847e+07	2.52321e+07	3.48981e+07	25330790	3.53705e+07	5.44917e+07	7.44915e+07	3.23104e+07	1.33937e+07	7.34885e+06	1.58579e+07	7.12486e+06	7.12486e+06	6.56309e+06	7.99784e+06	6.41836e+06	1.73489e+07
SGK1	1.38294e+07	1.4856e+07	1.49664e+07	1.5996e+07	1.52118e+07	1.52023e+07	1.05854e+07	1.09652e+07	9.67096e+06	1.15371e+07	9.71233e+06	11302308	9.81043e+06	1.55197e+07	3.73884e+07	5.75545e+07	1.16556e+07	1.33503e+07	6.69916e+06	7.10301e+06	8.71895e+06	8.71895e+06	1.13225e+07	1.8799e+07	1.67387e+07	1.71623e+07	1.52999e+07	1.503e+07	1.48083e+07	1.11666e+07	1.03279e+07	1.12714e+07	1.35013e+07	9.88439e+06	1.00751e+07	9.51565e+06	1.62279e+07	3.18574e+07	4.66651e+07	1.45445e+07	1.32951e+07	1.09517e+07	1.20679e+07	1.14661e+07	1.14661e+07	9.25652e+06	7.40322e+06	6.70256e+06	9.70185e+06
SGK3	1.51048e+07	1.80477e+07	1.62792e+07	2.05312e+07	4.32317e+07	3.19204e+07	1.45579e+07	9.76289e+06	1.09703e+07	1.07867e+07	1.27433e+07	1.26709e+07	1.14823e+07	1.60276e+07	2.9542e+07	4.25497e+07	1.14572e+07	1.1775e+07	7.57682e+06	7.76108e+06	8.63385e+06	8.63385e+06	1.20492e+07	1.5379e+07	1.72213e+07	1.50624e+07	2.11655e+07	2.759e+07	2.16427e+07	1.33998e+07	1.09418e+07	1.13773e+07	1.22928e+07	1.05217e+07	1.0269e+07	9.44594e+06	1.48063e+07	2.43759e+07	3.26341e+07	1.38836e+07	1.05778e+07	7.45229e+06	9.28546e+06	1.04369e+07	1.04369e+07	1.06875e+07	1.23321e+07	1.18902e+07	1.31417e+07
SIK	1.70994e+07	1.5167e+07	2.07063e+07	1.95394e+07	2.1843e+07	1.32178e+07	1.52969e+07	1.48326e+07	3.49751e+07	2.24464e+07	2.51024e+07	1.71195e+07	2.16854e+07	1.70526e+07	2.69926e+07	3.39381e+07	1.97106e+07	1.8396e+07	1.38333e+07	1.53482e+07	1.15718e+07	1.15718e+07	1.50458e+07	2.62315e+07	2.44269e+07	2.27268e+07	2.27895e+07	2.47287e+07	1.69921e+07	1.23653e+07	1.10462e+07	1.29343e+07	2.24837e+07	1.85704e+07	2.48515e+07	2.99483e+07	2.98671e+07	3.90192e+07	4.49638e+07	2.4492e+07	2.45097e+07	1.90045e+07	2.33485e+07	1.70531e+07	1.70531e+07	1.68963e+07	1.25691e+07	9.52081e+06	1.46825e+07
SKMLCK	3.23716e+07	2.99423e+07	2.72536e+07	2.74069e+07	4.29945e+07	3.21903e+07	1.69995e+07	1.30946e+07	1.44103e+07	1.47361e+07	1.85719e+07	2.16166e+07	2.49572e+07	2.1926e+07	2.37537e+07	1.85271e+07	1.66308e+07	17625233	1.36157e+07	1.28475e+07	2.11707e+07	2.11707e+07	1.67479e+07	3.21099e+07	3.07679e+07	2.81998e+07	2.78926e+07	7.24871e+07	6.22176e+07	1.58286e+07	1.34365e+07	1.47535e+07	1.75846e+07	1.79127e+07	1.77247e+07	2.13126e+07	1.98093e+07	2.15974e+07	2.68537e+07	2.12739e+07	1.88071e+07	1.78125e+07	2.17213e+07	2.21412e+07	2.21412e+07	1.96482e+07	3.32674e+07	3.57116e+07	2.15977e+07
SLK	4.73265e+06	5.75749e+06	5.80664e+06	6.74992e+06	7.03687e+06	1.18836e+07	3.88641e+06	2.99643e+06	3.34766e+06	3.75034e+06	4.96828e+06	4.7332e+06	6.10176e+06	6.5053e+06	8.02471e+06	7.09864e+06	4.0364e+06	6.57588e+06	8.50646e+06	5.43191e+06	6.89125e+06	6.89125e+06	5.58025e+06	8.80634e+06	6.32312e+06	5.49066e+06	5.27885e+06	6.08484e+06	8.03328e+06	3.61314e+06	3.14948e+06	3.70921e+06	3.92257e+06	4.69242e+06	4.99045e+06	7.1158e+06	5.44693e+06	5.56004e+06	5.80255e+06	4.82131e+06	4.46418e+06	5.69766e+06	5.65904e+06	6.70611e+06	6.70611e+06	5.61617e+06	5.6631e+06	3.62841e+06	3.85645e+06
SMG1	6.03935e+06	7.69163e+06	7.10636e+06	9.9545e+06	8.23168e+06	6.81374e+06	5.8044e+06	5.56558e+06	5.77128e+06	6.22612e+06	8.34772e+06	8.32893e+06	9.61349e+06	6.44431e+06	4.03756e+06	4.70569e+06	4.3929e+06	4.22062e+06	3.91168e+06	4.17257e+06	6.61558e+06	6.61558e+06	8.862e+06	4.96755e+06	7.30363e+06	7.15817e+06	7.96893e+06	9.80377e+06	7.69587e+06	5.40329e+06	5.38378e+06	5.88642e+06	6.27293e+06	7.53451e+06	8.99536e+06	9.03205e+06	5.91866e+06	3.57017e+06	3.93261e+06	4.4537e+06	4.24245e+06	3.91722e+06	4.81546e+06	6.42765e+06	6.42765e+06	9.56745e+06	4.35586e+06	5.48609e+06	6.43728e+06
SMMLCK	7.22127e+06	7.37424e+06	7.0382e+06	9.22062e+06	8.27616e+06	1.42294e+07	8.82714e+06	1.05686e+07	1.07938e+07	1.03751e+07	1.21391e+07	2.24448e+07	8.75288e+06	9.16523e+06	1.21512e+07	1.89203e+07	7.94652e+06	6.7682e+06	4.72048e+06	4.83187e+06	6.67539e+06	6.67539e+06	7.71899e+06	6.21491e+06	7.82066e+06	7.09289e+06	9.90295e+06	8.86598e+06	1.47688e+07	9.59035e+06	1.00866e+07	8.57468e+06	1.00509e+07	1.38836e+07	1.29246e+07	9.84416e+06	8.96982e+06	1.34701e+07	1.77813e+07	8.54469e+06	6.90509e+06	4.92982e+06	5.589e+06	6.4754e+06	6.4754e+06	6.38523e+06	5.46685e+06	5.76083e+06	7.681e+06
SNRK	8.98642e+07	1.06455e+08	1.18933e+08	1.21787e+08	1.57924e+08	1.13033e+08	1.10794e+08	1.02548e+08	9.06587e+07	1.04304e+08	1.40925e+08	1.16661e+08	1.37324e+08	1.21955e+08	1.45567e+08	1.88154e+08	9.90621e+07	9.82386e+07	6.32255e+07	5.72465e+07	8.07607e+07	8.07607e+07	8.12345e+07	7.81815e+07	1.11021e+08	1.16927e+08	1.05328e+08	1.7573e+08	1.02686e+08	9.5302e+07	9.00689e+07	9.8281e+07	1.07801e+08	9.86714e+07	1.20242e+08	1.23512e+08	1.20063e+08	1.48652e+08	1.56482e+08	9.84935e+07	8.61212e+07	5.97846e+07	6.79255e+07	7.32047e+07	7.32047e+07	7.68894e+07	7.30293e+07	7.3548e+07	1.05633e+08
SRPK1	1.00443e+07	1.27295e+07	1.50331e+07	2.13047e+07	1.11811e+07	7.09223e+06	8.74291e+06	7.91213e+06	7.84155e+06	8.86747e+06	9.94133e+06	8.24216e+06	1.03372e+07	9.48826e+06	1.56778e+07	1.43944e+07	6.70841e+06	8.61814e+06	7658431	6.81938e+06	7.60544e+06	7.60544e+06	9.41406e+06	1.48667e+07	1.22999e+07	1.3063e+07	1.66786e+07	1.27683e+07	9.01913e+06	7.10772e+06	7.93273e+06	7.80754e+06	8.86958e+06	7.68538e+06	8.31113e+06	7.92148e+06	1.02982e+07	1.73174e+07	2.46788e+07	9.37782e+06	1.03688e+07	7.34765e+06	7.90315e+06	8.31972e+06	8.31972e+06	1.53558e+07	8.03054e+06	8.48869e+06	1.08592e+07
SRPK2	1.16791e+07	1.72822e+07	1.56083e+07	1.81734e+07	1.59796e+07	1.13375e+07	1.18529e+07	9.14191e+06	9.98714e+06	1.16205e+07	1.49613e+07	1.27717e+07	1.64523e+07	1.77434e+07	2.69231e+07	3.63859e+07	1.28496e+07	1.53965e+07	1.03143e+07	1.09889e+07	8.48242e+06	8.48242e+06	1.24599e+07	3.03531e+07	1.34641e+07	1.4648e+07	1.58224e+07	2.19361e+07	1.34179e+07	1.14575e+07	9040218	1.05962e+07	1.18289e+07	1.14698e+07	1.30682e+07	1.47762e+07	1.82976e+07	2.8151e+07	3.75257e+07	1.57374e+07	1.6259e+07	1.19047e+07	1.12802e+07	1.07031e+07	1.07031e+07	2.0571e+07	7.57956e+06	7.92325e+06	1.03458e+07
SRPK3	4.1984e+06	5.9586e+06	5.36266e+06	8.35827e+06	6.45337e+06	5.04933e+06	5.08617e+06	5.21796e+06	4.45201e+06	5.1406e+06	6.25585e+06	6.25437e+06	5.54255e+06	6.17517e+06	7.53546e+06	1.19663e+07	4.40884e+06	4.88272e+06	3.91312e+06	4.07394e+06	4.89476e+06	4.89476e+06	6.49707e+06	5.32216e+06	4.99823e+06	4.86371e+06	6.07547e+06	6.14752e+06	4.46779e+06	4.5817e+06	4.64899e+06	4.25453e+06	4.61789e+06	4.43465e+06	4.66361e+06	4.73818e+06	5.07602e+06	7.31544e+06	1.41554e+07	5.11829e+06	4.46003e+06	3.76098e+06	4.40032e+06	6.0526e+06	6.0526e+06	1.18602e+07	2.78104e+06	3.08571e+06	4.27673e+06
SSTK	2.66212e+07	9.91108e+06	3.90408e+07	2.38782e+07	1.69716e+07	1.97658e+07	3.16562e+07	2.64855e+07	3.13314e+07	12863076	8.5193e+06	1.6497e+07	8.58415e+06	1.11028e+07	1.66573e+07	3.53255e+07	1.82661e+07	9.28837e+06	4.4533e+06	4.27028e+06	1.44995e+07	1.44995e+07	1.37514e+07	1.1371e+07	2.54477e+07	2.62246e+07	2.01983e+07	2.24621e+07	2.29829e+07	1.95799e+07	1.40492e+07	1.50627e+07	2.02198e+07	1.11033e+07	1.43164e+07	1.33833e+07	2.76284e+07	5.56888e+07	4.63079e+07	1.9682e+07	1.5821e+07	7.3862e+06	1.17456e+07	1.56264e+07	1.56264e+07	9.34208e+06	2.6273e+07	1.87889e+07	2.95649e+07
STK33	1.96344e+07	2.51429e+07	2.06252e+07	2.01673e+07	2.10079e+07	2.19478e+07	1.07859e+07	1.05596e+07	1.0601e+07	1.149e+07	1.49362e+07	1.52771e+07	2.14537e+07	2.19324e+07	3.02609e+07	2.64175e+07	1.50569e+07	1.94886e+07	1.28625e+07	1.24739e+07	2.17962e+07	2.17962e+07	1.98482e+07	1.55375e+07	2.07513e+07	1.72892e+07	1.59379e+07	1.70035e+07	1.5952e+07	9.8327e+06	1.11131e+07	1.29607e+07	1.40562e+07	1.4382e+07	1.49119e+07	3.33448e+07	2.00189e+07	2.33048e+07	2.38873e+07	1.38418e+07	1.71147e+07	1.21676e+07	1.14646e+07	1.77171e+07	1.77171e+07	1.30979e+07	1.35187e+07	1.59383e+07	1.3369e+07
STLK3	4.79104e+07	4.12531e+07	4.37325e+07	4.84664e+07	5.63372e+07	1.93373e+08	3.51508e+07	2.61686e+07	2.3859e+07	3.34017e+07	3.79211e+07	5.15424e+07	4.49644e+07	3.59264e+07	3.57303e+07	3.70321e+07	3.43902e+07	3.6645e+07	4.88078e+07	4.11243e+07	4.82314e+07	4.82314e+07	5.60401e+07	3.53736e+07	4.01801e+07	3.35999e+07	4.6113e+07	5.35549e+07	1.13284e+08	2.58343e+07	2.25537e+07	2.55153e+07	2.79351e+07	2.95566e+07	3.92873e+07	3.94854e+07	3.60334e+07	2.58978e+07	2.78806e+07	3.21936e+07	3.41454e+07	4.94261e+07	4.58133e+07	3.99462e+07	3.99462e+07	4.18809e+07	3.02926e+07	3.01567e+07	3.22044e+07
TAK1	2.17741e+07	2.12622e+07	2.14556e+07	2.91996e+07	2.34328e+07	4.50305e+07	18345045	1.60258e+07	1.58091e+07	1.8155e+07	1.83004e+07	2.21192e+07	2.1941e+07	2.19814e+07	1.81618e+07	2.04048e+07	1.67981e+07	2.0262e+07	3.20917e+07	2.41054e+07	2.33993e+07	2.33993e+07	2.24657e+07	1.71948e+07	2.4249e+07	2.02426e+07	3.31971e+07	3.24269e+07	4.64102e+07	1.99097e+07	1.85743e+07	1.77657e+07	1.91744e+07	1.99825e+07	2.3564e+07	2.42808e+07	2.233e+07	1.56378e+07	1.69477e+07	1.74347e+07	2.05063e+07	3.61127e+07	2.83571e+07	2.97586e+07	2.97586e+07	1.94319e+07	1.53606e+07	1.28438e+07	2.12712e+07
TAO1	2.98585e+07	3.46347e+07	2.89087e+07	3.65614e+07	5.24232e+07	1.20712e+08	2.40549e+07	2.2208e+07	2.26652e+07	2.57963e+07	2.73396e+07	3.46369e+07	3.55877e+07	3.17682e+07	3.97691e+07	3.64076e+07	2.47462e+07	2.87814e+07	2.72683e+07	2.39338e+07	2.58193e+07	2.58193e+07	2.82331e+07	3.00088e+07	3.82659e+07	2.867e+07	3.41219e+07	5.50991e+07	1.04866e+08	2.26356e+07	2.0609e+07	2.15374e+07	2.58446e+07	2.81171e+07	3.35648e+07	3.09919e+07	3.06365e+07	3.82274e+07	4.10542e+07	2.77403e+07	2.95577e+07	2.69507e+07	2.86743e+07	2.30987e+07	2.30987e+07	2.29821e+07	2.9e+07	5.07721e+07	2.52703e+07
TAO2	2.75901e+06	3.21336e+06	2.9388e+06	3.86931e+06	4.44381e+06	9.95429e+06	2.53051e+06	2.07616e+06	2.18423e+06	2.35237e+06	2.54893e+06	2.73258e+06	2.80673e+06	3.01064e+06	4.13421e+06	3.91417e+06	2.7794e+06	2.99189e+06	2.88427e+06	2.52761e+06	2.84813e+06	2.84813e+06	3.14296e+06	2.66249e+06	3.15629e+06	2.73785e+06	3.32586e+06	4.40323e+06	7.67425e+06	2.25747e+06	2.05691e+06	2.1541e+06	2.36492e+06	2.50286e+06	2.7935e+06	2.76618e+06	2.98166e+06	4.01857e+06	3.52998e+06	2.77869e+06	3.03436e+06	2.56761e+06	2.53874e+06	2.65895e+06	2.65895e+06	2.82988e+06	2.1028e+06	3.63992e+06	2.4373e+06
TAO3	7.79287e+06	9.23302e+06	9.17715e+06	1.17195e+07	1.2232e+07	2.51881e+07	5.02273e+06	4.71725e+06	4966230	4.97837e+06	6.41897e+06	6.18243e+06	7.28724e+06	8.61248e+06	1.06548e+07	8.91001e+06	7.61105e+06	9.70135e+06	1.26068e+07	1.07595e+07	1.0802e+07	1.0802e+07	1.16272e+07	1.12849e+07	1.03519e+07	8.20003e+06	9.65202e+06	1.52136e+07	2.51056e+07	4579770	4.05057e+06	4.36844e+06	5.55824e+06	5.40325e+06	5.91538e+06	6.67183e+06	8.4741e+06	9.38605e+06	9.0424e+06	9.15223e+06	1.15888e+07	1.19664e+07	1.25336e+07	1.21017e+07	1.21017e+07	1.08372e+07	9.54084e+06	1.09192e+07	6.02504e+06
TBK1	4.88291e+08	5.92786e+08	5.27595e+08	6.44314e+08	1.18721e+09	5.33472e+08	3.90021e+08	3.83902e+08	4.00676e+08	3.98194e+08	4.59392e+08	4.27367e+08	4.26249e+08	6.00065e+08	5.91371e+08	5.5906e+08	5.11917e+08	5.39983e+08	5.75638e+08	5.86632e+08	5.25091e+08	5.25091e+08	5.50023e+08	5.33865e+08	5.86424e+08	5.1186e+08	6.38653e+08	9.41959e+08	4.90003e+08	3.56067e+08	3.89619e+08	4.45751e+08	4.92821e+08	3.89448e+08	4.25004e+08	4.32859e+08	5.14983e+08	5.28988e+08	4.91974e+08	5.07642e+08	5.90532e+08	6.35335e+08	5.59566e+08	4.99411e+08	4.99411e+08	5.07068e+08	5.47342e+08	6.90018e+08	4.58191e+08
TGFBR1	9.55125e+06	1.01776e+07	1.03424e+07	1.44025e+07	1.03402e+07	9.35997e+06	9.05634e+06	8.60247e+06	8.13093e+06	9.09668e+06	8.40346e+06	9.06754e+06	7.61275e+06	8.73689e+06	8.26168e+06	7.81131e+06	8.48418e+06	1.21554e+07	1.06269e+07	1.12434e+07	7.89309e+06	7.89309e+06	7.72912e+06	8.88584e+06	1.09258e+07	9.12084e+06	1.29884e+07	1.07822e+07	1.10641e+07	8.36297e+06	7.85818e+06	7.72078e+06	8.3743e+06	6.58941e+06	7.28668e+06	6.44105e+06	8.11261e+06	5.88755e+06	5.7087e+06	7.0821e+06	9.38729e+06	1.13999e+07	1.00085e+07	7.88204e+06	7.88204e+06	8.55997e+06	7.47397e+06	9.0821e+06	7.47571e+06
TGFBR2	7.2171e+06	8.42334e+06	7.60925e+06	9.21386e+06	9.13138e+06	7.32261e+06	7.09058e+06	6.83906e+06	6.84095e+06	6.14681e+06	7.36486e+06	8.57442e+06	1.2001e+07	8.37859e+06	9.14614e+06	8.86017e+06	6.44427e+06	6.89402e+06	5.88517e+06	5.41551e+06	5.81027e+06	5.81027e+06	5.6696e+06	8.19073e+06	8.76315e+06	8.04711e+06	8.90024e+06	1.17032e+07	8.19158e+06	7.30871e+06	6.93964e+06	6.63784e+06	7.10403e+06	7.76042e+06	8.30683e+06	1.29679e+07	9.20169e+06	7.41954e+06	8.15448e+06	7.32143e+06	8.8022e+06	8.25113e+06	7.39382e+06	7.03009e+06	7.03009e+06	5.13179e+06	8.36616e+06	8.10203e+06	6.43266e+06
TLK1	1.78652e+07	1.38045e+07	1.68577e+07	2.36965e+07	2.68535e+07	3.23486e+07	2.30142e+07	2.11755e+07	1.86502e+07	1.64473e+07	2.90029e+07	2.79857e+07	2.84298e+07	1.80972e+07	1.89534e+07	2.63881e+07	1.38724e+07	1.21227e+07	1.97733e+07	1.61703e+07	1.19771e+07	1.19771e+07	3.35164e+07	1.04339e+07	14415585	1.85697e+07	2.59028e+07	3.33766e+07	4.11237e+07	2.27086e+07	2.32985e+07	1.85366e+07	1.68856e+07	2.83944e+07	2.25487e+07	2.36604e+07	2.10843e+07	1.42645e+07	1.49839e+07	1.64009e+07	1.12707e+07	2.38019e+07	1.89721e+07	2.2134e+07	2.2134e+07	2.9129e+07	1.45931e+07	1.26362e+07	2.09312e+07
TLK2	1.13106e+08	1.34459e+08	1.37472e+08	1.88774e+08	1.6586e+08	1.61629e+08	8.10648e+07	6.98729e+07	7.46782e+07	8.29348e+07	9.01724e+07	1.00633e+08	1.23868e+08	1.17998e+08	9.89423e+07	9.16177e+07	9.74176e+07	1.21224e+08	2.14802e+08	1.63626e+08	1.47921e+08	1.47921e+08	1.57973e+08	1.33383e+08	1.44799e+08	1.24981e+08	1.61463e+08	2.16542e+08	2.32389e+08	7.7863e+07	7.60645e+07	7.72325e+07	9.76401e+07	1.00048e+08	9.15174e+07	1.21159e+08	1.21374e+08	8.00834e+07	7.67638e+07	9.70384e+07	1.3547e+08	1.89933e+08	1.91051e+08	1.48808e+08	1.48808e+08	1.55208e+08	1.41308e+08	1.47638e+08	1.10889e+08
TNIK	1.8592e+08	1.72444e+08	1.79205e+08	2.0097e+08	2.29146e+08	4.95696e+08	1.1718e+08	9.51511e+07	8.13867e+07	1.04306e+08	1.19469e+08	1.33766e+08	1.01329e+08	1.34748e+08	1.58173e+08	1.60332e+08	1.19948e+08	1.34027e+08	1.2139e+08	1.16395e+08	1.31957e+08	1.31957e+08	1.35384e+08	1.50593e+08	1.49682e+08	1.37374e+08	1.63712e+08	1.87309e+08	2.78787e+08	1.03723e+08	9.27634e+07	9.54203e+07	1.10041e+08	1.21903e+08	1.51054e+08	1.21312e+08	1.43807e+08	1.48216e+08	1.48997e+08	1.22579e+08	1.00711e+08	1.23036e+08	1.39668e+08	1.20107e+08	1.20107e+08	1.46719e+08	1.40382e+08	1.55612e+08	1.30366e+08
TSSK1	9.87005e+07	4.98808e+07	8.21988e+07	1.09052e+08	8.63971e+07	7.65001e+07	1.37863e+08	1.26625e+08	2.17796e+08	8.94738e+07	7.77207e+07	6.02569e+07	5.76083e+07	4.47392e+07	4.80485e+07	8.55109e+07	6.14637e+07	3.74839e+07	3.05249e+07	2.91336e+07	3.58664e+07	3.58664e+07	5.1077e+07	6.49994e+07	1.41904e+08	1.33199e+08	1.06406e+08	1.26798e+08	1.16774e+08	8.7635e+07	7.43646e+07	8.02186e+07	122590278	7.06139e+07	8.85126e+07	8.02451e+07	1.35157e+08	2.31814e+08	1.98556e+08	9.49479e+07	9.7684e+07	6.86236e+07	9.70297e+07	6.54825e+07	6.54825e+07	4.75093e+07	1.41361e+08	1.17612e+08	9.99507e+07
TSSK2	2.45568e+08	8.00673e+07	2.19278e+08	1.93604e+08	1.3526e+08	1.64494e+08	3.93144e+08	3.19717e+08	5.62053e+08	2.40124e+08	1.60987e+08	1.26058e+08	9.87957e+07	9.45309e+07	1.03922e+08	1.73795e+08	1.29593e+08	7.16555e+07	4.51601e+07	3.93911e+07	9.18687e+07	9.18687e+07	1.37255e+08	8.405e+07	2.95178e+08	3.1438e+08	2.13717e+08	2.39439e+08	2.60802e+08	2.2199e+08	1.96812e+08	2.11387e+08	2.86955e+08	1.40584e+08	1.94844e+08	1.43297e+08	2.70005e+08	4.79473e+08	4.46035e+08	2.04763e+08	1.99847e+08	1.57868e+08	2.51984e+08	1.76918e+08	1.76918e+08	1.0316e+08	2.88815e+08	2.71423e+08	2.81173e+08
TTBK1	2.78479e+07	3.49047e+07	3.40558e+07	4.24917e+07	6.02074e+07	5.15945e+07	4.65701e+07	4.72044e+07	3.78259e+07	3.14639e+07	7.08187e+07	5.85088e+07	5.39257e+07	2.97206e+07	4.29128e+07	4.84903e+07	3.07577e+07	2.49107e+07	3.3597e+07	2.3166e+07	4.08206e+07	4.08206e+07	5.35488e+07	2.4793e+07	2.94184e+07	2.9628e+07	4.92718e+07	7.82041e+07	3.96193e+07	4.38919e+07	4.48829e+07	3.85879e+07	3.36858e+07	4.81736e+07	4.45592e+07	5.55238e+07	3.43298e+07	3.45335e+07	3.82132e+07	2.43103e+07	2.46621e+07	3.7253e+07	2.70872e+07	4.62905e+07	4.62905e+07	6.34857e+07	2.2066e+07	3.11863e+07	3.1927e+07
TTBK2	1.57005e+08	2.04492e+08	1.64603e+08	2.43211e+08	3.08591e+08	2.30456e+08	1.4991e+08	1.58488e+08	1.11826e+08	1.3231e+08	1.7352e+08	1.88949e+08	1.51359e+08	1.64054e+08	1.83443e+08	2.25874e+08	1.23465e+08	1.355e+08	1.511e+08	1.44837e+08	1.62453e+08	1.62453e+08	2.8388e+08	1.13601e+08	1.60771e+08	1.35583e+08	1.98038e+08	3.70621e+08	1.91985e+08	1.21964e+08	1.19595e+08	1.10175e+08	1.16688e+08	1.51112e+08	1.48827e+08	1.46351e+08	1.35272e+08	1.51576e+08	1.43747e+08	1.1108e+08	114222957	1.81857e+08	1.46403e+08	2.10008e+08	2.10008e+08	2.49368e+08	1.05934e+08	1.50598e+08	1.25205e+08
TTK	5.90753e+06	5.35616e+06	4.12733e+06	5.79156e+06	4.44063e+06	1.07349e+07	3.33754e+06	2.57196e+06	3.22212e+06	3.76273e+06	3.36898e+06	4.44711e+06	4.18695e+06	5.32076e+06	4.70216e+06	4.62534e+06	3.64866e+06	4.69675e+06	4.88961e+06	4.18454e+06	6.01304e+06	6.01304e+06	6.26993e+06	4.27283e+06	5.36952e+06	4.13267e+06	6.01654e+06	5.87473e+06	1.55083e+07	2.93162e+06	2.21406e+06	3.01129e+06	3.75601e+06	3.29966e+06	3.90343e+06	4.18687e+06	4.57755e+06	4.42151e+06	5.04471e+06	4.25985e+06	5.3174e+06	6.70837e+06	6.39997e+06	5.95351e+06	5.95351e+06	3.39188e+06	4.26639e+06	5.86263e+06	3.76026e+06
ULK1	8.16313e+07	1.18471e+08	1.15937e+08	1.45683e+08	1.20741e+08	71290913	6.64835e+07	5.75105e+07	7.37396e+07	7.91026e+07	8.01436e+07	7.90666e+07	1.19092e+08	1.15632e+08	1.0972e+08	1.10429e+08	9.62335e+07	1.42721e+08	1.61906e+08	1.02222e+08	7.67045e+07	7.67045e+07	6.67868e+07	1.27449e+08	1.30786e+08	1.16909e+08	1.28545e+08	1.5594e+08	8.02853e+07	6.63665e+07	6.82706e+07	8.26609e+07	1.07594e+08	7.20801e+07	7.21417e+07	1.61028e+08	1.01488e+08	8.37666e+07	8.50151e+07	1.02342e+08	1.20752e+08	1.22212e+08	9.11216e+07	8.52207e+07	8.52207e+07	6.76755e+07	5.32032e+07	67386870	7.34703e+07
ULK2	1.85624e+08	2.26917e+08	2.54307e+08	2.36298e+08	2.39523e+08	1.50547e+08	1.50156e+08	1.25086e+08	1.37758e+08	1.29944e+08	1.29759e+08	1.38944e+08	1.88837e+08	2.0439e+08	2.23845e+08	2.03152e+08	1.83306e+08	2.13434e+08	2.38501e+08	1.98429e+08	1.44067e+08	1.44067e+08	1.30203e+08	2.23158e+08	2.75631e+08	2.45031e+08	2.24886e+08	2.75321e+08	1.8329e+08	1.40276e+08	1.2854e+08	1.38516e+08	1.77479e+08	1.15638e+08	1.42868e+08	2.43267e+08	1.97052e+08	1.81626e+08	1.80936e+08	1.7076e+08	2.32116e+08	2.17576e+08	1.78806e+08	1.56172e+08	1.56172e+08	1.02713e+08	1.24901e+08	1.99357e+08	1.58459e+08
VRK1	3.24287e+07	3.59075e+07	2.89543e+07	3.67857e+07	3.97595e+07	5.21919e+07	2.73679e+07	2.21033e+07	1.73754e+07	2.24533e+07	2.72647e+07	3.10667e+07	3.04994e+07	2.72132e+07	2.36724e+07	3.31674e+07	2.71398e+07	2.46995e+07	2.32422e+07	2.24986e+07	2.57529e+07	2.57529e+07	2.83174e+07	27404698	3.59956e+07	2.76551e+07	3.37432e+07	4.8036e+07	7.74627e+07	2.60729e+07	2.30734e+07	2.13875e+07	2.46255e+07	2.75303e+07	2.88381e+07	3.05451e+07	3.10199e+07	2.32368e+07	2.62694e+07	2.58514e+07	2.85649e+07	2.38091e+07	2.48979e+07	2.31546e+07	2.31546e+07	2.59741e+07	3.04139e+07	3.44513e+07	2.59108e+07
VRK2	1.03336e+06	1.02234e+06	961857	1.20372e+06	1.16107e+06	1.62698e+06	866478	770284	769988	787455	866343	990994	951519	1.03654e+06	870427	935563	819986	805507	862439	766375	899072	899072	871881	1.08398e+06	1.1018e+06	992726	1.23394e+06	1.41769e+06	2.42596e+06	884328	776385	777055	852073	849190	939794	980982	921661	838853	925940	787559	813582	750175	813611	887843	887843	901499	1.11134e+06	1.07729e+06	928536
WNK1	2.06966e+07	2.19018e+07	2.38492e+07	3.24005e+07	3.6296e+07	3.44525e+07	2.8228e+07	2.4107e+07	3.07014e+07	2.46059e+07	2.82761e+07	2.90918e+07	28050938	2.35297e+07	4.60479e+07	3.88096e+07	1.76371e+07	1.79853e+07	1.24619e+07	1.33871e+07	1.77369e+07	1.77369e+07	1.60798e+07	1.8051e+07	2.08313e+07	2.41746e+07	3.22852e+07	5.43397e+07	3.35522e+07	2.51637e+07	2.24914e+07	2.40879e+07	2.25138e+07	2.03513e+07	2.60363e+07	2.02621e+07	2.36693e+07	4.7559e+07	4.33885e+07	1.88177e+07	2.06398e+07	1.15354e+07	1.26794e+07	2.08631e+07	2.08631e+07	1.57502e+07	2.12867e+07	1.96121e+07	2.01459e+07
WNK3	3.04237e+07	4.21568e+07	3.7111e+07	5.90764e+07	5.72602e+07	4.43635e+07	3.54861e+07	3.81122e+07	3.26383e+07	3.73342e+07	4.92207e+07	4.84502e+07	4.22256e+07	5.37583e+07	6.01619e+07	7.34744e+07	4.27623e+07	4.19594e+07	3.24758e+07	3.94509e+07	3.45992e+07	3.45992e+07	3.72664e+07	3.31811e+07	3.53795e+07	3.98754e+07	5.38907e+07	7.35131e+07	4.22562e+07	3.96752e+07	3.46546e+07	3.55747e+07	3.70936e+07	3.49582e+07	4.93755e+07	4.72113e+07	5.37876e+07	5.67747e+07	7.32187e+07	3.73834e+07	4.03611e+07	2.47844e+07	3.17513e+07	3.98219e+07	3.98219e+07	3.49345e+07	3.42238e+07	3.1382e+07	3.61687e+07
WNK4	6.42918e+06	9.11348e+06	9.37983e+06	1.27705e+07	1.27057e+07	1.52533e+07	9.12454e+06	1.09809e+07	1.16374e+07	1.01016e+07	1.24153e+07	1.36341e+07	1.28463e+07	1.24386e+07	1.29588e+07	1.74435e+07	6.54873e+06	8.26523e+06	5.01346e+06	5.78629e+06	7.48621e+06	7.48621e+06	7.82944e+06	7.8152e+06	1.12726e+07	1.03589e+07	1.3492e+07	2.14142e+07	2.04394e+07	1.0162e+07	1.04304e+07	9.15813e+06	1.07047e+07	1.00062e+07	1.31431e+07	1.20224e+07	1.39917e+07	1.84818e+07	2.53494e+07	1.0192e+07	1.00461e+07	6.70313e+06	7.12753e+06	8.482e+06	8.482e+06	6.10552e+06	7.79147e+06	8890890	7.77742e+06
YANK2	3.45802e+06	4.16124e+06	3.79182e+06	4.20414e+06	5.51266e+06	6.50698e+06	2.57947e+06	2.79751e+06	2.73488e+06	2.79379e+06	3.28729e+06	3.87805e+06	2.9581e+06	3.99123e+06	4.72017e+06	4.86986e+06	3.08553e+06	3.61819e+06	3.76938e+06	3.07751e+06	5854039	5854039	6.20927e+06	3.77108e+06	4.24148e+06	3.76427e+06	3.90966e+06	4.68134e+06	5.28722e+06	2.61897e+06	2.264e+06	2.55146e+06	3.10684e+06	2.75822e+06	3.09554e+06	2.68816e+06	3.34086e+06	3.77869e+06	4.5087e+06	3.01626e+06	3.36897e+06	3.95043e+06	5.45942e+06	9.85695e+06	9.85695e+06	4.73438e+06	3.29588e+06	2.91435e+06	3.1857e+06
YANK3	6.19985e+06	7.69673e+06	6.41848e+06	7.52086e+06	8.7344e+06	9.01725e+06	4.98241e+06	5.32376e+06	5.56664e+06	5.38477e+06	5.39556e+06	5.41197e+06	5.56669e+06	5.03331e+06	6.12322e+06	8.3277e+06	4.54778e+06	5.1479e+06	6.9103e+06	5.17722e+06	6.87174e+06	6.87174e+06	6.24729e+06	6.64809e+06	8.32322e+06	6.46389e+06	7.40509e+06	8.64702e+06	7.41239e+06	5.15988e+06	4.74472e+06	4.41714e+06	5.4923e+06	4.4401e+06	4.84451e+06	5.02678e+06	4.45904e+06	5.62289e+06	8.05399e+06	4.89731e+06	5.43519e+06	8.08359e+06	7.26479e+06	1.0078e+07	1.0078e+07	6.27564e+06	6.2044e+06	5.85555e+06	5619383
YSK1	2.01115e+08	2.42935e+08	2.4929e+08	2.32979e+08	2.79324e+08	5.31832e+08	169956399	1.60561e+08	1.52043e+08	1.80151e+08	1.84844e+08	2.09756e+08	2.03914e+08	2.29698e+08	3.05055e+08	2.76586e+08	1.69519e+08	1.8092e+08	1.55127e+08	1.36674e+08	1.84106e+08	1.84106e+08	1.73571e+08	1.90593e+08	2.41134e+08	2.1978e+08	2.46975e+08	2.96618e+08	4.62611e+08	1.85902e+08	1.69588e+08	1.75132e+08	2.16751e+08	2.13436e+08	2.59325e+08	2.73382e+08	2.43916e+08	2.79696e+08	2.83998e+08	1.90109e+08	2.24637e+08	1.64628e+08	1.89439e+08	2.14538e+08	2.14538e+08	1.83159e+08	1.79707e+08	2.61327e+08	2.02171e+08
YSK4	8.47621e+07	1.04106e+08	1.064e+08	1.20639e+08	1.54127e+08	1.67455e+08	7.3884e+07	5.7129e+07	6.1851e+07	7.31292e+07	9.09372e+07	8.57797e+07	1.07931e+08	9.48778e+07	7.50058e+07	8.54015e+07	6.87717e+07	8.81075e+07	9.89308e+07	7.26281e+07	1.00451e+08	1.00451e+08	6.78338e+07	9.31882e+07	1.0221e+08	9.2484e+07	1.12247e+08	1.33208e+08	1.42648e+08	7.13953e+07	6.17141e+07	7.77538e+07	8.53738e+07	9.13711e+07	9.27917e+07	1.06912e+08	9.36663e+07	7.34926e+07	7.82598e+07	8.24765e+07	9.71929e+07	1.00534e+08	9.65875e+07	9.92247e+07	9.92247e+07	7.99831e+07	7.96071e+07	9.69382e+07	8.11119e+07
ZAK	177522838	188207665	193753820	199244065	296148070	395023413	133447966	126739239	140267725	142054447	159857484	175313179	197687946	190861912	239520934	196553446	158000837	191708186	173694806	152794335	210476969	210476969	179421546	191208602	208089539	163759562	203384771	276750501	331038149	136274276	129070850	132072935	152328483	160263559	171907622	192011654	202012223	193248606	199185291	167221605	213641950	231541624	205178362	214373690	214373690	142879271	201104978	192868825	164937385
[truncated: 158 more columns]

## Sheet: ser_thr_all_norm_matrices
	-5P	-5G	-5A	-5C	-5S	-5T	-5V	-5I	-5L	-5M	-5F	-5Y	-5W	-5H	-5K	-5R	-5Q	-5N	-5D	-5E	-5s	-5t	-5y	-4P	-4G	-4A	-4C	-4S	-4T	-4V	-4I	-4L	-4M	-4F	-4Y	-4W	-4H	-4K	-4R	-4Q	-4N	-4D	-4E	-4s	-4t	-4y	-3P	-3G	-3A
AAK1	0.072	0.0245	0.0284	0.0456	0.0425	0.0425	0.0951	0.1554	0.0993	0.0864	0.0425	0.0952	0.0315	0.0331	0.0262	0.0956	0.056	0.0275	0.016	0.0153	0.0201	0.0201	0.0611	0.0534	0.0642	0.0706	0.056	0.0619	0.0619	0.0619	0.0621	0.0742	0.0693	0.052	0.0534	0.0403	0.0514	0.0809	0.0715	0.0627	0.0429	0.0332	0.056	0.0332	0.0332	0.0339	0.1084	0.0512	0.1119
ACVR2A	0.0415	0.0481	0.0584	0.0489	0.0578	0.0578	0.0598	0.0625	0.0596	0.0521	0.06	0.0578	0.0803	0.057	0.051	0.0475	0.043	0.0536	0.0888	0.0789	0.0783	0.0783	0.076	0.0466	0.0549	0.0555	0.0551	0.0549	0.0549	0.0543	0.0526	0.052	0.0576	0.0619	0.0586	0.0754	0.0551	0.0406	0.0457	0.0482	0.0501	0.104	0.0869	0.0809	0.0809	0.0681	0.0502	0.0653	0.0537
ACVR2B	0.0533	0.0517	0.0566	0.0772	0.0533	0.0533	0.0543	0.0442	0.0471	0.0516	0.0604	0.0607	0.0721	0.0518	0.0432	0.0472	0.0498	0.0595	0.1065	0.09	0.0762	0.0762	0.0743	0.0537	0.0627	0.0576	0.0661	0.0571	0.0571	0.0519	0.0459	0.0518	0.0501	0.0625	0.0608	0.0705	0.061	0.0379	0.0368	0.0493	0.0571	0.1028	0.0875	0.0788	0.0788	0.0852	0.0461	0.0554	0.0542
AKT1	0.0603	0.0594	0.0552	0.0605	0.0516	0.0516	0.0427	0.0435	0.0464	0.0505	0.0547	0.0516	0.0525	0.0653	0.095	0.1518	0.0491	0.0467	0.0376	0.0376	0.0426	0.0426	0.0428	0.0535	0.0608	0.0526	0.0496	0.0526	0.0526	0.0445	0.0388	0.0441	0.0529	0.0432	0.0462	0.0572	0.06	0.1087	0.1619	0.0535	0.0473	0.0334	0.0414	0.0451	0.0451	0.0407	0.0298	0.0266	0.032
AKT2	0.0602	0.0617	0.0643	0.0582	0.0534	0.0534	0.0433	0.0418	0.0493	0.0513	0.0548	0.0545	0.0534	0.0609	0.098	0.1476	0.0495	0.0475	0.0305	0.0315	0.0456	0.0456	0.0476	0.0571	0.0697	0.0675	0.0565	0.0522	0.0522	0.0412	0.0389	0.0469	0.0522	0.0411	0.0472	0.0397	0.0605	0.1165	0.138	0.058	0.0538	0.0336	0.038	0.0442	0.0442	0.0377	0.02	0.0206	0.0307
AKT3	0.0705	0.0624	0.0745	0.0628	0.0442	0.0442	0.0407	0.0339	0.0327	0.0381	0.0395	0.0442	0.0498	0.0694	0.1267	0.1745	0.0469	0.0431	0.0273	0.0257	0.0321	0.0321	0.0363	0.0625	0.0612	0.0656	0.0583	0.049	0.049	0.0376	0.0303	0.038	0.049	0.0359	0.0428	0.0376	0.0583	0.1287	0.1812	0.06	0.0496	0.0289	0.0328	0.036	0.036	0.0316	0.0239	0.0194	0.0313
ALK2	0.0536	0.0659	0.0662	0.0762	0.0567	0.0567	0.0561	0.0527	0.0506	0.0567	0.0633	0.0587	0.0691	0.0603	0.0552	0.0531	0.0435	0.0557	0.0717	0.0676	0.0624	0.0624	0.0686	0.0513	0.0678	0.0521	0.058	0.0553	0.0553	0.049	0.0557	0.0563	0.0553	0.0518	0.0674	0.0723	0.056	0.0453	0.0452	0.0465	0.0472	0.0962	0.0845	0.0616	0.0616	0.0715	0.0551	0.0716	0.0528
ALK4	0.0552	0.0574	0.0605	0.0483	0.0574	0.0574	0.048	0.0492	0.0548	0.057	0.0663	0.0561	0.0701	0.0729	0.0652	0.0655	0.0476	0.0594	0.0657	0.0493	0.0647	0.0647	0.0607	0.0553	0.0605	0.0524	0.0521	0.0581	0.0581	0.0496	0.0514	0.055	0.0625	0.0599	0.0587	0.0591	0.0586	0.0581	0.0523	0.0452	0.0561	0.0911	0.074	0.0527	0.0527	0.0739	0.0557	0.0659	0.056
ALPHAK3	0.0571	0.0478	0.0253	0.0384	0.0571	0.0571	0.0586	0.0602	0.0394	0.0673	0.0541	0.0449	0.0361	0.0449	0.0553	0.0751	0.0683	0.0634	0.0949	0.1074	0.0884	0.0884	0.1078	0.0599	0.0469	0.0382	0.0588	0.0514	0.0514	0.0322	0.0499	0.0449	0.0383	0.0601	0.0436	0.0541	0.0727	0.0772	0.0643	0.0446	0.0514	0.1175	0.1043	0.0834	0.0834	0.1085	0.056	0.0404	0.0511
AMPKA1	0.0555	0.0504	0.0534	0.0588	0.0504	0.0504	0.0461	0.0828	0.0961	0.0883	0.0704	0.0492	0.043	0.048	0.0792	0.1008	0.0498	0.0426	0.0224	0.022	0.0427	0.0427	0.0458	0.0698	0.0706	0.0711	0.0536	0.0522	0.0522	0.0428	0.0388	0.0378	0.0526	0.0401	0.0415	0.04	0.0698	0.1235	0.1274	0.0522	0.0557	0.0292	0.037	0.0426	0.0426	0.0289	0.0614	0.0523	0.0497
AMPKA2	0.0567	0.0479	0.0523	0.0588	0.0503	0.0503	0.0453	0.0836	0.0967	0.0886	0.0763	0.0503	0.0425	0.047	0.0748	0.1113	0.0485	0.0402	0.0198	0.0181	0.0346	0.0346	0.0409	0.077	0.0663	0.0701	0.056	0.0471	0.0471	0.0412	0.034	0.0407	0.0546	0.0394	0.0419	0.0392	0.074	0.1305	0.1358	0.0514	0.0471	0.0247	0.0321	0.0379	0.0379	0.0279	0.0583	0.0435	0.0411
ANKRD3	0.0542	0.0555	0.0611	0.0521	0.0554	0.0554	0.0509	0.0515	0.0545	0.0534	0.0611	0.0528	0.0731	0.0628	0.064	0.0607	0.0504	0.0554	0.0841	0.0545	0.0724	0.0724	0.0639	0.0496	0.0627	0.0581	0.0635	0.0551	0.0551	0.0514	0.0507	0.0482	0.0536	0.0484	0.0575	0.0819	0.0612	0.0529	0.0551	0.0523	0.0744	0.0856	0.0565	0.0688	0.0688	0.0569	0.0654	0.057	0.0592
ASK1	0.083	0.0753	0.0595	0.0604	0.0586	0.0586	0.0492	0.0441	0.0439	0.0518	0.0689	0.0642	0.0586	0.0701	0.0664	0.0635	0.054	0.0466	0.0529	0.048	0.059	0.059	0.0731	0.0715	0.0638	0.0641	0.0643	0.0603	0.0603	0.0659	0.0528	0.0486	0.0609	0.0614	0.0627	0.0637	0.0603	0.0537	0.0568	0.0596	0.0474	0.0534	0.0533	0.0579	0.0579	0.0612	0.0803	0.0576	0.0844
ATM	0.0461	0.0581	0.0646	0.0716	0.0581	0.0581	0.0645	0.0622	0.0581	0.0571	0.0826	0.0738	0.0742	0.0517	0.0389	0.0526	0.0363	0.0505	0.0653	0.0634	0.0494	0.0494	0.0616	0.0482	0.0585	0.0564	0.0564	0.0564	0.0564	0.0481	0.0533	0.0565	0.0585	0.0705	0.0736	0.0749	0.0536	0.0424	0.0509	0.0431	0.0464	0.0766	0.0883	0.071	0.071	0.0726	0.0378	0.0499	0.0542
ATR	0.0535	0.0596	0.0571	0.0582	0.0571	0.0571	0.0472	0.0481	0.053	0.0548	0.0766	0.0722	0.0723	0.0596	0.052	0.0589	0.0512	0.0516	0.069	0.0632	0.0763	0.0763	0.095	0.0562	0.0619	0.0553	0.0555	0.0565	0.0565	0.051	0.0537	0.053	0.0565	0.0692	0.0653	0.0742	0.0578	0.0541	0.0578	0.0545	0.0525	0.0579	0.0693	0.0812	0.0812	0.1257	0.0572	0.0515	0.0594
AURA	0.0434	0.0694	0.0637	0.0608	0.0567	0.0567	0.0446	0.0514	0.0443	0.0425	0.0488	0.0567	0.0533	0.0636	0.0809	0.0984	0.0472	0.0706	0.0591	0.0621	0.0612	0.0612	0.0767	0.0532	0.0726	0.0634	0.0561	0.056	0.056	0.0411	0.0415	0.045	0.0481	0.0427	0.046	0.0568	0.056	0.0796	0.1005	0.0534	0.0612	0.0821	0.0566	0.0572	0.0572	0.0566	0.0519	0.0812	0.0391
AURB	0.0579	0.0728	0.0633	0.0655	0.0536	0.0536	0.0448	0.0503	0.0458	0.0462	0.051	0.0489	0.0547	0.0624	0.1064	0.1118	0.0536	0.0568	0.0432	0.0301	0.0421	0.0421	0.0388	0.0561	0.0691	0.0593	0.058	0.0497	0.0497	0.0404	0.0417	0.0434	0.0488	0.0426	0.0469	0.0503	0.0606	0.106	0.1598	0.05	0.0497	0.037	0.0384	0.0406	0.0406	0.0327	0.0529	0.0561	0.0427
AURC	0.0734	0.0956	0.0857	0.0759	0.0473	0.0473	0.0473	0.0371	0.0372	0.039	0.0399	0.0423	0.0501	0.0623	0.1264	0.0862	0.0451	0.0616	0.0383	0.0326	0.0419	0.0419	0.0315	0.1011	0.0783	0.0735	0.0583	0.0436	0.0436	0.0347	0.0366	0.0354	0.0436	0.0373	0.0396	0.0406	0.0562	0.1211	0.1281	0.0565	0.0503	0.0341	0.0331	0.0506	0.0506	0.037	0.0726	0.0624	0.0489
BCKDK	0.0482	0.0672	0.0598	0.0694	0.0566	0.0566	0.0517	0.0467	0.0505	0.0566	0.0692	0.0666	0.1019	0.0741	0.0601	0.0593	0.0399	0.0556	0.0504	0.0424	0.0527	0.0527	0.0527	0.0617	0.0691	0.0581	0.0523	0.0567	0.0567	0.0465	0.0512	0.0567	0.0644	0.0673	0.0732	0.0967	0.0671	0.0521	0.0551	0.0441	0.0462	0.0421	0.0483	0.0547	0.0547	0.0668	0.0574	0.0639	0.0526
BIKE	0.0664	0.0333	0.0376	0.056	0.0507	0.0507	0.0775	0.113	0.0818	0.0729	0.0507	0.1015	0.0467	0.0434	0.0349	0.0911	0.06	0.0359	0.0267	0.0265	0.0343	0.0343	0.0698	0.051	0.0611	0.0651	0.0588	0.058	0.058	0.058	0.0591	0.0676	0.0661	0.0567	0.0575	0.0476	0.0559	0.0773	0.0758	0.0637	0.0497	0.0365	0.0512	0.0375	0.0375	0.0424	0.0786	0.0477	0.0904
BMPR1A	0.0411	0.0547	0.0578	0.0581	0.0534	0.0534	0.0489	0.0488	0.0472	0.0466	0.0475	0.0546	0.0568	0.0603	0.0506	0.0521	0.0534	0.0718	0.1107	0.0972	0.0857	0.0857	0.0838	0.0456	0.0563	0.0536	0.0566	0.0522	0.0522	0.0522	0.046	0.0413	0.0475	0.0466	0.0466	0.0522	0.058	0.0436	0.0422	0.0525	0.0638	0.1455	0.1065	0.09	0.09	0.0643	0.0435	0.0558	0.0466
BMPR1B	0.0644	0.0706	0.0787	0.0556	0.0542	0.0542	0.0542	0.0401	0.0451	0.047	0.0429	0.047	0.0525	0.0572	0.0551	0.0511	0.0493	0.0589	0.098	0.0879	0.0795	0.0795	0.0829	0.0587	0.0741	0.0644	0.0689	0.0503	0.0503	0.0452	0.0414	0.0431	0.0506	0.0396	0.0449	0.0437	0.0503	0.0481	0.0471	0.0595	0.0541	0.1318	0.1032	0.0984	0.0984	0.0888	0.0575	0.0669	0.0714
BMPR2	0.0558	0.0621	0.0638	0.0716	0.0571	0.0571	0.0597	0.0571	0.0537	0.0526	0.0622	0.0693	0.0695	0.0564	0.0537	0.0562	0.0506	0.0528	0.0634	0.061	0.0576	0.0576	0.0631	0.0643	0.0596	0.0651	0.0663	0.0575	0.0575	0.0576	0.0536	0.0546	0.055	0.0572	0.0639	0.0619	0.0575	0.055	0.051	0.0541	0.0552	0.065	0.0694	0.0636	0.0636	0.0649	0.0568	0.0634	0.0582
BRAF	0.0676	0.0583	0.0623	0.0516	0.0594	0.0594	0.0404	0.0413	0.0448	0.0528	0.0412	0.0505	0.0594	0.0651	0.0777	0.0626	0.0523	0.0672	0.0872	0.0694	0.0556	0.0556	0.059	0.0556	0.0561	0.0506	0.0553	0.045	0.045	0.0321	0.0287	0.0351	0.037	0.0402	0.0406	0.2314	0.0534	0.0437	0.037	0.045	0.0532	0.0893	0.0709	0.0457	0.0457	0.0385	0.0392	0.0443	0.0643
BRSK1	0.0552	0.0565	0.0616	0.0935	0.0555	0.0555	0.0504	0.0555	0.0642	0.0913	0.0661	0.0673	0.0536	0.045	0.0733	0.1181	0.0487	0.0374	0.0265	0.0291	0.032	0.032	0.0457	0.087	0.0756	0.0756	0.0588	0.0455	0.0455	0.0399	0.0248	0.0329	0.0487	0.0381	0.0427	0.0455	0.0698	0.1191	0.1288	0.058	0.0411	0.0325	0.0399	0.0425	0.0425	0.0399	0.0396	0.0363	0.0459
BRSK2	0.0561	0.0567	0.0593	0.0789	0.0593	0.0593	0.0471	0.0637	0.0744	0.078	0.0708	0.0729	0.066	0.0495	0.0796	0.1007	0.0481	0.0352	0.021	0.0209	0.0353	0.0353	0.0349	0.0932	0.0685	0.0672	0.0588	0.0518	0.0518	0.0399	0.0307	0.0341	0.0518	0.0404	0.0497	0.0574	0.0767	0.1198	0.1256	0.0537	0.0442	0.0216	0.0256	0.0367	0.0367	0.0314	0.0404	0.0414	0.0488
BUB1	0.0899	0.0222	0.0249	0.047	0.0286	0.0286	0.0319	0.0659	0.2925	0.0766	0.0286	0.1103	0.0243	0.0231	0.0277	0.0771	0.0533	0.0228	0.0144	0.0145	0.024	0.024	0.0584	0.0882	0.0624	0.0728	0.0568	0.0519	0.0519	0.0397	0.0327	0.0684	0.0667	0.0435	0.0486	0.0488	0.0519	0.0975	0.0962	0.063	0.0328	0.0359	0.0509	0.0279	0.0279	0.0243	0.2216	0.054	0.0976
CAMK1A	0.0908	0.0236	0.0204	0.0364	0.0544	0.0544	0.0398	0.0878	0.1747	0.0815	0.0917	0.0556	0.0544	0.031	0.039	0.106	0.0574	0.0232	0.0121	0.0111	0.0146	0.0146	0.0271	0.0338	0.0361	0.0486	0.0588	0.049	0.049	0.0597	0.0604	0.0657	0.0663	0.049	0.0486	0.0372	0.0554	0.1539	0.1242	0.0653	0.0472	0.0167	0.0319	0.0229	0.0229	0.0262	0.0161	0.0128	0.0374
CAMK1B	0.0585	0.049	0.0504	0.0546	0.0563	0.0563	0.0562	0.0661	0.092	0.0631	0.0657	0.0572	0.0513	0.0494	0.0667	0.0848	0.0563	0.0484	0.0422	0.0427	0.0455	0.0455	0.0528	0.0463	0.0508	0.0559	0.0603	0.0542	0.0542	0.0619	0.0624	0.0646	0.058	0.0542	0.0535	0.0491	0.0542	0.1	0.0879	0.0597	0.0525	0.0419	0.0472	0.0531	0.0531	0.047	0.0382	0.0399	0.0519
CAMK1D	0.0699	0.0332	0.0313	0.0478	0.0565	0.0565	0.0442	0.0768	0.1372	0.0796	0.081	0.0565	0.0575	0.0463	0.0588	0.1087	0.0532	0.035	0.0158	0.0148	0.022	0.022	0.0435	0.0371	0.0411	0.046	0.0588	0.048	0.048	0.0519	0.048	0.0521	0.0586	0.0426	0.0464	0.0415	0.0562	0.1516	0.1384	0.0624	0.0543	0.0258	0.0461	0.0286	0.0286	0.0253	0.0229	0.0169	0.0306
CAMK1G	0.0549	0.037	0.0369	0.0569	0.0517	0.0517	0.0481	0.0744	0.1195	0.0761	0.0596	0.0578	0.0407	0.0517	0.0812	0.1226	0.0494	0.0386	0.0266	0.025	0.034	0.034	0.0455	0.0292	0.0443	0.0421	0.0545	0.0539	0.0539	0.0444	0.0537	0.0576	0.0551	0.0539	0.0583	0.0686	0.0636	0.1463	0.1214	0.0551	0.049	0.0252	0.0322	0.0447	0.0447	0.0414	0.0202	0.0232	0.0323
CAMK2A	0.0737	0.0446	0.0542	0.0722	0.0542	0.0542	0.051	0.0509	0.1056	0.0621	0.0802	0.0675	0.0933	0.0615	0.0466	0.0749	0.0439	0.0364	0.0266	0.0271	0.0356	0.0356	0.0478	0.0841	0.0553	0.0637	0.0646	0.058	0.058	0.0457	0.0386	0.0431	0.0565	0.051	0.06	0.0771	0.0638	0.0834	0.0824	0.0612	0.0405	0.0357	0.058	0.0434	0.0434	0.0473	0.0663	0.0348	0.0406
CAMK2B	0.0618	0.0492	0.0519	0.0588	0.0603	0.0603	0.0708	0.0633	0.1007	0.0657	0.0698	0.0603	0.0681	0.0473	0.0465	0.068	0.0525	0.044	0.0413	0.0388	0.0461	0.0461	0.0531	0.0607	0.0612	0.0531	0.0547	0.0607	0.0607	0.0479	0.0429	0.0416	0.0628	0.0501	0.0641	0.0563	0.0609	0.0757	0.0763	0.0672	0.0578	0.05	0.0713	0.0474	0.0474	0.0491	0.0651	0.0455	0.0347
CAMK2D	0.0659	0.0486	0.0568	0.0627	0.0568	0.0568	0.0541	0.0654	0.1003	0.0716	0.0809	0.073	0.0986	0.0542	0.0467	0.0604	0.0416	0.0351	0.0244	0.0222	0.0356	0.0356	0.0356	0.0603	0.0608	0.0628	0.0521	0.0603	0.0603	0.0545	0.0557	0.0603	0.0704	0.0719	0.0747	0.0976	0.0506	0.0569	0.064	0.0515	0.0416	0.0258	0.0406	0.0384	0.0384	0.0358	0.0535	0.0479	0.0545
CAMK2G	0.0508	0.0571	0.0588	0.06	0.0583	0.0583	0.0567	0.0503	0.056	0.0512	0.0583	0.0552	0.0667	0.0698	0.0641	0.059	0.0539	0.06	0.0665	0.0657	0.0589	0.0589	0.0598	0.0527	0.0573	0.0576	0.0553	0.0573	0.0573	0.0519	0.0544	0.0526	0.0531	0.0581	0.0621	0.0809	0.0673	0.0556	0.0533	0.0565	0.0629	0.0628	0.0611	0.065	0.065	0.0648	0.0512	0.0487	0.0527
CAMK4	0.0487	0.0371	0.0351	0.0584	0.0577	0.0577	0.0577	0.0716	0.1087	0.0762	0.103	0.0794	0.0649	0.0459	0.0602	0.087	0.0444	0.0383	0.0204	0.0214	0.0371	0.0371	0.0389	0.0378	0.0506	0.048	0.0588	0.0559	0.0559	0.0552	0.0509	0.0593	0.0687	0.0593	0.0639	0.0558	0.0686	0.098	0.1018	0.0559	0.0566	0.0282	0.0415	0.0422	0.0422	0.0384	0.0416	0.0333	0.0359
CAMKK1	0.0711	0.0779	0.0781	0.0774	0.0613	0.0613	0.0463	0.0404	0.0356	0.053	0.0502	0.0531	0.0533	0.0617	0.0696	0.0663	0.0508	0.0613	0.0693	0.0622	0.053	0.053	0.0576	0.0565	0.0696	0.0648	0.067	0.0565	0.0565	0.0488	0.0397	0.0477	0.0482	0.0602	0.0545	0.0936	0.0626	0.0474	0.0465	0.0561	0.0603	0.0738	0.0695	0.057	0.057	0.0493	0.0616	0.0445	0.0715
CAMKK2	0.0756	0.0758	0.0771	0.0772	0.0601	0.0601	0.0443	0.0311	0.033	0.0522	0.0547	0.0601	0.0735	0.0641	0.0599	0.0714	0.0633	0.054	0.0603	0.0496	0.052	0.052	0.0456	0.0548	0.0653	0.0584	0.0583	0.0559	0.0559	0.0343	0.0283	0.0448	0.0614	0.0552	0.0805	0.1054	0.0676	0.0522	0.0652	0.0617	0.0559	0.0558	0.0533	0.0418	0.0418	0.0489	0.087	0.0498	0.0691
CAMLCK	0.0654	0.0578	0.0579	0.0588	0.0579	0.0579	0.0596	0.064	0.0578	0.0611	0.0541	0.0591	0.0478	0.058	0.0756	0.0991	0.05	0.0478	0.0423	0.0425	0.0428	0.0428	0.047	0.0594	0.0595	0.0612	0.0603	0.0551	0.0551	0.0596	0.0551	0.054	0.0583	0.0532	0.0551	0.0504	0.0574	0.0838	0.0952	0.053	0.051	0.0446	0.0492	0.0476	0.0476	0.0496	0.0549	0.0517	0.0569
CDC7	0.0537	0.055	0.074	0.0683	0.0561	0.0561	0.0555	0.0547	0.0545	0.0559	0.0581	0.0695	0.0754	0.064	0.0561	0.0623	0.0453	0.0576	0.0582	0.0503	0.0489	0.0489	0.0496	0.0653	0.0546	0.0583	0.0588	0.0558	0.0558	0.055	0.0482	0.0555	0.0542	0.0558	0.0658	0.0799	0.0575	0.0535	0.0534	0.0509	0.0562	0.0745	0.0615	0.0663	0.0663	0.0551	0.0624	0.0591	0.0512
CDK1	0.0684	0.0823	0.0613	0.0675	0.055	0.055	0.0423	0.0442	0.047	0.0447	0.0519	0.0582	0.0501	0.0525	0.0653	0.055	0.0506	0.0555	0.0911	0.0798	0.1021	0.1021	0.0977	0.0877	0.0672	0.0586	0.0588	0.058	0.058	0.0345	0.0385	0.0406	0.0474	0.0485	0.058	0.0619	0.0534	0.0572	0.06	0.0543	0.0592	0.0919	0.0813	0.0842	0.0842	0.0837	0.1084	0.0768	0.0495
CDK10	0.057	0.0619	0.0497	0.0588	0.0536	0.0536	0.0356	0.0419	0.0459	0.0445	0.0601	0.0659	0.0743	0.0636	0.1317	0.1325	0.0536	0.0436	0.021	0.0172	0.0464	0.0464	0.0316	0.0635	0.0562	0.0501	0.0633	0.0501	0.0501	0.0369	0.0384	0.0387	0.0489	0.046	0.054	0.0861	0.0664	0.131	0.1351	0.0572	0.0495	0.0209	0.0212	0.0553	0.0553	0.0329	0.0518	0.0593	0.0493
CDK12	0.0753	0.0638	0.0665	0.0626	0.0552	0.0552	0.0529	0.051	0.0552	0.0543	0.0712	0.0747	0.0698	0.0597	0.0498	0.0607	0.0519	0.0482	0.0517	0.0432	0.0574	0.0574	0.0574	0.0621	0.0746	0.0651	0.0612	0.0597	0.0597	0.0461	0.0524	0.0556	0.0613	0.0628	0.0698	0.0795	0.061	0.049	0.0597	0.0449	0.0525	0.0507	0.053	0.0498	0.0498	0.0587	0.0781	0.1517	0.0612
CDK13	0.0689	0.0578	0.0667	0.0623	0.0549	0.0549	0.0546	0.0549	0.0543	0.0503	0.0726	0.0748	0.0732	0.0648	0.0492	0.0528	0.0549	0.0461	0.0559	0.0481	0.0599	0.0599	0.0509	0.0675	0.0684	0.063	0.0607	0.0578	0.0578	0.0485	0.051	0.0561	0.0593	0.069	0.0652	0.0825	0.0602	0.0498	0.0506	0.0443	0.0523	0.0545	0.0578	0.0489	0.0489	0.0565	0.0845	0.124	0.0607
CDK14	0.0563	0.0662	0.0506	0.0607	0.0563	0.0563	0.0418	0.0718	0.0724	0.0624	0.0469	0.0509	0.0484	0.0785	0.1046	0.0685	0.0483	0.0674	0.0342	0.0306	0.0521	0.0521	0.041	0.0597	0.0638	0.0564	0.0727	0.0575	0.0575	0.0422	0.082	0.0703	0.0554	0.0427	0.0459	0.0621	0.0575	0.0937	0.0771	0.0496	0.07	0.0368	0.0348	0.0517	0.0517	0.0312	0.0839	0.0761	0.0582
CDK16	0.0534	0.0502	0.0606	0.0584	0.053	0.053	0.0386	0.0368	0.0683	0.0425	0.0319	0.0299	0.053	0.099	0.1477	0.0638	0.0559	0.0834	0.0438	0.0411	0.0386	0.0386	0.0426	0.065	0.056	0.0537	0.067	0.0537	0.0537	0.0352	0.0501	0.0676	0.0444	0.0268	0.0384	0.0397	0.0638	0.1358	0.0602	0.0597	0.105	0.0508	0.048	0.0451	0.0451	0.0343	0.1136	0.119	0.0731
CDK17	0.0626	0.0593	0.0629	0.0671	0.0593	0.0593	0.041	0.0474	0.0576	0.0507	0.0503	0.066	0.0702	0.0693	0.0879	0.0596	0.049	0.0598	0.0565	0.0497	0.0489	0.0489	0.0518	0.0828	0.0699	0.0582	0.0688	0.0559	0.0559	0.0356	0.0492	0.0458	0.0484	0.0472	0.0534	0.067	0.0576	0.0787	0.0543	0.0549	0.0808	0.0559	0.0603	0.0613	0.0613	0.0412	0.1244	0.0954	0.0575
CDK18	0.0662	0.0679	0.0613	0.0636	0.0541	0.0541	0.0398	0.0473	0.0684	0.047	0.0497	0.0536	0.0658	0.0804	0.0901	0.0486	0.0453	0.0657	0.0541	0.0489	0.0459	0.0459	0.0628	0.0844	0.0731	0.0783	0.0671	0.0589	0.0589	0.0351	0.0464	0.0589	0.0423	0.041	0.045	0.0616	0.0598	0.0872	0.0554	0.0595	0.0746	0.0491	0.0484	0.0559	0.0559	0.0482	0.1348	0.1247	0.0676
CDK19	0.0454	0.0601	0.0532	0.0606	0.0527	0.0527	0.0403	0.0508	0.0517	0.0527	0.0833	0.0973	0.0635	0.0654	0.0413	0.0497	0.0471	0.0517	0.0743	0.0722	0.0537	0.0537	0.0656	0.0516	0.0631	0.0618	0.0588	0.0591	0.0591	0.0462	0.0591	0.0611	0.0628	0.072	0.0753	0.0789	0.0587	0.043	0.0514	0.0518	0.0436	0.0547	0.0648	0.0538	0.0538	0.0604	0.0817	0.0749	0.0636
CDK2	0.0648	0.0485	0.0609	0.0726	0.0609	0.0609	0.0589	0.0403	0.0463	0.047	0.0592	0.0697	0.0668	0.0691	0.0691	0.0622	0.0665	0.0478	0.0642	0.0587	0.0568	0.0568	0.0528	0.0347	0.0608	0.0602	0.0714	0.0601	0.0601	0.0534	0.0536	0.0536	0.0479	0.0638	0.0649	0.0826	0.071	0.0601	0.0488	0.0695	0.0522	0.0596	0.0634	0.0463	0.0463	0.0552	0.0473	0.0941	0.0623
CDK3	0.0886	0.0804	0.0653	0.0665	0.0584	0.0584	0.049	0.0386	0.037	0.0409	0.0556	0.0526	0.0597	0.0584	0.0626	0.0661	0.0538	0.0522	0.077	0.0622	0.0729	0.0729	0.0557	0.0907	0.0875	0.0726	0.0634	0.0568	0.0568	0.0354	0.0346	0.0417	0.0563	0.047	0.0524	0.057	0.0568	0.0649	0.0596	0.0492	0.0552	0.063	0.076	0.059	0.059	0.0578	0.1201	0.1078	0.067
CDK4	0.0673	0.0755	0.06	0.0588	0.0539	0.0539	0.04	0.0539	0.0442	0.0478	0.0469	0.0677	0.046	0.0682	0.0825	0.094	0.0483	0.0637	0.047	0.0468	0.0453	0.0453	0.0549	0.0634	0.0694	0.0591	0.0601	0.0591	0.0591	0.0387	0.0493	0.0475	0.0486	0.0501	0.0664	0.0751	0.0641	0.0726	0.0895	0.049	0.0684	0.0393	0.0496	0.0379	0.0379	0.032	0.0673	0.0822	0.0611
CDK5	0.0854	0.0795	0.0719	0.0643	0.0596	0.0596	0.0445	0.0371	0.0367	0.0427	0.0544	0.0596	0.0451	0.0607	0.0742	0.0631	0.0576	0.0539	0.0728	0.0608	0.0552	0.0552	0.0592	0.0944	0.0867	0.0675	0.061	0.0584	0.0584	0.0409	0.0378	0.0405	0.0506	0.0471	0.0485	0.0648	0.0618	0.0631	0.0581	0.056	0.059	0.0646	0.0584	0.0585	0.0585	0.0491	0.1056	0.0866	0.0618
CDK6	0.0728	0.0724	0.0613	0.0632	0.0582	0.0582	0.04	0.0394	0.0455	0.0433	0.0576	0.0625	0.0424	0.0693	0.0925	0.077	0.0582	0.0614	0.051	0.0535	0.0549	0.0549	0.079	0.0627	0.0612	0.0598	0.0617	0.0612	0.0612	0.0396	0.0445	0.05	0.051	0.0501	0.0616	0.0733	0.0654	0.0794	0.0676	0.0615	0.0698	0.052	0.0505	0.0519	0.0519	0.0656	0.0678	0.0836	0.0711
CDK7	0.0627	0.066	0.0657	0.0695	0.0597	0.0597	0.0408	0.0428	0.0508	0.0517	0.0597	0.0671	0.0878	0.0797	0.0767	0.0718	0.0497	0.058	0.0387	0.0305	0.036	0.036	0.0307	0.0806	0.0731	0.0617	0.0674	0.0617	0.0617	0.0401	0.0432	0.0476	0.0573	0.0478	0.0646	0.0684	0.0681	0.0732	0.0773	0.0603	0.0656	0.0365	0.0344	0.041	0.041	0.037	0.1178	0.0847	0.0621
CDK8	0.0527	0.0519	0.0506	0.065	0.0522	0.0522	0.0478	0.0508	0.0536	0.0459	0.0784	0.0972	0.0513	0.0593	0.044	0.0504	0.054	0.0522	0.0825	0.0774	0.0528	0.0528	0.0655	0.0543	0.0548	0.0564	0.0598	0.0555	0.0555	0.0498	0.0555	0.0535	0.0617	0.0645	0.0713	0.0712	0.0635	0.0495	0.0487	0.0554	0.0492	0.0693	0.0713	0.0651	0.0651	0.0663	0.0726	0.0759	0.0637
CDK9	0.0597	0.0596	0.0664	0.0671	0.0596	0.0596	0.0525	0.0505	0.0483	0.0502	0.0732	0.0785	0.0856	0.0748	0.0638	0.0725	0.049	0.0515	0.0336	0.0303	0.0423	0.0423	0.042	0.0626	0.0673	0.0699	0.0616	0.0626	0.0626	0.0503	0.0511	0.0537	0.057	0.0665	0.0702	0.077	0.0662	0.0644	0.0692	0.0473	0.0527	0.0357	0.0389	0.0425	0.0425	0.0493	0.0676	0.1072	0.0687
CDKL1	0.054	0.059	0.0567	0.0622	0.0567	0.0567	0.0527	0.0565	0.0574	0.0565	0.0713	0.0621	0.0523	0.058	0.0633	0.0958	0.0572	0.0541	0.0453	0.0476	0.0433	0.0433	0.0427	0.0618	0.0595	0.0579	0.0586	0.0551	0.0551	0.0569	0.052	0.0535	0.0551	0.055	0.0529	0.0555	0.0545	0.0719	0.0906	0.0633	0.0544	0.0514	0.0539	0.0492	0.0492	0.0515	0.0414	0.0363	0.0426
CDKL5	0.0535	0.0727	0.066	0.0668	0.0573	0.0573	0.0517	0.0563	0.0573	0.0572	0.063	0.0585	0.063	0.0688	0.0728	0.0973	0.0503	0.0471	0.0327	0.0319	0.0413	0.0413	0.0349	0.0648	0.0611	0.0607	0.0609	0.0552	0.0552	0.0575	0.053	0.0552	0.0587	0.0509	0.0497	0.0498	0.0546	0.086	0.1115	0.0608	0.0506	0.0368	0.0384	0.0462	0.0462	0.0384	0.0446	0.0382	0.0448
CHAK1	0.0649	0.0823	0.0686	0.0995	0.0608	0.0608	0.0431	0.0313	0.0357	0.0451	0.0608	0.0477	0.0574	0.065	0.0731	0.0756	0.0594	0.0709	0.0572	0.062	0.0616	0.0616	0.0636	0.0572	0.0637	0.0637	0.086	0.0632	0.0632	0.0397	0.0393	0.0513	0.069	0.0701	0.052	0.0657	0.0506	0.0772	0.0689	0.0558	0.0642	0.0483	0.0632	0.065	0.065	0.0539	0.0631	0.0527	0.0501
CHAK2	0.0532	0.0844	0.0761	0.0626	0.0588	0.0588	0.0439	0.0406	0.0409	0.0451	0.06	0.052	0.0586	0.0654	0.066	0.0546	0.0628	0.0588	0.0657	0.0718	0.0712	0.0712	0.0465	0.0795	0.0796	0.0659	0.0621	0.0548	0.0548	0.0464	0.0482	0.0477	0.0538	0.0583	0.0514	0.0681	0.0536	0.0522	0.053	0.0635	0.0548	0.0591	0.065	0.0708	0.0708	0.0598	0.0884	0.0622	0.0528
CHK1	0.0288	0.0195	0.0415	0.0588	0.0389	0.0389	0.0733	0.1302	0.1704	0.1167	0.1211	0.0389	0.0775	0.03	0.0238	0.0446	0.0248	0.0212	0.0223	0.0154	0.0096	0.0096	0.026	0.0269	0.0477	0.0689	0.055	0.056	0.056	0.0619	0.056	0.0541	0.0738	0.048	0.053	0.0487	0.0673	0.0855	0.0829	0.0628	0.0529	0.042	0.0674	0.0183	0.0183	0.0202	0.0808	0.0403	0.0341
CHK2	0.0608	0.0302	0.0101	0.0526	0.0538	0.0538	0.0819	0.1002	0.1423	0.0915	0.0838	0.0699	0.0538	0.0364	0.0408	0.0896	0.0479	0.0289	0.0139	0.0181	0.0278	0.0278	0.0427	0.0322	0.0437	0.0581	0.0547	0.0561	0.0561	0.0646	0.0543	0.0598	0.0688	0.0526	0.0617	0.0475	0.0561	0.0961	0.1311	0.0642	0.0383	0.0216	0.0493	0.039	0.039	0.0337	0.0104	0.0162	0.0331
CK1A	0.0843	0.059	0.0664	0.0588	0.059	0.059	0.0459	0.0488	0.057	0.053	0.0624	0.061	0.0684	0.0624	0.0562	0.0452	0.0422	0.0484	0.0708	0.0687	0.1721	0.1721	0.2186	0.0643	0.0654	0.0689	0.064	0.0538	0.0538	0.0407	0.0444	0.0398	0.0438	0.0528	0.0609	0.0985	0.0549	0.0432	0.0435	0.0415	0.0538	0.081	0.1026	0.6376	0.6376	0.6267	0.0486	0.044	0.0477
CK1A2	0.0514	0.0528	0.0542	0.0535	0.0546	0.0546	0.0544	0.0645	0.064	0.0639	0.0746	0.0734	0.0546	0.058	0.0747	0.0696	0.0474	0.0514	0.0454	0.0459	0.0917	0.0917	0.1134	0.0513	0.0557	0.0554	0.0588	0.0564	0.0564	0.0562	0.0662	0.0633	0.0565	0.0568	0.0633	0.0557	0.0549	0.073	0.0676	0.0509	0.0564	0.0522	0.0646	0.3018	0.3018	0.2544	0.0436	0.0458	0.0556
CK1D	0.06	0.0579	0.0553	0.0542	0.059	0.059	0.0591	0.0634	0.0643	0.0588	0.0624	0.0614	0.0654	0.0561	0.059	0.0594	0.0484	0.0554	0.0589	0.055	0.0972	0.0972	0.1174	0.0628	0.0592	0.0549	0.054	0.0577	0.0577	0.0567	0.0638	0.0577	0.0587	0.0628	0.0623	0.0751	0.05	0.056	0.054	0.0501	0.0536	0.0572	0.0653	0.3149	0.3149	0.263	0.0637	0.0563	0.0591
CK1E	0.0488	0.0663	0.0634	0.0495	0.0579	0.0579	0.0708	0.0579	0.0537	0.0481	0.0542	0.0628	0.0736	0.0668	0.0845	0.0646	0.0426	0.0524	0.0431	0.0463	0.0917	0.0917	0.0953	0.0584	0.061	0.0597	0.0588	0.0597	0.0597	0.0659	0.0581	0.0638	0.0532	0.0511	0.0621	0.0672	0.055	0.0652	0.0633	0.0452	0.0565	0.0517	0.0626	0.2301	0.2301	0.2227	0.0691	0.0652	0.0544
CK1G1	0.0512	0.0614	0.0715	0.0567	0.0588	0.0588	0.0515	0.0432	0.0525	0.0471	0.0537	0.0588	0.0731	0.0644	0.0845	0.0618	0.0469	0.0598	0.0655	0.053	0.0947	0.0947	0.13	0.059	0.0627	0.0725	0.0678	0.0577	0.0577	0.0449	0.047	0.0476	0.0468	0.0579	0.0652	0.1011	0.054	0.0577	0.0479	0.0447	0.0516	0.0737	0.0657	0.2566	0.2566	0.2159	0.038	0.0432	0.054
CK1G2	0.0438	0.0465	0.0497	0.0582	0.0497	0.0497	0.0404	0.0515	0.0447	0.047	0.0482	0.048	0.0483	0.0521	0.0569	0.0565	0.059	0.0505	0.146	0.111	0.2766	0.2766	0.3716	0.0618	0.0451	0.0665	0.0684	0.0527	0.0527	0.0431	0.0408	0.0495	0.0481	0.0527	0.0571	0.0675	0.0506	0.0516	0.0601	0.0604	0.0505	0.086	0.1085	0.4751	0.4751	0.3947	0.0339	0.0415	0.0377
CK1G3	0.0387	0.0506	0.0593	0.0604	0.0536	0.0536	0.0515	0.0483	0.0536	0.0565	0.0505	0.0516	0.0618	0.0581	0.0527	0.0583	0.0465	0.0609	0.1056	0.0955	0.2569	0.2569	0.1744	0.0528	0.0481	0.0543	0.0588	0.0513	0.0513	0.0394	0.042	0.0468	0.0513	0.0631	0.0647	0.0991	0.0528	0.0449	0.0497	0.0464	0.0471	0.093	0.1044	0.6003	0.6003	0.349	0.0246	0.0279	0.0299
CK2A1	0.0442	0.0577	0.0642	0.0579	0.0574	0.0574	0.057	0.052	0.0427	0.0536	0.0574	0.0624	0.0674	0.0634	0.0566	0.0555	0.0476	0.0617	0.0859	0.0708	0.082	0.082	0.0863	0.0475	0.0604	0.0594	0.0588	0.0527	0.0527	0.0486	0.0494	0.0524	0.0554	0.0518	0.0634	0.0545	0.0527	0.0447	0.0512	0.051	0.0609	0.105	0.0918	0.1074	0.1074	0.0821	0.0501	0.0972	0.0576
CK2A2	0.0493	0.0601	0.0594	0.0588	0.058	0.058	0.0581	0.0493	0.044	0.0509	0.0547	0.058	0.0659	0.0642	0.0483	0.0551	0.0489	0.0599	0.0937	0.0801	0.0585	0.0585	0.0671	0.0528	0.0514	0.06	0.051	0.0562	0.0562	0.0518	0.0439	0.049	0.0495	0.0562	0.0648	0.0617	0.0576	0.0434	0.0436	0.0582	0.0571	0.1036	0.0954	0.1156	0.1156	0.1019	0.0453	0.077	0.0553
CLK1	0.0494	0.0516	0.0491	0.0754	0.0524	0.0524	0.0476	0.0529	0.0555	0.0524	0.1097	0.0624	0.0571	0.0562	0.0876	0.107	0.0437	0.0439	0.0348	0.0392	0.0295	0.0295	0.0447	0.0426	0.0516	0.053	0.0576	0.0524	0.0524	0.0541	0.0608	0.0595	0.051	0.0511	0.0524	0.0567	0.0599	0.1059	0.1372	0.0512	0.0457	0.0297	0.0374	0.0378	0.0378	0.044	0.0216	0.0251	0.0416
CLK2	0.0574	0.0725	0.0673	0.0709	0.0547	0.0547	0.0355	0.0243	0.0281	0.0318	0.0547	0.0361	0.0357	0.0617	0.1283	0.1474	0.0517	0.0615	0.0551	0.0509	0.059	0.059	0.0658	0.076	0.0836	0.0703	0.0553	0.0528	0.0528	0.0306	0.0259	0.0285	0.0416	0.0322	0.0343	0.0289	0.0533	0.1072	0.1672	0.0628	0.0528	0.0481	0.0567	0.0563	0.0563	0.0633	0.0308	0.0361	0.0336
CLK3	0.0558	0.0546	0.0625	0.0669	0.0546	0.0546	0.0432	0.0308	0.0352	0.0289	0.0455	0.0396	0.063	0.0529	0.09	0.1204	0.0572	0.0497	0.1097	0.0609	0.066	0.066	0.0576	0.1102	0.065	0.0478	0.0687	0.0521	0.0521	0.0315	0.0245	0.029	0.036	0.0304	0.0414	0.0517	0.0521	0.0813	0.1208	0.0586	0.0565	0.0823	0.081	0.0747	0.0747	0.0616	0.1035	0.0502	0.0465
CLK4	0.0535	0.0603	0.0544	0.0645	0.0535	0.0535	0.0453	0.0462	0.0524	0.0406	0.0816	0.0589	0.073	0.0618	0.0865	0.1068	0.0486	0.0519	0.0433	0.035	0.0477	0.0477	0.0552	0.0474	0.0643	0.0543	0.0588	0.0505	0.0505	0.0444	0.0504	0.046	0.052	0.0505	0.0573	0.0645	0.0576	0.1013	0.1326	0.0493	0.0475	0.0382	0.0424	0.0497	0.0497	0.043	0.0238	0.0325	0.0358
COT	0.0773	0.0827	0.0748	0.0651	0.0635	0.0635	0.0408	0.0256	0.0339	0.0294	0.0338	0.0338	0.0491	0.0784	0.0867	0.0635	0.0555	0.0737	0.0862	0.0748	0.0649	0.0649	0.0648	0.0777	0.0888	0.0688	0.0588	0.0619	0.0619	0.0315	0.0282	0.0324	0.0398	0.0288	0.0448	0.0416	0.068	0.0651	0.0619	0.0593	0.0796	0.0951	0.0888	0.0826	0.0826	0.0519	0.0895	0.0799	0.0479
CRIK	0.0371	0.0293	0.0264	0.0355	0.0371	0.0371	0.0307	0.064	0.0523	0.0355	0.0451	0.0416	0.0348	0.0473	0.1032	0.3493	0.0424	0.0273	0.0176	0.0162	0.0238	0.0238	0.0326	0.0575	0.0548	0.0588	0.0539	0.0435	0.0435	0.0402	0.036	0.0435	0.0471	0.0366	0.0352	0.0336	0.0586	0.1631	0.183	0.0544	0.0432	0.0248	0.0297	0.0289	0.0289	0.0232	0.0435	0.0225	0.0325
DAPK1	0.0444	0.0603	0.0536	0.0551	0.0536	0.0536	0.0425	0.0562	0.0603	0.0561	0.0455	0.0707	0.0429	0.0617	0.0982	0.1387	0.0487	0.0495	0.0341	0.0366	0.0691	0.0691	0.0674	0.0398	0.0551	0.0574	0.0582	0.0546	0.0546	0.0453	0.0513	0.0468	0.0564	0.0497	0.0546	0.0504	0.0589	0.0959	0.1357	0.0607	0.0547	0.0391	0.0483	0.0586	0.0586	0.0553	0.0328	0.0364	0.0369
DAPK2	0.0632	0.0634	0.0605	0.0588	0.0582	0.0582	0.0541	0.0562	0.0625	0.0582	0.0601	0.0723	0.0576	0.0545	0.0638	0.0862	0.0511	0.0494	0.0453	0.0414	0.0489	0.0489	0.0486	0.0609	0.0603	0.0605	0.0578	0.0571	0.0571	0.0526	0.0522	0.0558	0.0567	0.0606	0.0653	0.0626	0.0569	0.0658	0.0852	0.0538	0.0571	0.0469	0.0468	0.0481	0.0481	0.0477	0.0518	0.0497	0.0531
DAPK3	0.0564	0.0608	0.0561	0.0553	0.0545	0.0545	0.0411	0.0429	0.0545	0.0537	0.0343	0.0597	0.0456	0.0688	0.0936	0.1391	0.0554	0.0524	0.0465	0.0392	0.0572	0.0572	0.0645	0.0503	0.0557	0.059	0.0588	0.0503	0.0503	0.0496	0.038	0.0398	0.0512	0.0446	0.0472	0.0599	0.0646	0.097	0.1322	0.0611	0.05	0.0497	0.05	0.0494	0.0494	0.0546	0.0413	0.0374	0.0385
DCAMKL1	0.0685	0.0627	0.0642	0.0588	0.0597	0.0597	0.0521	0.0446	0.0601	0.0552	0.0634	0.0489	0.0803	0.0597	0.0918	0.0989	0.0534	0.0421	0.0276	0.0266	0.0419	0.0419	0.0478	0.0635	0.0641	0.0666	0.0537	0.0536	0.0536	0.0391	0.0271	0.0388	0.0557	0.0363	0.0506	0.0515	0.0679	0.1249	0.1127	0.0615	0.0535	0.0325	0.0536	0.0405	0.0405	0.0402	0.0483	0.0414	0.0455
DCAMKL2	0.0557	0.0447	0.048	0.0594	0.0557	0.0557	0.0543	0.0649	0.0862	0.0676	0.0911	0.0661	0.0688	0.0533	0.0802	0.0845	0.0472	0.0382	0.0257	0.0235	0.0298	0.0298	0.0339	0.0575	0.0655	0.0603	0.0596	0.0575	0.0575	0.0553	0.052	0.0582	0.0557	0.0581	0.0554	0.0538	0.0588	0.1062	0.0779	0.0615	0.0461	0.0337	0.044	0.0384	0.0384	0.0322	0.0412	0.0346	0.047
DLK	0.0585	0.0659	0.0529	0.0639	0.0597	0.0597	0.0449	0.0442	0.0537	0.0517	0.0627	0.0599	0.0715	0.0673	0.0557	0.0634	0.0521	0.0597	0.0721	0.0639	0.077	0.077	0.0654	0.066	0.0551	0.0486	0.0629	0.0588	0.0588	0.0433	0.0399	0.049	0.0588	0.0501	0.0614	0.0722	0.069	0.0569	0.0582	0.0605	0.0744	0.0714	0.0653	0.0777	0.0777	0.0842	0.0759	0.0584	0.0495
DMPK1	0.0513	0.0539	0.0391	0.054	0.0493	0.0493	0.0473	0.0651	0.0498	0.0445	0.0471	0.0493	0.0387	0.063	0.1598	0.1563	0.0519	0.0397	0.0211	0.0223	0.033	0.033	0.0405	0.0468	0.0564	0.048	0.0593	0.048	0.048	0.0559	0.0556	0.044	0.0441	0.0387	0.0423	0.038	0.0529	0.1425	0.1799	0.0542	0.0508	0.0231	0.0268	0.0338	0.0338	0.0323	0.0271	0.0264	0.0336
DNAPK	0.0555	0.0665	0.0596	0.0554	0.0604	0.0604	0.0576	0.0604	0.0563	0.0621	0.0679	0.0654	0.0652	0.0631	0.0707	0.0711	0.0386	0.0517	0.0428	0.0455	0.0424	0.0424	0.0385	0.0534	0.0794	0.0534	0.0588	0.0565	0.0565	0.0478	0.0631	0.056	0.06	0.06	0.0717	0.0694	0.0622	0.0565	0.0689	0.05	0.0488	0.0468	0.0527	0.0447	0.0447	0.0407	0.0599	0.0655	0.0652
DRAK1	0.0584	0.0653	0.0576	0.0621	0.0557	0.0557	0.0488	0.0424	0.0513	0.0492	0.0515	0.0557	0.068	0.0626	0.0961	0.0812	0.0414	0.0624	0.0542	0.0539	0.0571	0.0571	0.054	0.0576	0.0725	0.0545	0.0577	0.0576	0.0576	0.0429	0.0345	0.0364	0.047	0.0454	0.0495	0.1063	0.0607	0.0839	0.0774	0.046	0.059	0.0624	0.0639	0.0575	0.0575	0.069	0.0523	0.051	0.0413
DSTYK	0.0539	0.0772	0.0747	0.07	0.055	0.055	0.0431	0.0364	0.0431	0.0411	0.0555	0.0425	0.0686	0.066	0.0617	0.0491	0.0455	0.055	0.1023	0.0844	0.0613	0.0613	0.0642	0.0457	0.079	0.0619	0.0603	0.0507	0.0507	0.0352	0.0424	0.0507	0.0438	0.0659	0.0482	0.0957	0.0565	0.0422	0.0376	0.0467	0.0534	0.1059	0.0892	0.0606	0.0606	0.0565	0.0302	0.041	0.0551
DYRK1A	0.0681	0.0647	0.0566	0.0478	0.0566	0.0566	0.0451	0.0589	0.0541	0.054	0.0621	0.0663	0.0479	0.0705	0.062	0.1018	0.0559	0.0515	0.0409	0.0397	0.0473	0.0473	0.0465	0.0612	0.0621	0.0582	0.0544	0.0551	0.0551	0.0427	0.0546	0.0551	0.0567	0.0479	0.059	0.0549	0.0592	0.0645	0.1233	0.0524	0.0513	0.0452	0.0517	0.0464	0.0464	0.046	0.0332	0.0637	0.0508
DYRK1B	0.0581	0.0677	0.053	0.1766	0.053	0.053	0.0352	0.0562	0.0462	0.0424	0.048	0.0578	0.047	0.0723	0.0881	0.1533	0.05	0.0531	0.0387	0.0326	0.0472	0.0472	0.0499	0.0596	0.0549	0.053	0.0567	0.0492	0.0492	0.032	0.0357	0.0445	0.0423	0.0379	0.0581	0.0509	0.0492	0.0715	0.1792	0.0485	0.0474	0.0931	0.0423	0.0524	0.0524	0.0395	0.0611	0.0782	0.0478
DYRK2	0.0582	0.0682	0.0638	0.0708	0.0526	0.0526	0.049	0.049	0.0517	0.0496	0.0603	0.0728	0.0596	0.0668	0.0506	0.0996	0.0482	0.0498	0.0526	0.0504	0.0608	0.0608	0.0698	0.0739	0.0618	0.0571	0.0588	0.0506	0.0506	0.0459	0.0496	0.0506	0.057	0.0496	0.0502	0.0586	0.0526	0.0505	0.1449	0.0486	0.0454	0.0494	0.0542	0.0605	0.0605	0.0702	0.0581	0.1047	0.0529
DYRK3	0.0529	0.0551	0.0497	0.0543	0.0529	0.0529	0.0421	0.0616	0.0525	0.0494	0.0632	0.0714	0.0554	0.0657	0.0655	0.1467	0.0437	0.0476	0.039	0.0386	0.0561	0.0561	0.0678	0.0521	0.0594	0.0503	0.0549	0.0522	0.0522	0.0391	0.0532	0.0522	0.0531	0.0515	0.0546	0.0567	0.0556	0.0648	0.19	0.0405	0.0418	0.0411	0.0439	0.0477	0.0477	0.0435	0.0303	0.0934	0.0373
DYRK4	0.0601	0.0648	0.0585	0.0614	0.0542	0.0542	0.0466	0.0529	0.0485	0.0459	0.0639	0.0753	0.0386	0.0652	0.0542	0.1164	0.061	0.0519	0.0486	0.0475	0.0575	0.0575	0.0847	0.0763	0.0663	0.0627	0.0565	0.0522	0.0522	0.043	0.0552	0.0525	0.0522	0.0426	0.0508	0.0515	0.0565	0.0504	0.1468	0.0539	0.0423	0.0471	0.05	0.051	0.051	0.0527	0.0618	0.0761	0.0617
EEF2K	0.0603	0.0627	0.0635	0.0586	0.0602	0.0602	0.0584	0.0597	0.0525	0.0647	0.0691	0.0602	0.0621	0.0514	0.0727	0.0695	0.0498	0.0573	0.044	0.0422	0.0756	0.0756	0.0863	0.0523	0.0695	0.0592	0.0588	0.0548	0.0548	0.0515	0.0548	0.0613	0.0687	0.0944	0.0552	0.0511	0.0517	0.0655	0.0638	0.0476	0.053	0.0537	0.0467	0.0578	0.0578	0.0443	0.0638	0.0778	0.0571
ERK1	0.0655	0.0733	0.0622	0.0665	0.0573	0.0573	0.0461	0.0426	0.0531	0.0534	0.064	0.0662	0.046	0.0653	0.0532	0.0495	0.0573	0.0547	0.0773	0.0703	0.0829	0.0829	0.0736	0.0697	0.0735	0.064	0.0671	0.0556	0.0556	0.0457	0.0482	0.0563	0.0644	0.0556	0.0558	0.0537	0.0538	0.0514	0.0532	0.0554	0.0503	0.0697	0.0794	0.0724	0.0724	0.0804	0.1026	0.0775	0.0721
ERK2	0.0556	0.0598	0.0538	0.0588	0.0602	0.0602	0.0405	0.0442	0.0536	0.0478	0.0602	0.0676	0.0619	0.071	0.0629	0.0693	0.0603	0.063	0.0721	0.0562	0.0684	0.0684	0.0694	0.0526	0.0601	0.0533	0.0601	0.0598	0.0598	0.0378	0.0633	0.0481	0.0584	0.0521	0.0556	0.061	0.0622	0.0594	0.0654	0.0644	0.0598	0.0709	0.0754	0.0693	0.0693	0.054	0.0869	0.0624	0.0588
ERK5	0.0608	0.0575	0.0668	0.0584	0.0593	0.0593	0.0593	0.06	0.0624	0.058	0.0603	0.0694	0.0524	0.0632	0.0581	0.0655	0.051	0.0589	0.0488	0.0477	0.053	0.053	0.061	0.0685	0.064	0.071	0.0659	0.0561	0.0561	0.0578	0.0524	0.0552	0.0574	0.0541	0.0547	0.0604	0.0537	0.0555	0.0526	0.0553	0.0561	0.0656	0.0657	0.0632	0.0632	0.0652	0.1101	0.0635	0.0704
ERK7	0.0699	0.0641	0.0633	0.0767	0.0611	0.0611	0.0538	0.0489	0.0444	0.048	0.0624	0.0628	0.0508	0.0628	0.0741	0.0728	0.0611	0.0524	0.0581	0.0505	0.0532	0.0532	0.0593	0.0624	0.0692	0.0612	0.0717	0.0595	0.0595	0.0553	0.0511	0.0564	0.0559	0.0514	0.0562	0.0599	0.0639	0.0586	0.0648	0.0605	0.0609	0.0525	0.0595	0.0522	0.0522	0.0533	0.0645	0.0881	0.0766
FAM20C	0.0496	0.062	0.0669	0.0649	0.0564	0.0564	0.0564	0.0442	0.049	0.0448	0.0613	0.0388	0.0593	0.0839	0.0527	0.0476	0.0534	0.0673	0.0856	0.0772	0.0617	0.0617	0.0697	0.0625	0.0741	0.0669	0.0522	0.0527	0.0527	0.0516	0.0464	0.0486	0.0522	0.0433	0.0433	0.0527	0.0601	0.0438	0.0441	0.0586	0.0633	0.0989	0.0895	0.0814	0.0814	0.065	0.0592	0.0855	0.0535
GAK	0.041	0.0489	0.0561	0.0578	0.0591	0.0591	0.0591	0.0623	0.0472	0.0502	0.0517	0.0942	0.0616	0.0644	0.0643	0.0675	0.0502	0.0575	0.0635	0.0605	0.0721	0.0721	0.0747	0.0406	0.0557	0.058	0.0613	0.058	0.058	0.0564	0.0501	0.0488	0.0514	0.0503	0.0587	0.0605	0.0654	0.0657	0.067	0.0611	0.0553	0.0671	0.0877	0.0915	0.0915	0.0721	0.0442	0.0522	0.0482
GCK	0.0661	0.0743	0.0557	0.0702	0.0595	0.0595	0.045	0.037	0.039	0.0505	0.0657	0.0683	0.0753	0.0628	0.0695	0.0729	0.0491	0.0571	0.0595	0.0523	0.075	0.075	0.0678	0.081	0.0805	0.0518	0.0641	0.0603	0.0603	0.0351	0.0351	0.0405	0.0501	0.0643	0.0649	0.0758	0.0588	0.0616	0.0658	0.0542	0.0562	0.0641	0.0603	0.0708	0.0708	0.0655	0.0764	0.0854	0.0451
GCN2	0.0485	0.0622	0.0631	0.063	0.0612	0.0612	0.0544	0.0484	0.0427	0.0485	0.0627	0.0573	0.0734	0.0689	0.0612	0.0743	0.0518	0.0543	0.0661	0.0621	0.0426	0.0426	0.0518	0.0485	0.0645	0.0592	0.0588	0.0587	0.0587	0.0493	0.0453	0.0488	0.0497	0.0506	0.059	0.0738	0.0692	0.0556	0.0519	0.0587	0.0611	0.0864	0.0684	0.0606	0.0606	0.051	0.0411	0.0544	0.057
GRK1	0.077	0.122	0.0682	0.0618	0.047	0.047	0.0375	0.0327	0.0289	0.0314	0.0388	0.0476	0.047	0.0526	0.0401	0.0399	0.0416	0.0578	0.1345	0.1024	0.0841	0.0841	0.0664	0.1575	0.076	0.0677	0.0555	0.0478	0.0478	0.0457	0.0369	0.0334	0.0379	0.0344	0.0389	0.0396	0.0496	0.0396	0.0478	0.0527	0.0549	0.0843	0.103	0.1084	0.1084	0.0858	0.1614	0.0537	0.0447
GRK2	0.0527	0.0493	0.0538	0.0588	0.0548	0.0548	0.054	0.0528	0.0518	0.0548	0.0671	0.0693	0.0698	0.0548	0.0537	0.0611	0.0536	0.0559	0.0791	0.0665	0.0747	0.0747	0.0922	0.0574	0.0528	0.053	0.0569	0.0559	0.0559	0.0478	0.0498	0.0529	0.0559	0.0538	0.0548	0.0622	0.057	0.0568	0.0587	0.0555	0.0582	0.083	0.0903	0.1228	0.1228	0.1517	0.0508	0.0451	0.0603
GRK3	0.0463	0.0529	0.0605	0.0619	0.0567	0.0567	0.0525	0.0625	0.0608	0.0567	0.0649	0.0724	0.0601	0.0547	0.0484	0.0549	0.0446	0.0556	0.0817	0.0704	0.101	0.101	0.1637	0.0573	0.0566	0.059	0.0542	0.0525	0.0525	0.0429	0.0503	0.0496	0.0588	0.0511	0.0498	0.0479	0.0525	0.0496	0.0647	0.0488	0.0548	0.1017	0.1046	0.161	0.161	0.179	0.0533	0.0484	0.0571
GRK4	0.0525	0.0599	0.0589	0.0588	0.0561	0.0561	0.0455	0.0409	0.0468	0.0467	0.0583	0.0573	0.0734	0.0583	0.0523	0.0479	0.0506	0.0561	0.1076	0.0868	0.0826	0.0826	0.1007	0.0574	0.0568	0.0585	0.0587	0.0528	0.0528	0.0477	0.0443	0.0491	0.0514	0.0502	0.0618	0.0641	0.0528	0.0458	0.0469	0.0494	0.0617	0.1027	0.0994	0.1029	0.1029	0.1213	0.0707	0.0545	0.0508
GRK5	0.0602	0.0684	0.0622	0.0638	0.0602	0.0602	0.0623	0.0525	0.0482	0.0481	0.0569	0.0667	0.0778	0.0607	0.0506	0.0474	0.0464	0.0553	0.0747	0.0615	0.08	0.08	0.1104	0.0697	0.0637	0.0603	0.0529	0.0562	0.0562	0.0562	0.0507	0.0524	0.0522	0.0537	0.0634	0.0724	0.0548	0.0489	0.0512	0.05	0.0579	0.0751	0.0675	0.1028	0.1028	0.1346	0.0575	0.0598	0.0501
GRK6	0.0508	0.0548	0.0592	0.0598	0.0581	0.0581	0.0623	0.0623	0.0517	0.0519	0.0607	0.0588	0.0596	0.0581	0.0513	0.0546	0.0456	0.0581	0.0832	0.0771	0.0891	0.0891	0.1	0.0518	0.055	0.063	0.058	0.0561	0.0561	0.0497	0.0559	0.0576	0.0561	0.0459	0.0542	0.0587	0.0596	0.0561	0.0589	0.0522	0.0604	0.0805	0.0844	0.0942	0.0942	0.1072	0.0421	0.0467	0.0512
GRK7	0.0683	0.0791	0.0512	0.0718	0.0504	0.0504	0.0442	0.0429	0.0346	0.0399	0.0365	0.0443	0.0504	0.0519	0.0493	0.0562	0.0429	0.0564	0.1327	0.1192	0.0882	0.0882	0.0984	0.1536	0.0613	0.0516	0.0541	0.0434	0.0434	0.0443	0.0325	0.0318	0.0341	0.0304	0.0359	0.0413	0.0411	0.0434	0.047	0.0428	0.0513	0.1461	0.1115	0.1215	0.1215	0.1121	0.1112	0.0726	0.0374
GSK3A	0.0768	0.0585	0.0672	0.0805	0.0578	0.0578	0.0567	0.0427	0.0477	0.0434	0.0531	0.0519	0.0649	0.0578	0.0681	0.0596	0.0522	0.0573	0.0802	0.0617	0.0627	0.0627	0.0995	0.0836	0.0842	0.0751	0.0729	0.0538	0.0538	0.0424	0.0389	0.0421	0.0439	0.0403	0.0454	0.0487	0.0538	0.0624	0.0559	0.0526	0.0664	0.0815	0.0826	0.107	0.107	0.0856	0.0971	0.1533	0.0669
GSK3B	0.0644	0.0709	0.0676	0.0716	0.0589	0.0589	0.0611	0.0589	0.0606	0.0569	0.0619	0.0586	0.0635	0.0599	0.0576	0.0572	0.0526	0.0503	0.0488	0.0488	0.0545	0.0545	0.0547	0.0634	0.0693	0.0601	0.0689	0.0582	0.0582	0.0578	0.0537	0.0568	0.0554	0.054	0.0599	0.0615	0.0582	0.0652	0.0624	0.0554	0.0598	0.057	0.05	0.0681	0.0681	0.0676	0.0663	0.0864	0.096
HASPIN	0.0775	0.0522	0.0492	0.0495	0.0522	0.0522	0.0578	0.1577	0.038	0.0457	0.0478	0.0615	0.0542	0.0593	0.0721	0.0784	0.0424	0.0449	0.0304	0.0309	0.0583	0.0583	0.0593	0.058	0.058	0.0529	0.0615	0.0559	0.0559	0.0559	0.0496	0.0904	0.0549	0.0551	0.057	0.054	0.0567	0.0819	0.0923	0.0573	0.0434	0.0373	0.0451	0.0546	0.0546	0.0437	0.066	0.0648	0.052
HGK	0.0716	0.0745	0.077	0.0725	0.0578	0.0578	0.0535	0.0475	0.0442	0.0495	0.0517	0.0612	0.0641	0.0652	0.0692	0.0664	0.0551	0.0496	0.0578	0.042	0.0587	0.0587	0.0492	0.059	0.0632	0.0605	0.0622	0.059	0.059	0.0526	0.0437	0.0475	0.061	0.0555	0.0664	0.0752	0.0672	0.0649	0.0684	0.0582	0.0546	0.0483	0.0537	0.0565	0.0565	0.0511	0.0578	0.0726	0.0622
HIPK1	0.0712	0.0583	0.0532	0.0591	0.0524	0.0524	0.0467	0.0519	0.0494	0.0437	0.0466	0.0749	0.0486	0.0621	0.0744	0.1326	0.0524	0.0546	0.0421	0.0373	0.0618	0.0618	0.0613	0.0719	0.0663	0.0591	0.0588	0.0467	0.0467	0.0415	0.046	0.0515	0.0467	0.0393	0.0426	0.0461	0.052	0.0767	0.1814	0.0504	0.0414	0.0423	0.0448	0.0553	0.0553	0.0381	0.0631	0.0749	0.0547
HIPK2	0.0877	0.0643	0.0636	0.0656	0.0584	0.0584	0.0421	0.0404	0.0443	0.0384	0.0479	0.0685	0.046	0.0642	0.0648	0.1014	0.0584	0.0571	0.0584	0.0525	0.0726	0.0726	0.0701	0.1201	0.073	0.0627	0.0588	0.0529	0.0529	0.0338	0.0331	0.0406	0.0424	0.0338	0.0428	0.0386	0.0529	0.0616	0.1401	0.0575	0.0522	0.0562	0.059	0.0749	0.0749	0.0593	0.0622	0.078	0.0504
HIPK3	0.0688	0.0508	0.051	0.0453	0.056	0.056	0.0478	0.0537	0.0676	0.056	0.0775	0.0736	0.0464	0.0608	0.0648	0.1061	0.0579	0.0454	0.0363	0.0358	0.0544	0.0544	0.0552	0.061	0.0566	0.0628	0.0548	0.0562	0.0562	0.054	0.0619	0.0495	0.0644	0.078	0.0562	0.0527	0.0505	0.0596	0.1452	0.047	0.0321	0.0314	0.0371	0.0438	0.0438	0.0412	0.0423	0.0622	0.0744
HIPK4	0.0675	0.0741	0.0569	0.0663	0.0569	0.0569	0.0466	0.0495	0.0569	0.0432	0.0663	0.072	0.0737	0.0635	0.049	0.0863	0.0495	0.0503	0.0521	0.0423	0.0394	0.0394	0.0528	0.1248	0.0747	0.0585	0.0588	0.0508	0.0508	0.0394	0.0482	0.0659	0.0526	0.048	0.051	0.0562	0.0472	0.0508	0.1181	0.0447	0.0376	0.041	0.0413	0.0496	0.0496	0.041	0.0669	0.0516	0.05
HPK1	0.0641	0.0675	0.0631	0.0644	0.0627	0.0627	0.0526	0.0449	0.0439	0.0549	0.0651	0.0706	0.0676	0.0627	0.0875	0.0789	0.0488	0.0518	0.0399	0.0361	0.0775	0.0775	0.0612	0.0562	0.0757	0.056	0.0641	0.056	0.056	0.0487	0.0415	0.0469	0.0527	0.0673	0.0727	0.0808	0.0636	0.0741	0.082	0.0522	0.05	0.0384	0.0411	0.0737	0.0737	0.0558	0.0451	0.0713	0.0557
HRI	0.0465	0.0527	0.0576	0.059	0.0589	0.0589	0.0626	0.0757	0.0636	0.061	0.0771	0.0747	0.0848	0.0566	0.0589	0.0685	0.041	0.0428	0.0395	0.0364	0.0371	0.0371	0.0466	0.043	0.0524	0.0571	0.0575	0.0587	0.0587	0.0547	0.0644	0.0626	0.0632	0.0677	0.0751	0.0934	0.0605	0.0587	0.0606	0.0442	0.0486	0.0512	0.0426	0.0381	0.0381	0.0431	0.0409	0.055	0.0615
HUNK	0.054	0.0806	0.0745	0.0625	0.0557	0.0557	0.0495	0.0561	0.0557	0.0477	0.0447	0.0635	0.0555	0.0641	0.0725	0.0765	0.0427	0.0606	0.053	0.0489	0.0428	0.0428	0.0474	0.0462	0.0678	0.0667	0.0588	0.0581	0.0581	0.049	0.0554	0.0816	0.061	0.0469	0.0581	0.0675	0.0557	0.0597	0.0567	0.0469	0.0584	0.0523	0.07	0.0483	0.0483	0.0461	0.0565	0.0631	0.0681
ICK	0.0611	0.0605	0.0519	0.0588	0.0588	0.0588	0.0457	0.0472	0.0561	0.0547	0.0583	0.0623	0.0677	0.065	0.0646	0.0778	0.0588	0.0539	0.0629	0.0515	0.0475	0.0475	0.0495	0.07	0.0633	0.0611	0.0651	0.0578	0.0578	0.0465	0.0452	0.0491	0.0606	0.0542	0.0523	0.0669	0.0578	0.0713	0.0909	0.0608	0.0541	0.0472	0.0485	0.0487	0.0487	0.04	0.0641	0.0432	0.0547
IKKA	0.0577	0.0824	0.0758	0.0786	0.0466	0.0466	0.0391	0.0232	0.0322	0.0348	0.0387	0.0331	0.0466	0.0656	0.0327	0.028	0.0523	0.0719	0.151	0.135	0.0626	0.0626	0.0579	0.1098	0.0911	0.0675	0.063	0.0464	0.0464	0.0322	0.0288	0.0325	0.0464	0.0354	0.04	0.0407	0.0522	0.0245	0.0185	0.0575	0.0688	0.1274	0.1265	0.0918	0.0918	0.0774	0.1213	0.0658	0.0457
IKKB	0.0572	0.0721	0.0718	0.0661	0.0545	0.0545	0.0524	0.0436	0.0404	0.0434	0.0585	0.0508	0.0545	0.0594	0.042	0.0495	0.0534	0.0609	0.1009	0.0891	0.1137	0.1137	0.0889	0.0688	0.0732	0.0674	0.0617	0.0534	0.0534	0.0473	0.0441	0.0444	0.0534	0.0442	0.0501	0.0431	0.0553	0.0436	0.0574	0.0516	0.0581	0.0924	0.1058	0.1159	0.1159	0.0871	0.0769	0.059	0.0553
IKKE	0.0564	0.0709	0.0742	0.0657	0.0567	0.0567	0.0507	0.0437	0.0443	0.0475	0.0583	0.0573	0.0542	0.0668	0.0545	0.0567	0.0487	0.0622	0.0787	0.0749	0.059	0.059	0.0606	0.0626	0.0847	0.0657	0.0633	0.0554	0.0554	0.0391	0.0468	0.0553	0.0546	0.0488	0.054	0.0562	0.0636	0.0518	0.0497	0.0554	0.0595	0.0796	0.0725	0.0694	0.0694	0.0666	0.0762	0.0833	0.0655
IRAK1	0.0409	0.0596	0.0579	0.0807	0.0592	0.0592	0.0628	0.0812	0.0572	0.0661	0.0641	0.0749	0.0476	0.0762	0.0592	0.0756	0.0497	0.0573	0.0328	0.037	0.0425	0.0425	0.0496	0.0329	0.0497	0.0493	0.0645	0.0634	0.0634	0.0685	0.0761	0.0639	0.0634	0.0691	0.0746	0.0656	0.0636	0.0625	0.0581	0.0478	0.0783	0.0371	0.0393	0.0643	0.0643	0.0489	0.0273	0.0514	0.0616
IRAK4	0.0718	0.0758	0.0679	0.0647	0.0526	0.0526	0.0478	0.0523	0.0455	0.0492	0.0526	0.0568	0.0519	0.0679	0.0894	0.0936	0.051	0.0586	0.0354	0.0326	0.0512	0.0512	0.0449	0.0659	0.0716	0.0667	0.0595	0.057	0.057	0.0524	0.0437	0.0501	0.0533	0.057	0.0563	0.0596	0.0595	0.0862	0.088	0.0508	0.0671	0.0355	0.0364	0.0443	0.0443	0.0317	0.0653	0.0799	0.0561
IRE1	0.0535	0.0736	0.0631	0.0588	0.0566	0.0566	0.0571	0.0614	0.0571	0.0512	0.0513	0.0566	0.0545	0.0628	0.0879	0.0754	0.0484	0.0562	0.0439	0.0459	0.0583	0.0583	0.0539	0.0577	0.0757	0.0653	0.0585	0.0551	0.0551	0.0536	0.0558	0.0512	0.0551	0.0416	0.0522	0.0544	0.0557	0.0872	0.0855	0.0517	0.0607	0.0478	0.0489	0.0588	0.0588	0.0457	0.0632	0.0937	0.0621
IRE2	0.0538	0.0593	0.057	0.0585	0.0538	0.0538	0.0414	0.0468	0.0407	0.0414	0.0409	0.0505	0.0525	0.0727	0.0944	0.1049	0.0672	0.0687	0.0565	0.0512	0.0431	0.0431	0.0331	0.0537	0.0612	0.058	0.0588	0.054	0.054	0.0447	0.043	0.0408	0.0442	0.0398	0.0505	0.0585	0.0689	0.0899	0.0921	0.0671	0.0812	0.0525	0.054	0.0458	0.0458	0.0279	0.0641	0.0774	0.0509
JNK1	0.0818	0.0623	0.0692	0.0588	0.0573	0.0573	0.05	0.0449	0.0403	0.0437	0.0553	0.0698	0.0505	0.0631	0.0465	0.0573	0.0709	0.0486	0.0834	0.0622	0.0791	0.0791	0.1136	0.0734	0.0604	0.0666	0.062	0.0566	0.0566	0.0524	0.0428	0.0443	0.0566	0.0505	0.0509	0.0584	0.063	0.0441	0.0457	0.0634	0.0498	0.0946	0.083	0.0803	0.0803	0.1512	0.0784	0.0646	0.0688
JNK2	0.0813	0.0677	0.0669	0.0588	0.0557	0.0557	0.049	0.0471	0.0543	0.0471	0.0557	0.0632	0.0521	0.0544	0.0787	0.0602	0.0598	0.0553	0.0563	0.0511	0.0586	0.0586	0.0492	0.0727	0.067	0.0686	0.0643	0.0609	0.0609	0.0215	0.0506	0.0589	0.0609	0.0568	0.0638	0.0602	0.0516	0.0637	0.0551	0.0621	0.0521	0.0699	0.0644	0.0573	0.0573	0.0475	0.0685	0.0713	0.0732
JNK3	0.0784	0.0674	0.0689	0.0588	0.0569	0.0569	0.0537	0.0434	0.0379	0.0425	0.0515	0.065	0.0569	0.0567	0.0443	0.0629	0.0632	0.0546	0.0836	0.0692	0.0759	0.0759	0.0831	0.0725	0.0623	0.0718	0.0641	0.0592	0.0592	0.0496	0.0415	0.0443	0.0592	0.0502	0.0566	0.0649	0.0608	0.046	0.0543	0.0595	0.0494	0.0816	0.0754	0.0687	0.0687	0.0967	0.0704	0.0667	0.0715
KHS1	0.0809	0.0834	0.0767	0.0716	0.0573	0.0573	0.0533	0.0388	0.0357	0.0482	0.0573	0.0597	0.0632	0.0602	0.0763	0.0734	0.0516	0.0555	0.0435	0.0424	0.0598	0.0598	0.0649	0.0732	0.078	0.0606	0.0611	0.0585	0.0585	0.0459	0.0403	0.0447	0.0502	0.0585	0.0617	0.0723	0.064	0.0733	0.0737	0.0564	0.0549	0.0445	0.0478	0.0551	0.0551	0.0518	0.0587	0.0805	0.0566
KHS2	0.0654	0.0774	0.0629	0.0722	0.0591	0.0591	0.049	0.0454	0.0375	0.0507	0.0542	0.0592	0.0629	0.0628	0.0879	0.0852	0.0508	0.0591	0.0491	0.0404	0.0777	0.0777	0.068	0.0662	0.0817	0.0567	0.0679	0.0567	0.0567	0.0409	0.0409	0.044	0.0511	0.0583	0.0569	0.068	0.0611	0.0788	0.0871	0.0546	0.051	0.05	0.0526	0.0663	0.0663	0.0501	0.0635	0.089	0.0479
KIS	0.056	0.0585	0.0577	0.0494	0.0577	0.0577	0.0446	0.0548	0.0719	0.044	0.0421	0.0441	0.0666	0.0855	0.0966	0.0441	0.0394	0.0692	0.065	0.06	0.166	0.166	0.052	0.0683	0.0599	0.0565	0.0562	0.0559	0.0559	0.0432	0.0539	0.0559	0.0413	0.0437	0.0419	0.1054	0.0513	0.0677	0.0398	0.0452	0.075	0.0838	0.067	0.112	0.112	0.0802	0.0686	0.0656	0.0513
LATS1	0.049	0.064	0.0471	0.0724	0.049	0.049	0.0361	0.028	0.0306	0.0436	0.0359	0.0508	0.0496	0.2467	0.0571	0.0675	0.0422	0.0511	0.0592	0.0415	0.0352	0.0352	0.036	0.0838	0.0615	0.0638	0.059	0.0556	0.0556	0.0359	0.0283	0.0365	0.047	0.0493	0.0548	0.0881	0.094	0.0676	0.0701	0.0602	0.0552	0.0556	0.0483	0.0352	0.0352	0.034	0.1376	0.0502	0.0376
LATS2	0.0401	0.0416	0.0362	0.0684	0.0395	0.0395	0.0262	0.0181	0.0269	0.0258	0.0395	0.0456	0.0613	0.3646	0.0661	0.0838	0.0423	0.0357	0.0279	0.0181	0.0205	0.0205	0.026	0.0789	0.0678	0.0675	0.0647	0.0577	0.0577	0.0321	0.0289	0.0345	0.0541	0.0577	0.0568	0.0633	0.0798	0.0744	0.1045	0.0637	0.0544	0.0382	0.0435	0.0325	0.0325	0.0322	0.0869	0.0452	0.0451
LKB1	0.1095	0.0754	0.0716	0.055	0.0552	0.0552	0.0313	0.0289	0.0333	0.0456	0.0552	0.0456	0.069	0.063	0.0878	0.0745	0.053	0.0699	0.0487	0.0377	0.0494	0.0494	0.0528	0.075	0.0621	0.0551	0.0513	0.0504	0.0504	0.0293	0.0285	0.0369	0.0403	0.0885	0.0564	0.176	0.0664	0.0504	0.0487	0.047	0.0505	0.0455	0.0434	0.0419	0.0419	0.0372	0.068	0.1169	0.0562
LOK	0.0639	0.0754	0.0678	0.0732	0.0497	0.0497	0.0479	0.0395	0.0385	0.0452	0.0497	0.0463	0.0452	0.0675	0.1064	0.1017	0.0482	0.0679	0.0532	0.0356	0.0512	0.0512	0.0503	0.0671	0.0794	0.0574	0.0703	0.0516	0.0516	0.0468	0.0422	0.0451	0.0504	0.05	0.0516	0.0616	0.0681	0.0955	0.0929	0.0562	0.0492	0.0409	0.0456	0.0504	0.0504	0.048	0.05	0.0551	0.0513
LRRK2	0.0582	0.0584	0.0594	0.061	0.0584	0.0584	0.0571	0.0533	0.0505	0.0617	0.0641	0.0646	0.0864	0.0611	0.0633	0.0807	0.0478	0.0488	0.0411	0.0436	0.0548	0.0548	0.0695	0.0646	0.0623	0.0579	0.0554	0.0563	0.0563	0.0498	0.0446	0.0495	0.0563	0.0722	0.0636	0.0972	0.0558	0.0658	0.0821	0.0483	0.0474	0.0403	0.0423	0.0506	0.0506	0.0525	0.0592	0.0626	0.0525
MAK	0.1117	0.0881	0.0684	0.0604	0.0508	0.0508	0.0483	0.0438	0.0425	0.0503	0.0508	0.0614	0.0427	0.0585	0.0582	0.08	0.0604	0.0427	0.0485	0.0438	0.0532	0.0532	0.0537	0.1058	0.0781	0.0683	0.0663	0.0472	0.0472	0.0477	0.0381	0.0416	0.0472	0.0372	0.0426	0.0427	0.0504	0.0624	0.1521	0.0528	0.0431	0.0443	0.0459	0.05	0.05	0.0447	0.1368	0.0384	0.0491
MAP3K15	0.0705	0.0731	0.0582	0.0551	0.0603	0.0603	0.0727	0.0448	0.0447	0.0547	0.0649	0.0538	0.0603	0.0686	0.0615	0.0605	0.0634	0.0581	0.0464	0.0437	0.0641	0.0641	0.0706	0.0804	0.0758	0.0601	0.0654	0.0601	0.0601	0.0523	0.0393	0.0463	0.0527	0.0503	0.0692	0.0634	0.0567	0.0623	0.0675	0.0648	0.0702	0.0454	0.0435	0.0546	0.0546	0.055	0.0941	0.0609	0.0669
MAPKAPK2	0.0835	0.0216	0.0444	0.0525	0.0578	0.0578	0.0649	0.0752	0.097	0.0668	0.0815	0.0578	0.1398	0.0394	0.03	0.0938	0.0554	0.0203	0.0158	0.0129	0.0215	0.0215	0.038	0.0474	0.0588	0.072	0.0643	0.0561	0.0561	0.0426	0.041	0.0561	0.0721	0.0388	0.0353	0.0389	0.0628	0.1032	0.0949	0.0784	0.0496	0.0394	0.0689	0.0297	0.0297	0.0328	0.0523	0.0262	0.0355
MAPKAPK3	0.0677	0.0267	0.0387	0.0431	0.0662	0.0662	0.0662	0.0769	0.1004	0.0703	0.1156	0.0675	0.1235	0.0405	0.038	0.083	0.0405	0.0212	0.012	0.011	0.0196	0.0196	0.0331	0.0369	0.0518	0.0655	0.0489	0.0527	0.0527	0.0513	0.0468	0.0658	0.0738	0.0527	0.0548	0.0473	0.0659	0.1053	0.0966	0.0666	0.0447	0.0291	0.0449	0.0273	0.0273	0.0336	0.0519	0.0361	0.052
MAPKAPK5	0.044	0.031	0.0459	0.0439	0.0459	0.0459	0.0526	0.0727	0.0936	0.0747	0.1051	0.0864	0.1109	0.0449	0.0457	0.0751	0.0365	0.0372	0.0254	0.0184	0.0359	0.0359	0.0537	0.0301	0.0387	0.0511	0.0512	0.0547	0.0547	0.0478	0.0491	0.0698	0.0747	0.0652	0.0843	0.1072	0.0603	0.0721	0.0777	0.0547	0.0378	0.0286	0.0508	0.0352	0.0352	0.074	0.0189	0.0294	0.0385
MARK1	0.0456	0.0533	0.0572	0.0815	0.0533	0.0533	0.0531	0.0573	0.0891	0.0749	0.0694	0.0516	0.0602	0.0505	0.0741	0.0868	0.0507	0.0435	0.042	0.0409	0.0361	0.0361	0.0446	0.0504	0.063	0.0573	0.0588	0.0569	0.0569	0.0469	0.0385	0.044	0.0569	0.0617	0.064	0.0741	0.0736	0.0815	0.1032	0.0473	0.0509	0.046	0.0409	0.0407	0.0407	0.0388	0.0421	0.0327	0.0425
MARK2	0.0446	0.0575	0.0619	0.0806	0.0557	0.0557	0.0443	0.0548	0.0886	0.0652	0.063	0.0534	0.0672	0.0557	0.068	0.0762	0.047	0.0498	0.0496	0.0529	0.0386	0.0386	0.0466	0.052	0.0685	0.0732	0.0588	0.0557	0.0557	0.0404	0.0374	0.0427	0.0536	0.0557	0.0557	0.0752	0.0653	0.0763	0.0792	0.0549	0.0593	0.0562	0.0544	0.0445	0.0445	0.0439	0.0494	0.0456	0.0479
MARK3	0.0567	0.0607	0.0685	0.0722	0.0567	0.0567	0.0485	0.0481	0.0876	0.0625	0.0657	0.0538	0.0633	0.0506	0.0825	0.0852	0.0424	0.0369	0.0446	0.0423	0.0337	0.0337	0.0433	0.0666	0.0776	0.0698	0.0588	0.0539	0.0539	0.0396	0.0332	0.0378	0.049	0.058	0.0504	0.07	0.0701	0.1007	0.0894	0.0475	0.0539	0.045	0.0413	0.0427	0.0427	0.0404	0.0544	0.0404	0.0474
MARK4	0.0525	0.0678	0.0777	0.0689	0.0572	0.0572	0.0572	0.0481	0.0749	0.057	0.0604	0.0482	0.0667	0.0575	0.0784	0.0705	0.0476	0.0443	0.0515	0.0398	0.0415	0.0415	0.0401	0.0649	0.0777	0.0778	0.0588	0.0588	0.0588	0.0418	0.0359	0.0427	0.0613	0.0515	0.0588	0.0689	0.0652	0.0786	0.0789	0.0456	0.0537	0.0471	0.0497	0.0462	0.0462	0.0472	0.0636	0.0559	0.0549
MASTL	0.0628	0.0752	0.0718	0.0635	0.0561	0.0561	0.0535	0.0494	0.0553	0.0553	0.0589	0.0604	0.0744	0.0865	0.0523	0.0561	0.0495	0.062	0.0388	0.0376	0.0553	0.0553	0.0461	0.0568	0.0708	0.0615	0.0544	0.0568	0.0568	0.0413	0.0409	0.0386	0.0552	0.0602	0.0878	0.0792	0.0774	0.0562	0.059	0.0537	0.0786	0.0406	0.0422	0.0496	0.0496	0.049	0.0596	0.0602	0.0524
MEK1	0.055	0.048	0.0608	0.0588	0.0555	0.0555	0.0575	0.0553	0.0555	0.0534	0.1063	0.0591	0.0594	0.0583	0.0544	0.0534	0.0521	0.0519	0.0637	0.0559	0.0542	0.0542	0.0514	0.0474	0.053	0.0588	0.0606	0.0588	0.0588	0.0624	0.0565	0.0524	0.0621	0.0609	0.0641	0.0653	0.0654	0.0506	0.0543	0.0527	0.0573	0.0663	0.0705	0.067	0.067	0.0614	0.0416	0.0427	0.06
MEK2	0.0654	0.0628	0.0637	0.0552	0.0592	0.0592	0.0672	0.0429	0.0464	0.0555	0.0567	0.0737	0.0734	0.0586	0.0592	0.0644	0.0482	0.0566	0.0593	0.046	0.0538	0.0538	0.0561	0.0504	0.0671	0.0565	0.0609	0.0579	0.0579	0.0464	0.0476	0.0579	0.0618	0.0616	0.0772	0.0811	0.0614	0.047	0.0547	0.0491	0.0542	0.0664	0.0595	0.0436	0.0436	0.0467	0.0406	0.0434	0.0626
MEK5	0.0526	0.0567	0.0544	0.0554	0.0528	0.0528	0.0496	0.0504	0.052	0.0523	0.0704	0.0779	0.0786	0.0686	0.0639	0.07	0.0487	0.0526	0.0528	0.0487	0.0756	0.0756	0.0634	0.0531	0.0636	0.0578	0.0588	0.0578	0.0578	0.0465	0.0435	0.0461	0.0555	0.0638	0.0656	0.081	0.0644	0.0651	0.0732	0.0491	0.0557	0.0583	0.0578	0.0689	0.0689	0.0491	0.0628	0.0683	0.06
MEKK1	0.0629	0.0982	0.0609	0.0645	0.0609	0.0609	0.0383	0.0478	0.0332	0.049	0.0493	0.0642	0.0528	0.0697	0.0527	0.0687	0.0448	0.0639	0.0713	0.0725	0.0617	0.0617	0.0802	0.056	0.0782	0.0597	0.0588	0.0577	0.0577	0.0432	0.0424	0.0421	0.0467	0.0624	0.0577	0.0906	0.0691	0.0529	0.0561	0.0493	0.0586	0.0713	0.0637	0.056	0.056	0.0485	0.0667	0.0845	0.0629
MEKK2	0.0584	0.0718	0.0659	0.0613	0.0584	0.0584	0.0601	0.0487	0.0437	0.0511	0.0543	0.0564	0.0634	0.0626	0.063	0.0559	0.0442	0.0519	0.0803	0.0683	0.0938	0.0938	0.0713	0.0599	0.0723	0.0631	0.0588	0.0565	0.0565	0.05	0.043	0.0441	0.0528	0.0594	0.051	0.056	0.0598	0.0556	0.0576	0.0467	0.0565	0.0881	0.0843	0.0721	0.0721	0.059	0.0604	0.0973	0.0574
MEKK3	0.0438	0.0539	0.0563	0.0553	0.0594	0.0594	0.0544	0.0511	0.0527	0.0555	0.0654	0.0633	0.0714	0.0665	0.0679	0.062	0.0495	0.0608	0.0661	0.0594	0.1456	0.1456	0.0959	0.0433	0.0537	0.0528	0.0544	0.0577	0.0577	0.0539	0.0525	0.0547	0.062	0.0562	0.0646	0.0632	0.0577	0.0648	0.0641	0.0436	0.0594	0.081	0.0725	0.1068	0.1068	0.0603	0.0425	0.0781	0.0435
MEKK6	0.0634	0.0677	0.0677	0.0531	0.0605	0.0605	0.0586	0.0361	0.0506	0.0511	0.0515	0.0518	0.062	0.0731	0.0774	0.0841	0.0673	0.0605	0.0354	0.0419	0.0538	0.0538	0.054	0.0485	0.0642	0.0606	0.0537	0.0599	0.0599	0.0597	0.0426	0.0447	0.0771	0.0547	0.0698	0.0658	0.0777	0.0767	0.0692	0.0599	0.0563	0.0346	0.0377	0.0497	0.0497	0.0433	0.0455	0.0677	0.073
MELK	0.0605	0.052	0.0545	0.0562	0.0531	0.0531	0.0479	0.0665	0.1037	0.0718	0.0692	0.0474	0.0451	0.0512	0.0879	0.098	0.0531	0.0418	0.0262	0.0231	0.0299	0.0299	0.0304	0.0597	0.0727	0.0661	0.0588	0.0531	0.0531	0.0412	0.0393	0.0448	0.0531	0.0396	0.0489	0.0648	0.0652	0.1223	0.1065	0.0497	0.0598	0.0276	0.0387	0.0258	0.0258	0.0225	0.0442	0.0416	0.0446
MINK	0.0621	0.0708	0.0756	0.0732	0.0576	0.0576	0.0576	0.0526	0.043	0.0512	0.0471	0.065	0.0575	0.0639	0.0576	0.0702	0.0563	0.064	0.0586	0.0471	0.067	0.067	0.0622	0.0564	0.07	0.0634	0.0662	0.0586	0.0586	0.0568	0.0466	0.0459	0.0539	0.0629	0.0676	0.0695	0.0637	0.0557	0.0571	0.0586	0.0604	0.059	0.0524	0.063	0.063	0.0399	0.0498	0.0698	0.0599
MLK1	0.0529	0.0664	0.0659	0.0704	0.0563	0.0563	0.0534	0.0522	0.0433	0.0486	0.0575	0.0563	0.0534	0.0579	0.0519	0.0621	0.053	0.0635	0.0851	0.0766	0.0923	0.0923	0.0908	0.0582	0.0692	0.0663	0.0659	0.0559	0.0559	0.0488	0.0432	0.0446	0.0547	0.0484	0.0438	0.0525	0.0562	0.0587	0.0668	0.055	0.0559	0.0924	0.0852	0.0909	0.0909	0.0597	0.0676	0.0709	0.0628
MLK2	0.0753	0.0818	0.0868	0.0674	0.056	0.056	0.0498	0.035	0.0419	0.0427	0.0517	0.052	0.073	0.0689	0.056	0.059	0.0559	0.0596	0.0655	0.0449	0.0584	0.0584	0.0429	0.0921	0.084	0.0723	0.0617	0.062	0.062	0.0374	0.0318	0.041	0.0517	0.0408	0.0496	0.0643	0.0654	0.0635	0.0563	0.062	0.0691	0.0652	0.0535	0.0538	0.0538	0.0362	0.089	0.0752	0.066
MLK3	0.0825	0.0816	0.0713	0.0639	0.0584	0.0584	0.0531	0.0299	0.046	0.0373	0.0421	0.0418	0.0307	0.067	0.0708	0.0584	0.0509	0.0586	0.1049	0.0731	0.0714	0.0714	0.0633	0.0961	0.0787	0.0601	0.0565	0.0541	0.0541	0.0329	0.0311	0.0424	0.0441	0.047	0.0541	0.0544	0.0606	0.053	0.054	0.0523	0.0557	0.0975	0.0859	0.0812	0.0812	0.0623	0.0963	0.0803	0.0621
MLK4	0.0633	0.0731	0.0629	0.0509	0.0595	0.0595	0.0401	0.0286	0.0358	0.0385	0.0482	0.0521	0.0485	0.0625	0.0605	0.0665	0.0582	0.0595	0.1059	0.0956	0.0794	0.0794	0.0716	0.0698	0.0807	0.0617	0.0613	0.0531	0.0531	0.035	0.0289	0.0302	0.0481	0.0397	0.0458	0.0521	0.066	0.0488	0.0531	0.0569	0.0684	0.1082	0.1064	0.0755	0.0755	0.0654	0.0698	0.0689	0.0549
MNK1	0.0738	0.0556	0.0735	0.0852	0.057	0.057	0.0737	0.0588	0.0704	0.057	0.0427	0.0591	0.049	0.0509	0.0927	0.0975	0.0448	0.0513	0.0253	0.0238	0.0398	0.0398	0.0554	0.0755	0.0763	0.0519	0.0703	0.0519	0.0519	0.0447	0.0368	0.0442	0.0461	0.0398	0.0524	0.0526	0.0656	0.1269	0.1321	0.0488	0.0631	0.0213	0.0218	0.0376	0.0376	0.0351	0.0825	0.0716	0.0437
MNK2	0.0878	0.0615	0.0723	0.0713	0.0574	0.0574	0.0867	0.0654	0.0864	0.0574	0.0558	0.0554	0.0515	0.0528	0.0821	0.0725	0.0451	0.0381	0.013	0.016	0.0336	0.0336	0.0378	0.093	0.0908	0.0751	0.0612	0.0529	0.0529	0.044	0.0421	0.0535	0.0528	0.0424	0.0529	0.0419	0.06	0.1027	0.1053	0.052	0.0536	0.0167	0.0211	0.0331	0.0331	0.0381	0.087	0.09	0.0471
MOK	0.0653	0.0612	0.048	0.0476	0.0539	0.0539	0.0366	0.0509	0.0448	0.0531	0.0601	0.0773	0.0597	0.064	0.0802	0.1354	0.0539	0.0461	0.0309	0.0325	0.0456	0.0456	0.0473	0.0565	0.0523	0.0465	0.0485	0.0465	0.0465	0.0366	0.0429	0.0435	0.0556	0.0435	0.0438	0.0477	0.0507	0.0841	0.2556	0.0481	0.0369	0.026	0.0298	0.0313	0.0313	0.0278	0.0738	0.0379	0.0426
MOS	0.0745	0.0714	0.0671	0.0679	0.0561	0.0561	0.0562	0.0513	0.0567	0.0483	0.0498	0.0705	0.0561	0.0547	0.0552	0.0504	0.0517	0.0546	0.0738	0.0578	0.0687	0.0687	0.0682	0.0785	0.0701	0.0607	0.0519	0.0575	0.0575	0.0477	0.0407	0.0435	0.054	0.0509	0.066	0.0613	0.0527	0.0575	0.0563	0.0566	0.0595	0.0672	0.0767	0.0755	0.0755	0.062	0.0745	0.0795	0.0601
MPSK1	0.0907	0.0561	0.0649	0.067	0.0565	0.0565	0.0468	0.0538	0.051	0.0582	0.0565	0.0648	0.0663	0.0622	0.0582	0.0875	0.0565	0.0515	0.0408	0.0342	0.0497	0.0497	0.0382	0.0841	0.0663	0.066	0.0618	0.0566	0.0566	0.0566	0.0526	0.056	0.0565	0.0661	0.0598	0.0644	0.0553	0.0622	0.0656	0.0499	0.047	0.0521	0.0396	0.0493	0.0493	0.0387	0.1529	0.0475	0.0582
MRCKA	0.0392	0.037	0.0456	0.0559	0.0454	0.0454	0.0345	0.0405	0.0454	0.0372	0.0479	0.0479	0.0476	0.0611	0.1991	0.1758	0.0536	0.0404	0.0284	0.0189	0.0325	0.0325	0.023	0.0585	0.045	0.0405	0.0588	0.045	0.045	0.0377	0.0383	0.0417	0.0472	0.0446	0.0423	0.0531	0.0718	0.134	0.1825	0.0498	0.0525	0.0312	0.0293	0.0322	0.0322	0.0259	0.0292	0.026	0.028
MRCKB	0.0515	0.0613	0.0542	0.0479	0.0478	0.0478	0.0452	0.0463	0.038	0.039	0.0496	0.0503	0.0445	0.0583	0.1494	0.1651	0.0463	0.0478	0.0251	0.0282	0.0359	0.0359	0.0365	0.0513	0.0573	0.0559	0.0588	0.0456	0.0456	0.0375	0.0383	0.0411	0.0456	0.0422	0.0432	0.0499	0.0624	0.1447	0.1784	0.0501	0.0445	0.0278	0.0298	0.0381	0.0381	0.0328	0.0218	0.0259	0.0327
MSK1	0.0543	0.0695	0.0613	0.0612	0.0543	0.0543	0.0456	0.0458	0.0607	0.0566	0.0535	0.0512	0.0706	0.0606	0.0709	0.1329	0.0455	0.0476	0.0383	0.0351	0.04	0.04	0.0439	0.0649	0.0772	0.0577	0.0457	0.0538	0.0538	0.039	0.0408	0.0475	0.063	0.0458	0.056	0.0506	0.0691	0.079	0.12	0.0538	0.0535	0.0376	0.0445	0.041	0.041	0.0411	0.0346	0.0294	0.0423
MSK2	0.0522	0.0623	0.0624	0.0732	0.0522	0.0522	0.0455	0.0505	0.0591	0.0504	0.0592	0.0489	0.0702	0.0703	0.0736	0.1154	0.0489	0.0512	0.0411	0.0389	0.0379	0.0379	0.0473	0.0595	0.0677	0.0634	0.0593	0.0595	0.0595	0.0343	0.0391	0.04	0.0494	0.051	0.0613	0.0663	0.0686	0.0774	0.1064	0.0639	0.0595	0.0421	0.0502	0.041	0.041	0.0476	0.0377	0.0274	0.0453
MST1	0.0782	0.0535	0.0567	0.0804	0.0603	0.0603	0.0506	0.0342	0.0454	0.0445	0.0576	0.0617	0.0639	0.061	0.0675	0.0634	0.0729	0.0603	0.0795	0.049	0.0452	0.0452	0.0643	0.0396	0.0578	0.0454	0.0588	0.0599	0.0599	0.0561	0.0451	0.044	0.0437	0.0599	0.0729	0.0688	0.0744	0.0637	0.0593	0.0786	0.0624	0.0627	0.0657	0.0523	0.0523	0.0573	0.0583	0.0627	0.0445
MST2	0.0723	0.0582	0.0608	0.094	0.0606	0.0606	0.0523	0.0353	0.0483	0.0481	0.0574	0.0606	0.0677	0.0678	0.0461	0.0414	0.0624	0.0648	0.0861	0.0704	0.0621	0.0621	0.0728	0.0545	0.0593	0.0537	0.069	0.0593	0.0593	0.0476	0.0295	0.0352	0.0464	0.0629	0.074	0.066	0.0632	0.0483	0.0519	0.0776	0.0689	0.0776	0.0834	0.0637	0.0637	0.0703	0.0634	0.0674	0.0549
MST3	0.0704	0.0705	0.0788	0.0588	0.053	0.053	0.05	0.042	0.0423	0.04	0.0514	0.051	0.0533	0.0632	0.1102	0.0883	0.0545	0.053	0.0405	0.0406	0.0842	0.0842	0.0681	0.0553	0.0786	0.067	0.0591	0.0559	0.0559	0.0454	0.0437	0.0441	0.0476	0.051	0.0559	0.0591	0.0636	0.0888	0.0885	0.0596	0.0571	0.0434	0.0511	0.0782	0.0782	0.0492	0.0564	0.0872	0.0602
MST4	0.0465	0.0608	0.0721	0.0699	0.057	0.057	0.0594	0.0547	0.046	0.0435	0.0457	0.0478	0.057	0.0616	0.1131	0.0946	0.0589	0.0585	0.0415	0.0384	0.0506	0.0506	0.049	0.0517	0.0638	0.0712	0.0631	0.0552	0.0552	0.0561	0.0488	0.0401	0.0455	0.0454	0.0515	0.0554	0.0686	0.0962	0.0963	0.0552	0.0635	0.0438	0.0469	0.0563	0.0563	0.0406	0.0435	0.0642	0.0476
MTOR	0.0867	0.0629	0.0522	0.0785	0.0596	0.0596	0.0438	0.0349	0.0426	0.0475	0.0588	0.0596	0.0802	0.0679	0.0644	0.0611	0.0507	0.0543	0.071	0.0614	0.0682	0.0682	0.0712	0.0562	0.0554	0.0544	0.0658	0.0562	0.0562	0.0416	0.0439	0.0562	0.0628	0.0638	0.0664	0.0763	0.0709	0.0517	0.0599	0.056	0.0553	0.065	0.0642	0.0787	0.0787	0.0805	0.0639	0.0597	0.0442
MYLK4	0.0496	0.0432	0.0492	0.0588	0.0537	0.0537	0.059	0.0733	0.0732	0.0624	0.0722	0.0741	0.0501	0.0537	0.0968	0.1089	0.0441	0.0408	0.0241	0.0254	0.0407	0.0407	0.0442	0.0437	0.0596	0.0641	0.066	0.0544	0.0544	0.0592	0.0599	0.0538	0.0572	0.0535	0.0551	0.0423	0.0534	0.111	0.1215	0.0544	0.0486	0.0257	0.0369	0.0541	0.0541	0.0469	0.0316	0.032	0.0449
MYO3A	0.064	0.0657	0.0669	0.0766	0.0633	0.0633	0.0545	0.0484	0.037	0.0477	0.0482	0.0633	0.0488	0.0654	0.0663	0.0695	0.0615	0.0625	0.067	0.0633	0.0626	0.0626	0.0732	0.0529	0.0658	0.056	0.0709	0.0578	0.0578	0.0523	0.0471	0.0435	0.0475	0.056	0.0584	0.0654	0.0741	0.0578	0.0491	0.0621	0.0703	0.0717	0.0699	0.0699	0.0699	0.073	0.0564	0.062	0.063
MYO3B	0.0749	0.0814	0.0674	0.0624	0.0584	0.0584	0.0517	0.0463	0.0445	0.0557	0.0595	0.0611	0.0584	0.0636	0.0673	0.0676	0.0504	0.0529	0.0477	0.0496	0.0526	0.0526	0.0649	0.0561	0.0783	0.0575	0.0588	0.0565	0.0565	0.0453	0.0461	0.0482	0.0552	0.062	0.0646	0.0686	0.0671	0.0613	0.0666	0.0556	0.0565	0.0561	0.0549	0.0501	0.0501	0.0522	0.0524	0.1059	0.0625
NDR1	0.044	0.0518	0.0488	0.056	0.0433	0.0433	0.0319	0.0293	0.0321	0.028	0.0328	0.0374	0.051	0.1769	0.1436	0.1383	0.0433	0.0468	0.0358	0.0281	0.032	0.032	0.0303	0.0612	0.0641	0.0575	0.0624	0.0516	0.0516	0.0353	0.0338	0.0364	0.0438	0.0351	0.0431	0.052	0.0741	0.1275	0.1445	0.0568	0.0516	0.0414	0.0417	0.0434	0.0434	0.0322	0.0696	0.0454	0.0385
NDR2	0.0412	0.0571	0.0559	0.0596	0.0436	0.0436	0.0269	0.0203	0.0255	0.0299	0.0316	0.0436	0.052	0.2547	0.097	0.0999	0.037	0.0466	0.0465	0.0342	0.0271	0.0271	0.0395	0.1111	0.0817	0.0605	0.0587	0.0554	0.0554	0.0249	0.0237	0.0283	0.0499	0.0385	0.0487	0.0554	0.0742	0.0909	0.0961	0.0577	0.0582	0.0523	0.0477	0.0411	0.0411	0.0526	0.114	0.049	0.0386
NEK1	0.0825	0.0626	0.0569	0.0503	0.0569	0.0569	0.0482	0.0505	0.0644	0.0665	0.0676	0.0491	0.0557	0.0615	0.073	0.0679	0.0523	0.0564	0.045	0.0399	0.0533	0.0533	0.0605	0.0668	0.0762	0.0614	0.06	0.0586	0.0586	0.0461	0.0496	0.066	0.0586	0.0621	0.0522	0.0725	0.0566	0.0781	0.0635	0.047	0.0512	0.0459	0.0462	0.0439	0.0439	0.05	0.0733	0.0831	0.0586
NEK11	0.0545	0.08	0.0602	0.086	0.0602	0.0602	0.0508	0.0509	0.0449	0.0665	0.0694	0.0667	0.0712	0.0653	0.053	0.0721	0.0526	0.0605	0.0398	0.0417	0.0687	0.0687	0.0747	0.0636	0.0706	0.0522	0.0565	0.0622	0.0622	0.0458	0.0426	0.0556	0.0631	0.078	0.0606	0.0773	0.0547	0.0622	0.066	0.0624	0.0637	0.043	0.0387	0.0866	0.0866	0.0576	0.0571	0.0592	0.0625
NEK2	0.0613	0.067	0.0767	0.0666	0.0588	0.0588	0.055	0.0451	0.0487	0.0507	0.0766	0.0603	0.0645	0.0588	0.0701	0.0696	0.0477	0.052	0.0551	0.0408	0.0387	0.0387	0.0388	0.0566	0.076	0.0625	0.0632	0.0567	0.0567	0.0487	0.0481	0.0609	0.0567	0.0703	0.0595	0.0846	0.0651	0.0629	0.0531	0.0518	0.0548	0.0454	0.043	0.0439	0.0439	0.0378	0.0568	0.0722	0.064
NEK3	0.0483	0.0736	0.0621	0.0716	0.0601	0.0601	0.0411	0.0571	0.0564	0.0749	0.0617	0.0628	0.0584	0.0689	0.0648	0.0907	0.0435	0.0601	0.0384	0.0372	0.036	0.036	0.0378	0.0351	0.0753	0.0682	0.0585	0.0607	0.0607	0.0484	0.047	0.064	0.0704	0.0839	0.062	0.1053	0.0607	0.0601	0.0618	0.051	0.0499	0.0268	0.03	0.0335	0.0335	0.0262	0.0291	0.0889	0.0644
NEK4	0.0719	0.0609	0.0578	0.0486	0.0578	0.0578	0.0517	0.0484	0.0465	0.0568	0.071	0.0636	0.0653	0.0604	0.0683	0.0774	0.0578	0.0566	0.0469	0.039	0.051	0.051	0.0595	0.0537	0.0775	0.0603	0.0596	0.0588	0.0588	0.0491	0.0443	0.0656	0.057	0.0669	0.0588	0.0769	0.0615	0.0686	0.0614	0.0539	0.0537	0.0477	0.0431	0.0466	0.0466	0.0444	0.0573	0.0706	0.0696
NEK5	0.0819	0.0856	0.0712	0.0809	0.059	0.059	0.0386	0.0313	0.0519	0.057	0.059	0.0454	0.0527	0.0602	0.0621	0.0643	0.0497	0.0674	0.0693	0.0524	0.0705	0.0705	0.0676	0.0701	0.0774	0.062	0.0677	0.062	0.062	0.0312	0.0362	0.0473	0.0621	0.0587	0.0486	0.0734	0.0615	0.0652	0.0585	0.0511	0.0662	0.0669	0.0636	0.0588	0.0588	0.0594	0.0792	0.0882	0.0595
NEK6	0.0641	0.0798	0.068	0.0651	0.0518	0.0518	0.0518	0.0372	0.0439	0.0443	0.0515	0.0451	0.0611	0.0576	0.0499	0.0403	0.0481	0.068	0.1217	0.0676	0.0584	0.0584	0.047	0.0777	0.0666	0.074	0.0585	0.0526	0.0526	0.0323	0.0313	0.0432	0.0417	0.0493	0.0441	0.0648	0.0526	0.0492	0.0511	0.0526	0.076	0.1243	0.0692	0.0533	0.0533	0.0592	0.1048	0.0625	0.0614
NEK7	0.0521	0.0572	0.0631	0.0773	0.0552	0.0552	0.0471	0.0489	0.0453	0.0413	0.0582	0.0443	0.0645	0.0623	0.0495	0.0517	0.0552	0.0676	0.1075	0.0841	0.0576	0.0576	0.0661	0.054	0.0619	0.0601	0.0612	0.054	0.054	0.0361	0.0381	0.0489	0.0484	0.0493	0.0459	0.0724	0.0608	0.0482	0.0564	0.0523	0.0794	0.1124	0.0754	0.0678	0.0678	0.0506	0.0765	0.0502	0.0573
NEK8	0.0656	0.0618	0.0571	0.0588	0.06	0.06	0.0419	0.0387	0.0454	0.0447	0.06	0.0512	0.0763	0.0613	0.0634	0.0562	0.055	0.0626	0.0948	0.064	0.0826	0.0826	0.0815	0.0545	0.0551	0.0498	0.0583	0.054	0.054	0.0351	0.0357	0.0466	0.0505	0.0524	0.0473	0.1181	0.0578	0.054	0.0568	0.0493	0.0642	0.0991	0.0737	0.0667	0.0667	0.0619	0.0516	0.0574	0.0479
NEK9	0.0583	0.0765	0.0702	0.0651	0.0594	0.0594	0.0527	0.0444	0.0485	0.0561	0.0629	0.0551	0.072	0.0599	0.0594	0.0624	0.045	0.0614	0.0614	0.054	0.0492	0.0492	0.0521	0.0657	0.0764	0.0653	0.0613	0.0566	0.0566	0.0405	0.0459	0.0565	0.0661	0.0529	0.0566	0.0801	0.0639	0.0594	0.0517	0.05	0.0546	0.0622	0.0523	0.053	0.053	0.0463	0.0551	0.0716	0.0618
NIK	0.062	0.054	0.0572	0.0587	0.0556	0.0556	0.0475	0.0517	0.0723	0.0609	0.0613	0.0542	0.0556	0.0619	0.0813	0.0841	0.0542	0.0536	0.045	0.0432	0.0516	0.0516	0.058	0.0544	0.0597	0.0589	0.0617	0.0552	0.0552	0.0496	0.0473	0.0527	0.0575	0.0524	0.0548	0.0552	0.0623	0.0898	0.0877	0.0604	0.0597	0.0461	0.0516	0.0529	0.0529	0.0554	0.0496	0.0544	0.0525
NIM1	0.0501	0.0658	0.0841	0.0683	0.0511	0.0511	0.054	0.0458	0.0511	0.0459	0.0371	0.0446	0.061	0.0739	0.1018	0.0829	0.051	0.0704	0.045	0.0354	0.0423	0.0423	0.0319	0.0512	0.0785	0.0671	0.0588	0.055	0.055	0.0419	0.0441	0.0563	0.0562	0.0417	0.052	0.0508	0.0625	0.0923	0.083	0.055	0.0736	0.0489	0.0449	0.0418	0.0418	0.037	0.0484	0.052	0.0494
NLK	0.0602	0.0578	0.0587	0.0612	0.0594	0.0594	0.0489	0.0498	0.0585	0.0452	0.0545	0.0651	0.0628	0.0602	0.0702	0.0763	0.0624	0.0594	0.0594	0.0506	0.0568	0.0568	0.0558	0.0523	0.0593	0.0608	0.0623	0.0593	0.0593	0.05	0.0548	0.0604	0.0583	0.0472	0.0518	0.0629	0.0653	0.0695	0.0777	0.06	0.0647	0.0548	0.0503	0.0693	0.0693	0.0389	0.0683	0.0811	0.0658
NUAK1	0.0428	0.0358	0.0491	0.0592	0.0472	0.0472	0.071	0.1198	0.1226	0.0784	0.0658	0.0472	0.0456	0.0454	0.0705	0.073	0.0343	0.0371	0.0359	0.0257	0.0219	0.0219	0.0322	0.0547	0.0396	0.0614	0.0553	0.0547	0.0547	0.0543	0.0466	0.0661	0.0918	0.0535	0.0524	0.0905	0.0585	0.0684	0.0828	0.0549	0.0457	0.0279	0.051	0.0305	0.0305	0.0258	0.0391	0.0267	0.0325
NUAK2	0.0432	0.0355	0.0473	0.0544	0.0473	0.0473	0.1023	0.1336	0.1019	0.0603	0.0627	0.0526	0.0404	0.0356	0.0767	0.0979	0.0361	0.0256	0.0226	0.0256	0.0384	0.0384	0.0447	0.0506	0.0507	0.0676	0.0565	0.051	0.051	0.0667	0.059	0.0505	0.0808	0.0449	0.0503	0.0493	0.0537	0.0934	0.1059	0.0561	0.037	0.0326	0.051	0.0541	0.0541	0.0354	0.0517	0.0427	0.0426
OSR1	0.0821	0.0824	0.0721	0.0658	0.0574	0.0574	0.0323	0.0227	0.0306	0.0342	0.0447	0.0655	0.0501	0.0574	0.0623	0.0658	0.0445	0.0564	0.1076	0.0894	0.086	0.086	0.107	0.0715	0.0827	0.0619	0.0672	0.0585	0.0585	0.0315	0.0194	0.0244	0.0372	0.0424	0.0551	0.0508	0.0589	0.0567	0.0585	0.0642	0.0668	0.1118	0.106	0.0879	0.0879	0.09	0.0763	0.069	0.0497
P38A	0.0746	0.0692	0.0554	0.0588	0.0589	0.0589	0.0445	0.066	0.0684	0.0618	0.0587	0.0681	0.0439	0.0589	0.0728	0.0606	0.0512	0.0462	0.0447	0.055	0.0552	0.0552	0.0783	0.0607	0.0685	0.0618	0.0621	0.0577	0.0577	0.0451	0.0682	0.0709	0.0679	0.0596	0.055	0.0556	0.0505	0.0643	0.0564	0.0528	0.0493	0.0557	0.0577	0.0524	0.0524	0.0555	0.0745	0.0984	0.0795
P38B	0.0804	0.0717	0.0659	0.0567	0.0555	0.0555	0.0493	0.0518	0.0635	0.0553	0.0555	0.0577	0.0537	0.0659	0.0542	0.049	0.0531	0.0562	0.0626	0.0542	0.0677	0.0677	0.0616	0.0758	0.0712	0.0669	0.0588	0.056	0.056	0.0527	0.0521	0.0577	0.0625	0.0451	0.0488	0.0556	0.0553	0.0565	0.0484	0.0553	0.056	0.0735	0.0665	0.0682	0.0682	0.0615	0.0949	0.0902	0.0741
P38D	0.0566	0.0781	0.0767	0.0592	0.0566	0.0566	0.0384	0.0543	0.0573	0.0685	0.0543	0.0432	0.0424	0.062	0.0503	0.0466	0.0538	0.0646	0.074	0.079	0.1	0.1	0.0701	0.0588	0.0684	0.0704	0.0569	0.0588	0.0588	0.0552	0.0601	0.062	0.0717	0.0549	0.0391	0.0438	0.0517	0.0389	0.0384	0.0611	0.0578	0.0858	0.082	0.0878	0.0878	0.0812	0.0635	0.0965	0.0742
P38G	0.0745	0.0787	0.0631	0.0607	0.0604	0.0604	0.0484	0.0421	0.0431	0.0488	0.0481	0.0505	0.0426	0.0683	0.0752	0.0623	0.0551	0.0604	0.0715	0.0672	0.0835	0.0835	0.0846	0.0652	0.0848	0.0697	0.0622	0.0604	0.0604	0.0385	0.0455	0.0503	0.0558	0.0395	0.0486	0.0511	0.0611	0.066	0.0604	0.0539	0.0631	0.0753	0.0712	0.0675	0.0675	0.0754	0.0782	0.1167	0.0667
P70S6K	0.0379	0.0358	0.0317	0.0379	0.0388	0.0388	0.033	0.0349	0.042	0.0311	0.0424	0.0389	0.0434	0.0714	0.113	0.3104	0.0549	0.0388	0.0213	0.019	0.0252	0.0252	0.034	0.0467	0.0426	0.0494	0.0561	0.0499	0.0499	0.0593	0.0417	0.0472	0.0557	0.043	0.0499	0.0582	0.0653	0.1223	0.1377	0.0616	0.0532	0.0255	0.0408	0.0323	0.0323	0.0352	0.0175	0.0187	0.0304
P70S6KB	0.049	0.0565	0.0457	0.049	0.0457	0.0457	0.0357	0.0336	0.0344	0.0333	0.0359	0.0464	0.0432	0.059	0.1291	0.2257	0.0556	0.0461	0.0373	0.0334	0.0351	0.0351	0.0458	0.0551	0.063	0.0566	0.0588	0.0487	0.0487	0.0467	0.0434	0.0381	0.0453	0.0414	0.0464	0.0487	0.0617	0.1161	0.136	0.0634	0.0552	0.0411	0.0417	0.0413	0.0413	0.0451	0.0323	0.0326	0.0351
P90RSK	0.0584	0.0575	0.0539	0.055	0.0499	0.0499	0.0441	0.0499	0.0692	0.0424	0.0484	0.0495	0.0646	0.055	0.1082	0.1713	0.0409	0.0394	0.0258	0.0214	0.031	0.031	0.0309	0.0576	0.0718	0.0703	0.0631	0.0527	0.0527	0.0465	0.0548	0.0527	0.0618	0.048	0.0458	0.0575	0.0504	0.0959	0.1204	0.0488	0.0425	0.0338	0.0414	0.0337	0.0337	0.0243	0.0447	0.0433	0.0408
PAK1	0.0683	0.0845	0.0817	0.063	0.0462	0.0462	0.0416	0.0324	0.0312	0.0345	0.04	0.0448	0.0393	0.0682	0.1104	0.12	0.0567	0.0605	0.0462	0.0397	0.0392	0.0392	0.0397	0.0728	0.0821	0.0745	0.0548	0.05	0.05	0.0367	0.0311	0.0322	0.0437	0.0372	0.0396	0.0444	0.067	0.1005	0.1171	0.0633	0.0592	0.0485	0.05	0.0504	0.0504	0.0475	0.0484	0.0511	0.0512
PAK2	0.0545	0.0707	0.0617	0.0595	0.0505	0.0505	0.0408	0.0436	0.0416	0.0395	0.0472	0.0505	0.0471	0.0685	0.1067	0.1361	0.0523	0.0612	0.0426	0.0354	0.0548	0.0548	0.0515	0.0555	0.0626	0.057	0.0588	0.0524	0.0524	0.0405	0.0396	0.0429	0.0521	0.0429	0.0494	0.0522	0.064	0.093	0.1332	0.053	0.06	0.0496	0.0524	0.0612	0.0612	0.0417	0.0526	0.0524	0.0462
PAK3	0.064	0.073	0.078	0.0621	0.0508	0.0508	0.0445	0.0378	0.0374	0.0401	0.0515	0.0501	0.0478	0.0645	0.1062	0.1318	0.0547	0.0508	0.0355	0.0322	0.0338	0.0338	0.0364	0.067	0.0778	0.0779	0.0642	0.053	0.053	0.0445	0.037	0.0405	0.0514	0.0431	0.0524	0.053	0.0756	0.0755	0.1093	0.0615	0.0568	0.0377	0.0391	0.0443	0.0443	0.0385	0.0484	0.0485	0.0579
PAK4	0.0603	0.0759	0.0764	0.0689	0.0565	0.0565	0.0441	0.0428	0.0418	0.042	0.0501	0.0565	0.058	0.0642	0.0901	0.1067	0.0528	0.0589	0.0453	0.0341	0.0389	0.0389	0.0382	0.0511	0.0794	0.0659	0.0565	0.0531	0.0531	0.0388	0.0385	0.0435	0.0537	0.0496	0.0554	0.0746	0.0686	0.0887	0.1165	0.0531	0.0514	0.0359	0.0355	0.0404	0.0404	0.0341	0.0402	0.0435	0.0433
PAK5	0.0529	0.067	0.0628	0.0582	0.0558	0.0558	0.0465	0.0459	0.0467	0.0491	0.0558	0.058	0.066	0.0696	0.1023	0.1052	0.0491	0.058	0.033	0.032	0.0432	0.0432	0.0429	0.051	0.0717	0.0626	0.0588	0.055	0.055	0.0345	0.0347	0.0473	0.0548	0.0518	0.055	0.0637	0.0681	0.0901	0.1167	0.0589	0.0564	0.0396	0.043	0.0408	0.0408	0.043	0.0334	0.0479	0.0375
PAK6	0.0525	0.07	0.0712	0.0665	0.052	0.052	0.0599	0.0827	0.0675	0.0514	0.0503	0.043	0.0406	0.052	0.0933	0.09	0.0461	0.0514	0.0447	0.0334	0.0391	0.0391	0.0292	0.0569	0.0732	0.0698	0.0576	0.0554	0.0554	0.0699	0.078	0.0531	0.0555	0.0458	0.0444	0.0448	0.0554	0.096	0.093	0.0477	0.0466	0.0326	0.0374	0.0329	0.0329	0.0359	0.033	0.0325	0.045
PASK	0.0388	0.0477	0.0445	0.0435	0.0477	0.0477	0.0368	0.0437	0.0605	0.0535	0.0423	0.0456	0.0546	0.1753	0.078	0.082	0.0463	0.052	0.0527	0.0456	0.0653	0.0653	0.0937	0.0764	0.0473	0.0552	0.0462	0.0555	0.0555	0.04	0.039	0.0425	0.0488	0.0458	0.0529	0.0555	0.0611	0.0816	0.0833	0.0618	0.0585	0.059	0.0911	0.0736	0.0736	0.1165	0.1078	0.0508	0.0446
PBK	0.0538	0.059	0.0759	0.066	0.049	0.049	0.0457	0.0431	0.0425	0.049	0.0445	0.0478	0.0914	0.083	0.0812	0.1173	0.0453	0.0577	0.0339	0.0289	0.0413	0.0413	0.0339	0.0681	0.065	0.0614	0.0623	0.0592	0.0592	0.0378	0.0331	0.0393	0.0486	0.0629	0.0592	0.1202	0.0683	0.0724	0.0916	0.0503	0.0583	0.0321	0.0314	0.0472	0.0472	0.0413	0.0513	0.0396	0.059
PDHK1	0.0451	0.0697	0.0594	0.0625	0.0594	0.0594	0.0573	0.059	0.0657	0.0687	0.0775	0.0775	0.1001	0.0687	0.0515	0.0594	0.0424	0.0613	0.0589	0.055	0.0583	0.0583	0.0658	0.0637	0.0715	0.0618	0.0621	0.0608	0.0608	0.0519	0.0601	0.0614	0.0744	0.0739	0.0739	0.0916	0.0598	0.052	0.0617	0.0552	0.0549	0.055	0.0511	0.0528	0.0528	0.0752	0.057	0.058	0.0608
PDHK4	0.0452	0.0645	0.0665	0.0672	0.0622	0.0622	0.0515	0.0619	0.0655	0.0806	0.0784	0.0784	0.0758	0.0623	0.055	0.0543	0.0494	0.0722	0.0622	0.0548	0.0682	0.0682	0.0666	0.0549	0.062	0.0546	0.0586	0.058	0.058	0.0517	0.0561	0.0565	0.0651	0.0953	0.0953	0.104	0.0614	0.0538	0.0601	0.0594	0.0602	0.0538	0.0511	0.0608	0.0608	0.1145	0.0608	0.0639	0.0587
PDK1	0.0671	0.0711	0.066	0.0732	0.0572	0.0572	0.0699	0.0572	0.0486	0.0505	0.0515	0.0582	0.054	0.054	0.0562	0.064	0.0464	0.0508	0.0734	0.0609	0.0951	0.0951	0.1731	0.0653	0.0748	0.0663	0.0588	0.0578	0.0578	0.063	0.0535	0.0508	0.0498	0.0563	0.0599	0.0585	0.0578	0.0621	0.0691	0.0523	0.051	0.055	0.0545	0.0659	0.0659	0.1472	0.0589	0.0613	0.0591
PERK	0.0492	0.0579	0.0631	0.0622	0.0586	0.0586	0.0452	0.0492	0.0592	0.0529	0.0776	0.0788	0.0876	0.069	0.0586	0.0625	0.0419	0.0463	0.059	0.0419	0.0499	0.0499	0.0498	0.0512	0.062	0.06	0.0582	0.0562	0.0562	0.0485	0.0456	0.0465	0.0562	0.062	0.072	0.0974	0.0637	0.0554	0.0645	0.0442	0.0464	0.0692	0.0553	0.0425	0.0425	0.0401	0.0441	0.0485	0.06
PHKG1	0.0596	0.0551	0.059	0.0588	0.0582	0.0582	0.0489	0.0465	0.0786	0.0485	0.0697	0.0582	0.1005	0.0647	0.0859	0.0927	0.0458	0.0391	0.0257	0.0216	0.04	0.04	0.0352	0.0691	0.0678	0.0545	0.0598	0.0545	0.0545	0.0424	0.0428	0.0484	0.0563	0.0509	0.0635	0.0929	0.0651	0.0917	0.0956	0.0545	0.045	0.0258	0.0337	0.0497	0.0497	0.0424	0.0545	0.0485	0.0433
PHKG2	0.0415	0.0452	0.0547	0.0525	0.0564	0.0564	0.0677	0.0681	0.0742	0.0564	0.0645	0.0698	0.0545	0.0587	0.1016	0.1088	0.0457	0.0448	0.0214	0.0224	0.0399	0.0399	0.0371	0.0345	0.049	0.043	0.0636	0.0542	0.0542	0.0542	0.0702	0.0583	0.0666	0.0469	0.0722	0.0586	0.0675	0.1085	0.1167	0.0516	0.0499	0.0192	0.033	0.0297	0.0297	0.0439	0.0248	0.034	0.0436
PIM1	0.0565	0.0565	0.0561	0.0638	0.0481	0.0481	0.0331	0.0435	0.0582	0.0359	0.0433	0.0409	0.0481	0.0553	0.1266	0.1667	0.0537	0.0454	0.0418	0.0386	0.0347	0.0347	0.0419	0.0581	0.0674	0.0523	0.0506	0.0523	0.0523	0.0402	0.0338	0.0335	0.051	0.0357	0.0387	0.042	0.0574	0.1225	0.1078	0.0681	0.0751	0.0511	0.0652	0.0507	0.0507	0.0403	0.043	0.0343	0.0318
PIM2	0.0465	0.0464	0.0409	0.042	0.0409	0.0409	0.0378	0.0346	0.0358	0.0353	0.0322	0.0436	0.0339	0.0595	0.1714	0.2434	0.0475	0.0428	0.0243	0.0243	0.0277	0.0277	0.0307	0.0444	0.0524	0.055	0.0588	0.0524	0.0524	0.0533	0.0492	0.0464	0.058	0.0456	0.0457	0.0434	0.0592	0.1119	0.1531	0.0558	0.0581	0.0292	0.0392	0.0372	0.0372	0.032	0.0266	0.0253	0.034
PIM3	0.0588	0.0738	0.0681	0.064	0.0545	0.0545	0.042	0.0313	0.0306	0.0317	0.0408	0.0405	0.0565	0.0775	0.1013	0.1424	0.0545	0.0511	0.0582	0.041	0.0394	0.0394	0.0607	0.0837	0.085	0.0579	0.0647	0.0584	0.0584	0.0386	0.037	0.0334	0.0584	0.0365	0.0438	0.0456	0.0645	0.0727	0.0925	0.0632	0.0573	0.0629	0.0671	0.0458	0.0458	0.0605	0.0783	0.0499	0.0398
PINK1	0.0516	0.0474	0.0612	0.057	0.0523	0.0523	0.0474	0.0507	0.0523	0.0543	0.0714	0.0613	0.0686	0.0643	0.0444	0.0441	0.0431	0.0523	0.0983	0.0871	0.098	0.098	0.0743	0.0371	0.0556	0.0542	0.0607	0.0542	0.0542	0.035	0.0409	0.0434	0.0473	0.0592	0.0795	0.0872	0.0735	0.0351	0.0398	0.0489	0.0696	0.0875	0.1062	0.0596	0.0596	0.0974	0.0253	0.0341	0.051
PKACA	0.0528	0.0697	0.0638	0.0552	0.0526	0.0526	0.0438	0.0395	0.042	0.044	0.0586	0.0525	0.0664	0.0683	0.1097	0.1205	0.0461	0.0526	0.0341	0.0357	0.0379	0.0379	0.0414	0.0554	0.0731	0.0653	0.0649	0.0492	0.0492	0.0371	0.0356	0.0442	0.0492	0.0375	0.0453	0.0454	0.0628	0.1138	0.1427	0.0577	0.0493	0.041	0.0446	0.0367	0.0367	0.0436	0.0371	0.0296	0.0342
PKACB	0.0712	0.0834	0.0694	0.0654	0.0454	0.0454	0.0356	0.0232	0.0328	0.0354	0.035	0.0367	0.0439	0.0718	0.1322	0.1259	0.057	0.0578	0.0454	0.0433	0.0428	0.0428	0.0482	0.0702	0.0886	0.0675	0.0588	0.048	0.048	0.0284	0.0277	0.0313	0.046	0.0286	0.0394	0.0353	0.0744	0.1134	0.1398	0.0614	0.0612	0.0387	0.048	0.0464	0.0464	0.0456	0.0484	0.0368	0.0365
PKACG	0.0506	0.0641	0.0642	0.0593	0.0503	0.0503	0.0457	0.0371	0.0369	0.042	0.0444	0.0485	0.0503	0.0837	0.1161	0.1389	0.0535	0.0567	0.0334	0.0339	0.0453	0.0453	0.0442	0.0624	0.0638	0.0555	0.053	0.0513	0.0513	0.0399	0.0332	0.0342	0.0513	0.0384	0.0498	0.0483	0.0762	0.1088	0.1435	0.0609	0.0595	0.035	0.0391	0.0561	0.0561	0.0385	0.0604	0.0498	0.0401
PKCA	0.072	0.0901	0.064	0.0751	0.052	0.052	0.0375	0.038	0.0405	0.0368	0.0673	0.052	0.081	0.0587	0.0842	0.1084	0.0421	0.0516	0.038	0.0378	0.0385	0.0385	0.0651	0.0851	0.0865	0.0607	0.0613	0.0541	0.0541	0.0541	0.0347	0.0323	0.0382	0.0525	0.0474	0.0754	0.061	0.082	0.0938	0.0659	0.0538	0.034	0.0426	0.0475	0.0475	0.0472	0.0843	0.0726	0.0427
PKCB	0.0719	0.0852	0.0796	0.0758	0.0589	0.0589	0.0409	0.0266	0.0418	0.0403	0.0557	0.0312	0.07	0.0742	0.0982	0.0849	0.0589	0.0611	0.0398	0.0397	0.0496	0.0496	0.0578	0.0706	0.0922	0.0766	0.0648	0.0549	0.0549	0.0296	0.0231	0.0304	0.0528	0.0424	0.0399	0.0549	0.0689	0.0967	0.1044	0.0729	0.0653	0.0408	0.0385	0.0549	0.0549	0.0474	0.0578	0.0559	0.0492
PKCD	0.0687	0.0696	0.0613	0.0758	0.0548	0.0548	0.0453	0.0476	0.0459	0.0386	0.048	0.0403	0.0584	0.0627	0.0869	0.0972	0.0511	0.0548	0.0706	0.0531	0.0379	0.0379	0.0396	0.0693	0.08	0.0614	0.0688	0.0576	0.0576	0.0406	0.0363	0.0357	0.0475	0.0413	0.0375	0.0648	0.0669	0.0915	0.0932	0.0576	0.0645	0.0548	0.0572	0.0419	0.0419	0.0308	0.0659	0.0575	0.0468
PKCE	0.0542	0.0616	0.068	0.0751	0.055	0.055	0.0445	0.055	0.0549	0.0438	0.0756	0.0562	0.0817	0.0659	0.0984	0.1137	0.0443	0.0391	0.0225	0.0206	0.0549	0.0549	0.0582	0.054	0.0635	0.0658	0.0605	0.049	0.049	0.0475	0.0406	0.0376	0.049	0.0461	0.0482	0.06	0.068	0.1241	0.135	0.0526	0.0484	0.0268	0.0328	0.047	0.047	0.0367	0.0416	0.043	0.0394
PKCG	0.0551	0.0722	0.0684	0.0806	0.0522	0.0522	0.0425	0.0336	0.0346	0.0336	0.0714	0.0499	0.0906	0.0726	0.1007	0.1003	0.0522	0.05	0.0397	0.0326	0.0402	0.0402	0.0471	0.0641	0.0777	0.0639	0.0658	0.062	0.062	0.0376	0.0288	0.0298	0.0451	0.0481	0.047	0.0725	0.0754	0.0911	0.1143	0.062	0.0645	0.0364	0.0416	0.0557	0.0557	0.0506	0.0659	0.0625	0.0411
PKCH	0.0469	0.0562	0.0702	0.0749	0.0516	0.0516	0.0498	0.0481	0.0501	0.0425	0.0724	0.0504	0.0657	0.0661	0.0898	0.1031	0.0516	0.057	0.0376	0.0424	0.0411	0.0411	0.0639	0.0618	0.0659	0.0645	0.06	0.0545	0.0545	0.0421	0.0361	0.0388	0.0511	0.0455	0.0517	0.0692	0.0679	0.1012	0.098	0.0545	0.0625	0.0423	0.047	0.0519	0.0519	0.0511	0.0483	0.0456	0.0459
PKCI	0.0465	0.0598	0.0591	0.0627	0.0557	0.0557	0.0524	0.0466	0.0664	0.0479	0.0816	0.0557	0.0717	0.062	0.1007	0.1036	0.0464	0.0453	0.0294	0.025	0.0421	0.0421	0.0352	0.0441	0.061	0.0659	0.0587	0.0545	0.0545	0.055	0.046	0.0448	0.0519	0.0587	0.0545	0.0901	0.065	0.1007	0.1045	0.0505	0.0529	0.0273	0.0273	0.0456	0.0456	0.0228	0.0355	0.0498	0.0491
PKCT	0.0599	0.071	0.0666	0.0779	0.0529	0.0529	0.0456	0.0453	0.0504	0.0401	0.0577	0.0432	0.0658	0.0669	0.093	0.1107	0.0507	0.0529	0.0463	0.0341	0.0336	0.0336	0.038	0.0648	0.0827	0.0689	0.0705	0.0586	0.0586	0.0394	0.0307	0.0325	0.0461	0.044	0.0446	0.0715	0.0707	0.0886	0.1149	0.0586	0.0617	0.0378	0.0426	0.0405	0.0405	0.0337	0.0415	0.0512	0.0493
PKCZ	0.0658	0.0896	0.0778	0.0802	0.0634	0.0634	0.0357	0.0313	0.0473	0.0408	0.0726	0.0492	0.0722	0.0634	0.0678	0.0772	0.0463	0.0733	0.0465	0.0431	0.0579	0.0579	0.0504	0.0851	0.0923	0.0667	0.0606	0.0605	0.0605	0.0284	0.0275	0.0347	0.0461	0.0486	0.0484	0.0785	0.0605	0.0759	0.0855	0.061	0.0826	0.0392	0.0389	0.0498	0.0498	0.0447	0.0648	0.0754	0.0459
PKG1	0.0471	0.0621	0.0652	0.0721	0.0538	0.0538	0.0538	0.0482	0.0458	0.0516	0.0636	0.0698	0.0735	0.0727	0.0839	0.1068	0.0499	0.0532	0.0224	0.0304	0.0369	0.0369	0.0388	0.0341	0.0517	0.0647	0.0588	0.058	0.058	0.0453	0.0441	0.0586	0.0772	0.058	0.0676	0.0625	0.0764	0.0897	0.1259	0.0501	0.0524	0.0186	0.0232	0.0319	0.0319	0.0287	0.0247	0.0402	0.0359
PKG2	0.0629	0.0711	0.0732	0.0623	0.052	0.052	0.0533	0.0519	0.0438	0.0425	0.0505	0.0531	0.052	0.0617	0.1204	0.1183	0.0492	0.0472	0.0244	0.0244	0.0392	0.0392	0.041	0.0673	0.0723	0.0753	0.0588	0.0527	0.0527	0.0546	0.043	0.0464	0.0527	0.0443	0.0421	0.0448	0.0586	0.1026	0.1317	0.057	0.045	0.0278	0.0344	0.0445	0.0445	0.0295	0.0778	0.0578	0.048
PKN1	0.0542	0.0464	0.0509	0.0609	0.0545	0.0545	0.091	0.0942	0.108	0.0569	0.0699	0.0669	0.0545	0.0448	0.0708	0.0945	0.0379	0.0288	0.0154	0.0151	0.0217	0.0217	0.0302	0.0347	0.0671	0.0594	0.0632	0.0584	0.0584	0.0583	0.0517	0.0542	0.0628	0.0624	0.0665	0.0584	0.0605	0.1017	0.1183	0.0495	0.0422	0.0208	0.0315	0.0324	0.0324	0.0242	0.0193	0.0243	0.0394
PKN2	0.0582	0.061	0.0567	0.078	0.0556	0.0556	0.0724	0.0854	0.079	0.0425	0.0474	0.0485	0.0425	0.0556	0.084	0.1082	0.0523	0.0459	0.0296	0.0307	0.0402	0.0402	0.0508	0.0489	0.0702	0.0651	0.0639	0.0546	0.0546	0.058	0.0507	0.0473	0.0546	0.0441	0.0476	0.0512	0.0684	0.1072	0.0937	0.064	0.0552	0.0347	0.0394	0.0654	0.0654	0.0436	0.0401	0.0484	0.051
PKN3	0.0562	0.0572	0.0541	0.073	0.057	0.057	0.0627	0.0695	0.079	0.057	0.0494	0.049	0.0487	0.0659	0.0646	0.0885	0.0464	0.0623	0.0471	0.0423	0.0342	0.0342	0.046	0.0544	0.0633	0.063	0.068	0.0544	0.0544	0.0471	0.0456	0.0456	0.0628	0.0422	0.0463	0.05	0.0644	0.0913	0.0822	0.0542	0.0733	0.0484	0.0659	0.0379	0.0379	0.0398	0.0529	0.0528	0.0399
PKR	0.0547	0.0712	0.0665	0.0639	0.0576	0.0576	0.0485	0.0585	0.0451	0.052	0.0502	0.0621	0.0557	0.0631	0.0674	0.0828	0.0503	0.0588	0.0576	0.0556	0.0557	0.0557	0.0569	0.0561	0.0666	0.0667	0.0569	0.0561	0.0561	0.0515	0.0474	0.0479	0.0511	0.0623	0.0517	0.0729	0.0599	0.0674	0.0714	0.0541	0.0551	0.0618	0.0561	0.0584	0.0584	0.0432	0.057	0.0889	0.0565
PLK1	0.0551	0.0713	0.0681	0.0639	0.0597	0.0597	0.0478	0.0445	0.0475	0.0472	0.0515	0.0545	0.0626	0.0649	0.0601	0.0597	0.0495	0.072	0.0787	0.0649	0.0763	0.0763	0.0784	0.0491	0.0641	0.0659	0.056	0.0565	0.0565	0.0465	0.048	0.0576	0.0559	0.054	0.0489	0.068	0.0577	0.0554	0.0565	0.0499	0.0589	0.0866	0.0768	0.0606	0.0606	0.0517	0.0462	0.0721	0.055
PLK2	0.0562	0.0738	0.0573	0.0592	0.0562	0.0562	0.0445	0.0474	0.0496	0.0495	0.0803	0.0623	0.0574	0.0652	0.0425	0.0408	0.0407	0.0562	0.0861	0.0901	0.0613	0.0613	0.0961	0.0546	0.053	0.0485	0.0574	0.0522	0.0522	0.0456	0.0522	0.065	0.051	0.0621	0.0497	0.0534	0.0522	0.0376	0.0358	0.0497	0.0589	0.1021	0.1286	0.099	0.099	0.0942	0.0284	0.0343	0.0329
PLK3	0.0611	0.0681	0.0628	0.0615	0.0628	0.0628	0.0452	0.0468	0.05	0.0499	0.0633	0.0548	0.0567	0.0641	0.0705	0.0665	0.0445	0.065	0.0663	0.0643	0.0538	0.0538	0.0651	0.0497	0.0618	0.0557	0.0521	0.0556	0.0556	0.0491	0.0532	0.0645	0.0517	0.0566	0.0523	0.0703	0.0556	0.0548	0.0533	0.0489	0.06	0.0813	0.0811	0.0637	0.0637	0.0687	0.0344	0.0509	0.05
PLK4	0.0545	0.0839	0.0741	0.0597	0.054	0.054	0.0512	0.0342	0.0454	0.0428	0.0514	0.0499	0.0712	0.0712	0.0752	0.0631	0.0485	0.0756	0.0537	0.054	0.0523	0.0523	0.0474	0.0735	0.0835	0.0731	0.0507	0.0563	0.0563	0.0457	0.0367	0.044	0.0526	0.0406	0.0439	0.054	0.0668	0.0615	0.0555	0.0563	0.0909	0.0632	0.0583	0.0547	0.0547	0.0506	0.1162	0.0736	0.0603
PRKD1	0.079	0.0416	0.0958	0.0588	0.0419	0.0419	0.095	0.0604	0.2004	0.0419	0.0393	0.0517	0.0316	0.0297	0.0244	0.076	0.056	0.0316	0.0242	0.0213	0.0165	0.0165	0.0367	0.0386	0.1094	0.107	0.0721	0.0504	0.0504	0.0497	0.0408	0.0465	0.0738	0.0466	0.0504	0.0463	0.0528	0.0643	0.0661	0.0741	0.0489	0.0303	0.0544	0.0275	0.0275	0.0314	0.0874	0.054	0.0809
PRKD2	0.0795	0.0448	0.0742	0.047	0.0463	0.0463	0.0953	0.0646	0.1592	0.0442	0.0464	0.0459	0.0303	0.0304	0.0463	0.106	0.0599	0.0373	0.0188	0.0168	0.023	0.023	0.0456	0.0301	0.0891	0.07	0.0609	0.0465	0.0465	0.042	0.0349	0.041	0.0665	0.0422	0.0465	0.039	0.0567	0.1095	0.1269	0.0823	0.0458	0.0255	0.0521	0.037	0.037	0.0307	0.0583	0.0399	0.0499
PRKD3	0.0634	0.0331	0.0582	0.0452	0.051	0.051	0.0945	0.0654	0.1982	0.0455	0.0527	0.0486	0.032	0.0309	0.0527	0.1057	0.051	0.0284	0.0202	0.0195	0.0222	0.0222	0.0337	0.028	0.0709	0.0771	0.083	0.05	0.05	0.05	0.0399	0.0476	0.0674	0.0469	0.0549	0.0376	0.0668	0.1163	0.1246	0.0683	0.0382	0.0236	0.0418	0.0299	0.0299	0.03	0.0281	0.0221	0.0606
PRKX	0.0477	0.0823	0.0633	0.0679	0.0477	0.0477	0.0267	0.0311	0.0298	0.0383	0.035	0.0417	0.043	0.074	0.1259	0.1248	0.0475	0.0654	0.0656	0.0579	0.061	0.061	0.0519	0.0717	0.0645	0.0606	0.048	0.0518	0.0518	0.0242	0.021	0.0265	0.0338	0.0303	0.0361	0.0403	0.0639	0.1491	0.1515	0.0694	0.0537	0.0515	0.0518	0.0542	0.0542	0.0508	0.0469	0.0281	0.0176
PRP4	0.0691	0.0583	0.0552	0.0686	0.0581	0.0581	0.0581	0.0489	0.0488	0.0495	0.0533	0.0773	0.059	0.049	0.0612	0.0755	0.0587	0.0548	0.0666	0.0568	0.0536	0.0536	0.0799	0.0667	0.1042	0.0624	0.0865	0.0509	0.0509	0.0368	0.0401	0.0509	0.0441	0.0504	0.0478	0.0614	0.0596	0.0439	0.0429	0.0505	0.0637	0.1062	0.0683	0.1013	0.1013	0.0519	0.0345	0.5261	0.06
PRPK	0.0582	0.0574	0.0619	0.0545	0.0566	0.0566	0.0566	0.0526	0.0506	0.0556	0.056	0.062	0.068	0.0691	0.0661	0.0659	0.0531	0.0565	0.0563	0.0543	0.0555	0.0555	0.0555	0.0681	0.0662	0.069	0.0678	0.0572	0.0572	0.0547	0.0488	0.0466	0.0558	0.0571	0.0542	0.063	0.0653	0.0627	0.0605	0.0612	0.0568	0.0528	0.0572	0.0572	0.0572	0.0554	0.0562	0.0634	0.0593
QIK	0.0451	0.0524	0.0572	0.066	0.0569	0.0569	0.0564	0.0641	0.1036	0.069	0.0707	0.0569	0.0612	0.0505	0.0885	0.083	0.0414	0.0445	0.0283	0.0272	0.0465	0.0465	0.0418	0.0429	0.0583	0.0555	0.0588	0.0555	0.0555	0.0504	0.0448	0.0487	0.0599	0.0576	0.0623	0.0758	0.0599	0.0917	0.123	0.0518	0.0487	0.0335	0.0353	0.0463	0.0463	0.031	0.0463	0.0387	0.0464
QSK	0.0561	0.0681	0.0778	0.0859	0.0561	0.0561	0.0409	0.0506	0.0929	0.0705	0.0625	0.0511	0.0572	0.0503	0.0599	0.0885	0.0427	0.0431	0.0471	0.0407	0.0392	0.0392	0.046	0.0681	0.0801	0.0662	0.0588	0.0581	0.0581	0.0379	0.0375	0.0389	0.0583	0.051	0.0581	0.0709	0.0697	0.0712	0.1017	0.0471	0.0526	0.0455	0.0452	0.038	0.038	0.0369	0.0553	0.0403	0.0463
RAF1	0.0606	0.0586	0.062	0.0588	0.0599	0.0599	0.0401	0.043	0.0499	0.0464	0.0538	0.0503	0.0599	0.0691	0.0795	0.064	0.0506	0.0662	0.0702	0.076	0.0584	0.0584	0.0576	0.0454	0.0642	0.0558	0.057	0.0536	0.0536	0.0363	0.0382	0.0466	0.0491	0.0411	0.0465	0.1126	0.0666	0.065	0.0536	0.0516	0.0746	0.0798	0.0729	0.0732	0.0732	0.0584	0.0469	0.0623	0.0565
RIPK1	0.049	0.0694	0.0494	0.0843	0.0638	0.0638	0.0684	0.0754	0.0668	0.0705	0.0638	0.0572	0.0581	0.0658	0.0648	0.0775	0.0393	0.0469	0.0378	0.04	0.0512	0.0512	0.0424	0.0601	0.075	0.0608	0.0715	0.0608	0.0608	0.0717	0.0611	0.055	0.0666	0.0609	0.0536	0.076	0.0534	0.0621	0.0822	0.0405	0.0447	0.0361	0.0403	0.0636	0.0636	0.0468	0.0545	0.0758	0.0541
RIPK2	0.0459	0.0525	0.0591	0.0716	0.0579	0.0579	0.0539	0.0667	0.0674	0.069	0.0848	0.0836	0.0835	0.0579	0.0514	0.0594	0.0428	0.0429	0.0396	0.0394	0.0476	0.0476	0.0318	0.0367	0.0428	0.0427	0.0681	0.0558	0.0558	0.0602	0.0661	0.0649	0.0722	0.0676	0.0792	0.1321	0.0599	0.0435	0.0543	0.04	0.0558	0.0434	0.0385	0.059	0.059	0.0363	0.0316	0.0419	0.0523
RIPK3	0.0526	0.0663	0.0681	0.0789	0.058	0.058	0.0583	0.0611	0.0537	0.0564	0.0614	0.0568	0.058	0.0716	0.0838	0.0662	0.0486	0.0499	0.0481	0.0393	0.0623	0.0623	0.0431	0.0507	0.069	0.0606	0.0728	0.0588	0.0588	0.057	0.0558	0.0514	0.0664	0.0645	0.0551	0.0588	0.0618	0.08	0.0724	0.0481	0.0603	0.0429	0.0451	0.0747	0.0747	0.0505	0.0583	0.0973	0.0598
ROCK1	0.0547	0.0626	0.0561	0.0627	0.0458	0.0458	0.0395	0.0355	0.0291	0.0345	0.0414	0.0458	0.0447	0.0701	0.1433	0.1884	0.0488	0.0517	0.0267	0.0272	0.0438	0.0438	0.0481	0.0524	0.0645	0.0533	0.0588	0.0518	0.0518	0.0387	0.0313	0.0336	0.043	0.0384	0.0457	0.0521	0.0679	0.1308	0.1875	0.0518	0.0524	0.0259	0.0309	0.0419	0.0419	0.0368	0.0242	0.0339	0.0323
ROCK2	0.061	0.0701	0.0589	0.0588	0.0446	0.0446	0.0377	0.0407	0.0291	0.0336	0.0399	0.0446	0.0433	0.0736	0.1439	0.1662	0.0509	0.0458	0.0331	0.0277	0.0474	0.0474	0.0415	0.07	0.0718	0.0551	0.0568	0.0484	0.0484	0.0326	0.0304	0.0296	0.0416	0.0366	0.0396	0.0484	0.0663	0.1354	0.17	0.0532	0.0492	0.0341	0.036	0.0444	0.0444	0.0287	0.0462	0.0426	0.0381
RSK2	0.056	0.0596	0.0565	0.0489	0.0492	0.0492	0.0501	0.0448	0.0555	0.0433	0.0414	0.044	0.0475	0.0525	0.1202	0.1841	0.0492	0.0423	0.0295	0.0235	0.0381	0.0381	0.0393	0.0508	0.0675	0.0636	0.0508	0.0503	0.0503	0.0411	0.049	0.0477	0.0582	0.0401	0.0443	0.0426	0.0536	0.1059	0.1445	0.0596	0.0503	0.0365	0.0447	0.0423	0.0423	0.0264	0.0462	0.0326	0.0383
RSK3	0.0509	0.0646	0.0662	0.0675	0.0507	0.0507	0.0419	0.0423	0.0507	0.0421	0.0538	0.0531	0.0101	0.0655	0.1177	0.2052	0.0413	0.0444	0.0256	0.0246	0.023	0.023	0.0309	0.0579	0.0659	0.083	0.0574	0.0539	0.0539	0.0462	0.0386	0.0471	0.0539	0.0501	0.0526	0.0561	0.0647	0.0931	0.1195	0.0562	0.0437	0.0337	0.0376	0.0375	0.0375	0.0374	0.0372	0.0343	0.0436
RSK4	0.0444	0.0548	0.0514	0.0588	0.041	0.041	0.0317	0.0255	0.0317	0.0321	0.0412	0.041	0.0415	0.0589	0.1508	0.244	0.0387	0.0404	0.0361	0.0358	0.0319	0.0319	0.038	0.0879	0.0666	0.0581	0.0571	0.0483	0.0483	0.0334	0.0282	0.0331	0.0471	0.0342	0.0397	0.04	0.0538	0.1146	0.1582	0.0539	0.0483	0.0462	0.0565	0.0407	0.0407	0.0379	0.0655	0.031	0.0225
SBK	0.0676	0.0225	0.0439	0.0505	0.0439	0.0439	0.0718	0.116	0.1079	0.0642	0.1372	0.0439	0.1303	0.0294	0.0298	0.063	0.0351	0.015	0.0115	0.011	0.0113	0.0113	0.022	0.0162	0.0373	0.0637	0.0602	0.0545	0.0545	0.0559	0.0443	0.0386	0.0587	0.0543	0.075	0.0545	0.0761	0.1172	0.1602	0.0695	0.0288	0.0158	0.0341	0.0153	0.0153	0.0141	0.011	0.0089	0.0239
SGK1	0.0519	0.0557	0.0562	0.0588	0.0433	0.0433	0.0397	0.0411	0.0363	0.0433	0.0364	0.0424	0.0368	0.0582	0.1403	0.216	0.0437	0.0501	0.0251	0.0267	0.0327	0.0327	0.0425	0.0686	0.0611	0.0626	0.0547	0.0485	0.0485	0.0407	0.0377	0.0411	0.0493	0.0361	0.0368	0.0347	0.0592	0.1162	0.1703	0.0531	0.0485	0.04	0.044	0.0418	0.0418	0.0338	0.0174	0.0157	0.0228
SGK3	0.0583	0.0697	0.0628	0.055	0.0489	0.0489	0.0562	0.0377	0.0423	0.0416	0.0492	0.0489	0.0443	0.0619	0.114	0.1642	0.0442	0.0454	0.0292	0.03	0.0333	0.0333	0.0465	0.0644	0.0721	0.063	0.0615	0.0515	0.0515	0.0561	0.0458	0.0476	0.0515	0.044	0.043	0.0395	0.062	0.102	0.1366	0.0581	0.0443	0.0312	0.0389	0.0437	0.0437	0.0447	0.0404	0.039	0.0431
SIK	0.0489	0.0434	0.0592	0.0588	0.0526	0.0526	0.0437	0.0424	0.1	0.0642	0.0718	0.049	0.062	0.0488	0.0772	0.097	0.0564	0.0526	0.0396	0.0439	0.0331	0.0331	0.043	0.0639	0.0595	0.0553	0.0584	0.0595	0.0595	0.0301	0.0269	0.0315	0.0547	0.0452	0.0605	0.0729	0.0727	0.095	0.1095	0.0596	0.0597	0.0463	0.0568	0.0415	0.0415	0.0411	0.0297	0.0225	0.0347
SKMLCK	0.0955	0.0884	0.0804	0.061	0.0547	0.0547	0.0502	0.0386	0.0425	0.0435	0.0548	0.0638	0.0736	0.0647	0.0701	0.0547	0.0491	0.052	0.0402	0.0379	0.0625	0.0625	0.0494	0.0898	0.0861	0.0789	0.0588	0.0554	0.0554	0.0443	0.0376	0.0413	0.0492	0.0501	0.0496	0.0596	0.0554	0.0604	0.0751	0.0595	0.0526	0.0498	0.0608	0.0619	0.0619	0.055	0.0796	0.0855	0.0517
SLK	0.0513	0.0624	0.0629	0.0972	0.0589	0.0589	0.0421	0.0325	0.0363	0.0406	0.0539	0.0513	0.0661	0.0705	0.087	0.0769	0.0438	0.0713	0.0922	0.0589	0.0747	0.0747	0.0605	0.0987	0.0708	0.0615	0.0786	0.061	0.061	0.0405	0.0353	0.0416	0.0439	0.0526	0.0559	0.0797	0.061	0.0623	0.065	0.054	0.05	0.0638	0.0634	0.0751	0.0751	0.0629	0.0588	0.0377	0.0401
SMG1	0.059	0.0751	0.0694	0.0714	0.0567	0.0567	0.0567	0.0544	0.0564	0.0608	0.0815	0.0814	0.0939	0.0629	0.0394	0.046	0.0429	0.0412	0.0382	0.0408	0.0646	0.0646	0.0866	0.0503	0.0739	0.0725	0.0592	0.0547	0.0547	0.0547	0.0545	0.0596	0.0635	0.0763	0.0911	0.0914	0.0599	0.0361	0.0398	0.0451	0.0429	0.0397	0.0487	0.0651	0.0651	0.0968	0.0481	0.0605	0.071
SMMLCK	0.0425	0.0434	0.0414	0.0506	0.0519	0.0519	0.0519	0.0622	0.0635	0.061	0.0714	0.132	0.0515	0.0539	0.0715	0.1113	0.0467	0.0398	0.0278	0.0284	0.0393	0.0393	0.0454	0.0383	0.0482	0.0437	0.057	0.0553	0.0553	0.0591	0.0622	0.0528	0.0619	0.0856	0.0796	0.0607	0.0553	0.083	0.1096	0.0527	0.0426	0.0304	0.0344	0.0399	0.0399	0.0393	0.0327	0.0344	0.0459
SNRK	0.0475	0.0563	0.0629	0.0746	0.0563	0.0563	0.0586	0.0542	0.0479	0.0551	0.0745	0.0617	0.0726	0.0645	0.0769	0.0995	0.0524	0.0519	0.0334	0.0303	0.0427	0.0427	0.0429	0.044	0.0625	0.0658	0.0687	0.0555	0.0555	0.0536	0.0507	0.0553	0.0606	0.0555	0.0676	0.0695	0.0675	0.0836	0.088	0.0554	0.0484	0.0336	0.0382	0.0412	0.0412	0.0433	0.036	0.0363	0.0521
SRPK1	0.0594	0.0753	0.0889	0.0814	0.0525	0.0525	0.0517	0.0468	0.0464	0.0525	0.0588	0.0488	0.0611	0.0561	0.0927	0.0851	0.0397	0.051	0.0453	0.0403	0.045	0.045	0.0557	0.0812	0.0672	0.0713	0.0588	0.0484	0.0484	0.0388	0.0433	0.0426	0.0484	0.042	0.0454	0.0432	0.0562	0.0945	0.1347	0.0512	0.0566	0.0401	0.0431	0.0454	0.0454	0.0838	0.0353	0.0373	0.0477
SRPK2	0.0446	0.066	0.0596	0.0694	0.0491	0.0491	0.0452	0.0349	0.0381	0.0444	0.0571	0.0488	0.0628	0.0677	0.1028	0.1389	0.0491	0.0588	0.0394	0.0419	0.0324	0.0324	0.0476	0.1085	0.0481	0.0523	0.0565	0.0481	0.0481	0.0409	0.0323	0.0379	0.0423	0.041	0.0467	0.0528	0.0654	0.1006	0.1341	0.0562	0.0581	0.0425	0.0403	0.0382	0.0382	0.0735	0.0204	0.0213	0.0278
SRPK3	0.0435	0.0618	0.0556	0.0622	0.0541	0.0541	0.0527	0.0541	0.0462	0.0533	0.0649	0.0649	0.0575	0.064	0.0781	0.1241	0.0457	0.0506	0.0406	0.0422	0.0508	0.0508	0.0674	0.0582	0.0547	0.0532	0.0477	0.051	0.051	0.0501	0.0509	0.0465	0.0505	0.0485	0.051	0.0518	0.0555	0.08	0.1549	0.056	0.0488	0.0411	0.0481	0.0662	0.0662	0.1297	0.0227	0.0252	0.035
SSTK	0.0856	0.0319	0.1256	0.0761	0.0531	0.0531	0.1018	0.0852	0.1008	0.0414	0.0274	0.0531	0.0276	0.0357	0.0536	0.1136	0.0588	0.0299	0.0143	0.0137	0.0466	0.0466	0.0442	0.032	0.0717	0.0739	0.0564	0.0446	0.0446	0.0552	0.0396	0.0424	0.057	0.0313	0.0403	0.0377	0.0778	0.1569	0.1304	0.0554	0.0446	0.0208	0.0331	0.044	0.044	0.0263	0.0794	0.0568	0.0893
STK33	0.0657	0.0841	0.069	0.0751	0.0511	0.0511	0.0361	0.0353	0.0355	0.0384	0.05	0.0511	0.0718	0.0734	0.1012	0.0884	0.0504	0.0652	0.043	0.0417	0.0729	0.0729	0.0664	0.0543	0.0726	0.0605	0.062	0.0521	0.0521	0.0344	0.0389	0.0453	0.0492	0.0503	0.0521	0.1166	0.07	0.0815	0.0835	0.0484	0.0598	0.0425	0.0401	0.062	0.062	0.0458	0.0538	0.0634	0.0532
STLK3	0.0731	0.0629	0.0667	0.0691	0.0565	0.0565	0.0536	0.0399	0.0364	0.051	0.0578	0.0786	0.0686	0.0548	0.0545	0.0565	0.0525	0.0559	0.0745	0.0627	0.0736	0.0736	0.0855	0.062	0.0704	0.0589	0.0755	0.0589	0.0589	0.0453	0.0395	0.0447	0.0489	0.0518	0.0688	0.0692	0.0631	0.0454	0.0489	0.0564	0.0598	0.0866	0.0803	0.07	0.07	0.0734	0.0551	0.0549	0.0586
TAK1	0.0624	0.0609	0.0615	0.0588	0.0585	0.0585	0.0526	0.0459	0.0453	0.052	0.0524	0.0634	0.0629	0.063	0.052	0.0585	0.0481	0.0581	0.092	0.0691	0.067	0.067	0.0644	0.0475	0.0669	0.0559	0.0644	0.0552	0.0552	0.055	0.0513	0.049	0.0529	0.0552	0.065	0.067	0.0616	0.0432	0.0468	0.0481	0.0566	0.0997	0.0783	0.0821	0.0821	0.0536	0.0502	0.042	0.0695
TAO1	0.0599	0.0695	0.058	0.0728	0.0578	0.0578	0.0483	0.0446	0.0455	0.0518	0.0549	0.0695	0.0714	0.0637	0.0798	0.0731	0.0497	0.0578	0.0547	0.048	0.0518	0.0518	0.0567	0.0596	0.0761	0.057	0.0673	0.057	0.057	0.045	0.041	0.0428	0.0514	0.0559	0.0667	0.0616	0.0609	0.076	0.0816	0.0551	0.0588	0.0536	0.057	0.0459	0.0459	0.0457	0.0581	0.1017	0.0506
TAO2	0.057	0.0664	0.0607	0.0663	0.0574	0.0574	0.0523	0.0429	0.0451	0.0486	0.0527	0.0565	0.058	0.0622	0.0854	0.0809	0.0574	0.0618	0.0596	0.0522	0.0589	0.0589	0.065	0.0568	0.0673	0.0584	0.0588	0.0584	0.0584	0.0481	0.0439	0.0459	0.0504	0.0534	0.0596	0.059	0.0636	0.0857	0.0753	0.0592	0.0647	0.0547	0.0541	0.0567	0.0567	0.0603	0.0457	0.0791	0.053
TAO3	0.0579	0.0686	0.0682	0.0735	0.0579	0.0579	0.0373	0.035	0.0369	0.037	0.0477	0.0459	0.0541	0.064	0.0791	0.0662	0.0565	0.0721	0.0936	0.0799	0.0802	0.0802	0.0864	0.0815	0.0747	0.0592	0.0588	0.0612	0.0612	0.0331	0.0292	0.0315	0.0401	0.039	0.0427	0.0482	0.0612	0.0678	0.0653	0.0661	0.0837	0.0864	0.0905	0.0874	0.0874	0.0782	0.0722	0.0826	0.0456
TBK1	0.0577	0.0701	0.0624	0.0658	0.0605	0.0605	0.0461	0.0454	0.0474	0.0471	0.0543	0.0505	0.0504	0.0709	0.0699	0.0661	0.0605	0.0638	0.068	0.0693	0.0621	0.0621	0.065	0.0636	0.0699	0.061	0.0657	0.0605	0.0605	0.0424	0.0464	0.0531	0.0587	0.0464	0.0506	0.0516	0.0614	0.063	0.0586	0.0605	0.0704	0.0757	0.0667	0.0595	0.0595	0.0604	0.0727	0.0917	0.0609
TGFBR1	0.0607	0.0647	0.0657	0.0633	0.0576	0.0576	0.0576	0.0547	0.0517	0.0578	0.0534	0.0576	0.0484	0.0555	0.0525	0.0496	0.0539	0.0772	0.0675	0.0714	0.0502	0.0502	0.0491	0.0639	0.0785	0.0655	0.0646	0.0583	0.0583	0.0601	0.0565	0.0555	0.0602	0.0474	0.0524	0.0463	0.0583	0.0423	0.041	0.0509	0.0675	0.0819	0.0719	0.0566	0.0566	0.0615	0.0577	0.0702	0.0578
TGFBR2	0.0559	0.0652	0.0589	0.0653	0.0559	0.0559	0.0549	0.053	0.053	0.0476	0.057	0.0664	0.0929	0.0649	0.0708	0.0686	0.0499	0.0534	0.0456	0.0419	0.045	0.045	0.0439	0.0591	0.0632	0.0581	0.0588	0.0581	0.0581	0.0527	0.0501	0.0479	0.0513	0.056	0.0599	0.0936	0.0664	0.0535	0.0588	0.0528	0.0635	0.0595	0.0534	0.0507	0.0507	0.037	0.0639	0.0619	0.0491
TLK1	0.0528	0.0408	0.0498	0.0493	0.0551	0.0551	0.068	0.0625	0.0551	0.0486	0.0857	0.0826	0.084	0.0534	0.056	0.0779	0.041	0.0358	0.0584	0.0478	0.0354	0.0354	0.099	0.0326	0.045	0.058	0.057	0.058	0.058	0.0709	0.0728	0.0579	0.0527	0.0887	0.0704	0.0739	0.0658	0.0445	0.0468	0.0512	0.0352	0.0743	0.0592	0.0691	0.0691	0.091	0.0503	0.0436	0.0722
TLK2	0.0591	0.0703	0.0718	0.076	0.0526	0.0526	0.0424	0.0365	0.039	0.0433	0.0471	0.0526	0.0647	0.0617	0.0517	0.0479	0.0509	0.0633	0.1122	0.0855	0.0773	0.0773	0.0825	0.0689	0.0748	0.0645	0.0642	0.0517	0.0517	0.0402	0.0393	0.0399	0.0504	0.0517	0.0473	0.0626	0.0627	0.0414	0.0396	0.0501	0.07	0.0981	0.0987	0.0768	0.0768	0.0802	0.0802	0.0838	0.0629
TNIK	0.0832	0.0772	0.0802	0.0698	0.0543	0.0543	0.0524	0.0426	0.0364	0.0467	0.0534	0.0598	0.0453	0.0603	0.0708	0.0717	0.0537	0.06	0.0543	0.0521	0.059	0.059	0.0606	0.0697	0.0693	0.0636	0.0588	0.0569	0.0569	0.048	0.0429	0.0442	0.0509	0.0564	0.0699	0.0561	0.0666	0.0686	0.069	0.0567	0.0466	0.0569	0.0646	0.0556	0.0556	0.0679	0.0638	0.0707	0.0592
TSSK1	0.0739	0.0374	0.0616	0.0683	0.046	0.046	0.1033	0.0948	0.1631	0.067	0.0582	0.0451	0.0432	0.0335	0.036	0.0641	0.046	0.0281	0.0229	0.0218	0.0269	0.0269	0.0383	0.0348	0.076	0.0713	0.0476	0.0508	0.0508	0.0469	0.0398	0.0429	0.0656	0.0378	0.0474	0.043	0.0724	0.1241	0.1063	0.0508	0.0523	0.0367	0.0519	0.0351	0.0351	0.0254	0.0764	0.0636	0.054
TSSK2	0.0791	0.0258	0.0706	0.0638	0.0418	0.0418	0.1267	0.103	0.1811	0.0774	0.0519	0.0406	0.0318	0.0305	0.0335	0.056	0.0418	0.0231	0.0145	0.0127	0.0296	0.0296	0.0442	0.0205	0.072	0.0767	0.0533	0.0516	0.0516	0.0542	0.048	0.0516	0.07	0.0343	0.0475	0.035	0.0659	0.117	0.1088	0.0499	0.0487	0.0385	0.0615	0.0432	0.0432	0.0252	0.0747	0.0702	0.0727
TTBK1	0.0412	0.0516	0.0503	0.046	0.0516	0.0516	0.0688	0.0698	0.0559	0.0465	0.1047	0.0865	0.0797	0.0439	0.0634	0.0717	0.0455	0.0368	0.0496	0.0342	0.0603	0.0603	0.0791	0.0404	0.0479	0.0483	0.0588	0.0563	0.0563	0.0715	0.0732	0.0629	0.0549	0.0785	0.0726	0.0905	0.056	0.0563	0.0623	0.0396	0.0402	0.0607	0.0441	0.0754	0.0754	0.1035	0.0382	0.054	0.0553
TTBK2	0.0577	0.0752	0.0605	0.0588	0.0577	0.0577	0.0551	0.0583	0.0411	0.0486	0.0638	0.0694	0.0556	0.0603	0.0674	0.083	0.0454	0.0498	0.0555	0.0532	0.0597	0.0597	0.1043	0.0492	0.0696	0.0587	0.0564	0.0587	0.0587	0.0528	0.0518	0.0477	0.0505	0.0654	0.0645	0.0634	0.0586	0.0657	0.0623	0.0481	0.0495	0.0788	0.0634	0.091	0.091	0.108	0.049	0.0697	0.058
TTK	0.0816	0.074	0.057	0.0588	0.0579	0.0579	0.0461	0.0355	0.0445	0.052	0.0466	0.0615	0.0579	0.0735	0.065	0.0639	0.0504	0.0649	0.0676	0.0578	0.0831	0.0831	0.0867	0.0579	0.0728	0.056	0.0599	0.0577	0.0577	0.0397	0.03	0.0408	0.0509	0.0447	0.0529	0.0567	0.062	0.0599	0.0683	0.0577	0.072	0.0909	0.0867	0.0807	0.0807	0.046	0.0564	0.0775	0.0497
ULK1	0.0477	0.0693	0.0678	0.0718	0.0598	0.0598	0.0389	0.0336	0.0431	0.0463	0.0469	0.0462	0.0696	0.0676	0.0642	0.0646	0.0563	0.0835	0.0947	0.0598	0.0449	0.0449	0.0391	0.0744	0.0764	0.0683	0.0633	0.0593	0.0593	0.0388	0.0399	0.0483	0.0628	0.0421	0.0421	0.0941	0.0593	0.0489	0.0497	0.0598	0.0705	0.0714	0.0532	0.0498	0.0498	0.0395	0.0411	0.052	0.0567
ULK2	0.0593	0.0724	0.0812	0.0682	0.0603	0.0603	0.0479	0.0399	0.044	0.0415	0.0414	0.0444	0.0603	0.0653	0.0715	0.0649	0.0585	0.0681	0.0761	0.0633	0.046	0.046	0.0416	0.07	0.0864	0.0768	0.0638	0.0567	0.0567	0.044	0.0403	0.0434	0.0556	0.0363	0.0448	0.0763	0.0618	0.0569	0.0567	0.0535	0.0728	0.0682	0.0561	0.049	0.049	0.0322	0.0455	0.0727	0.0578
VRK1	0.071	0.0786	0.0633	0.0641	0.0595	0.0595	0.0599	0.0484	0.038	0.0491	0.0597	0.068	0.0667	0.0595	0.0518	0.0726	0.0594	0.054	0.0509	0.0492	0.0563	0.0563	0.062	0.06	0.0788	0.0605	0.0588	0.0575	0.0575	0.0571	0.0505	0.0468	0.0539	0.0603	0.0631	0.0669	0.0679	0.0509	0.0575	0.0566	0.0625	0.0521	0.0545	0.0507	0.0507	0.0569	0.0754	0.0854	0.0642
VRK2	0.0684	0.0676	0.0636	0.0644	0.0573	0.0573	0.0573	0.051	0.0509	0.0521	0.0573	0.0656	0.0629	0.0686	0.0576	0.0619	0.0542	0.0533	0.057	0.0507	0.0595	0.0595	0.0577	0.0718	0.073	0.0658	0.0661	0.0565	0.0565	0.0586	0.0515	0.0515	0.0565	0.0563	0.0623	0.065	0.0611	0.0556	0.0614	0.0522	0.0539	0.0497	0.0539	0.0588	0.0588	0.0597	0.0749	0.0726	0.0626
WNK1	0.0482	0.051	0.0555	0.0576	0.0561	0.0561	0.0657	0.0561	0.0715	0.0573	0.0659	0.0678	0.0653	0.0548	0.1072	0.0904	0.0411	0.0419	0.029	0.0312	0.0413	0.0413	0.0375	0.0449	0.0518	0.0601	0.0613	0.0559	0.0559	0.0626	0.0559	0.0599	0.056	0.0506	0.0647	0.0504	0.0588	0.1182	0.1079	0.0468	0.0513	0.0287	0.0315	0.0519	0.0519	0.0392	0.0592	0.0545	0.056
WNK3	0.0413	0.0572	0.0503	0.0732	0.0569	0.0569	0.0481	0.0517	0.0443	0.0506	0.0668	0.0657	0.0573	0.0729	0.0816	0.0997	0.058	0.0569	0.0441	0.0535	0.0469	0.0469	0.0506	0.0471	0.0502	0.0566	0.0698	0.053	0.053	0.0563	0.0492	0.0505	0.0526	0.0496	0.07	0.067	0.0763	0.0805	0.1039	0.053	0.0572	0.0352	0.045	0.0565	0.0565	0.0495	0.0467	0.0428	0.0494
WNK4	0.0369	0.0523	0.0539	0.0544	0.058	0.058	0.0524	0.0631	0.0668	0.058	0.0713	0.0783	0.0738	0.0714	0.0744	0.1002	0.0376	0.0475	0.0288	0.0332	0.043	0.043	0.045	0.0397	0.0572	0.0526	0.0508	0.0526	0.0526	0.0516	0.053	0.0465	0.0543	0.0508	0.0667	0.061	0.071	0.0938	0.1287	0.0517	0.051	0.034	0.0362	0.0431	0.0431	0.031	0.0547	0.0624	0.0546
YANK2	0.058	0.0699	0.0637	0.0602	0.058	0.058	0.0433	0.047	0.0459	0.0469	0.0552	0.0651	0.0497	0.067	0.0792	0.0817	0.0518	0.0607	0.0633	0.0517	0.0983	0.0983	0.1042	0.0647	0.0728	0.0646	0.0573	0.0573	0.0573	0.0449	0.0388	0.0438	0.0533	0.0473	0.0531	0.0461	0.0573	0.0648	0.0774	0.0518	0.0578	0.0678	0.0937	0.1691	0.1691	0.0812	0.0605	0.0535	0.0585
YANK3	0.0625	0.0776	0.0647	0.0598	0.0545	0.0545	0.0502	0.0537	0.0561	0.0543	0.0544	0.0545	0.0561	0.0507	0.0617	0.0839	0.0458	0.0519	0.0697	0.0522	0.0693	0.0693	0.063	0.0669	0.0838	0.065	0.0588	0.0547	0.0547	0.0519	0.0477	0.0444	0.0553	0.0447	0.0487	0.0506	0.0449	0.0566	0.081	0.0493	0.0547	0.0813	0.0731	0.1014	0.1014	0.0631	0.0614	0.0579	0.0556
YSK1	0.059	0.0713	0.0731	0.0606	0.0542	0.0542	0.0499	0.0471	0.0446	0.0529	0.0542	0.0615	0.0598	0.0674	0.0895	0.0812	0.0497	0.0531	0.0455	0.0401	0.054	0.054	0.0509	0.0512	0.0648	0.0591	0.0588	0.0582	0.0582	0.05	0.0456	0.0471	0.0582	0.0574	0.0697	0.0735	0.0655	0.0752	0.0763	0.0511	0.0604	0.0442	0.0509	0.0576	0.0576	0.0492	0.0515	0.0749	0.058
YSK4	0.0593	0.0728	0.0744	0.0734	0.0597	0.0597	0.0517	0.04	0.0433	0.0512	0.0636	0.06	0.0755	0.0664	0.0525	0.0597	0.0481	0.0616	0.0692	0.0508	0.0703	0.0703	0.0474	0.0622	0.0683	0.0618	0.0652	0.0618	0.0618	0.0477	0.0412	0.0519	0.057	0.061	0.062	0.0714	0.0626	0.0491	0.0523	0.0551	0.0649	0.0671	0.0645	0.0663	0.0663	0.0534	0.0561	0.0683	0.0571
ZAK	0.0604	0.0641	0.0659	0.0631	0.0597	0.0597	0.0454	0.0431	0.0477	0.0484	0.0544	0.0597	0.0673	0.065	0.0815	0.0669	0.0538	0.0653	0.0591	0.052	0.0716	0.0716	0.0611	0.0627	0.0682	0.0537	0.0621	0.0627	0.0627	0.0447	0.0423	0.0433	0.05	0.0526	0.0564	0.063	0.0663	0.0634	0.0653	0.0548	0.0701	0.0759	0.0673	0.0703	0.0703	0.0469	0.0723	0.0694	0.0593
[truncated: 158 more columns]

## Sheet: ser_thr_all_norm_scaled_matrice
	-5P	-5G	-5A	-5C	-5S	-5T	-5V	-5I	-5L	-5M	-5F	-5Y	-5W	-5H	-5K	-5R	-5Q	-5N	-5D	-5E	-5s	-5t	-5y	-4P	-4G	-4A	-4C	-4S	-4T	-4V	-4I	-4L	-4M	-4F	-4Y	-4W	-4H	-4K	-4R	-4Q	-4N	-4D	-4E	-4s	-4t	-4y	-3P	-3G	-3A
AAK1	1.2242	0.4165	0.4825	0.7757	0.7224	0.7224	1.6169	2.6421	1.6881	1.4685	0.7224	1.6179	0.535	0.5635	0.4449	1.6248	0.9524	0.4677	0.2725	0.2601	0.3422	0.3422	1.0388	0.9078	1.0916	1.2007	0.9518	1.0516	1.0516	1.0516	1.0562	1.2609	1.1786	0.8834	0.9083	0.6859	0.8741	1.3751	1.2151	1.0655	0.7297	0.5645	0.9512	0.5639	0.5639	0.5761	1.8434	0.87	1.9015
ACVR2A	0.7057	0.8178	0.992	0.8313	0.982	0.982	1.0164	1.0624	1.0124	0.886	1.0206	0.982	1.3652	0.9693	0.8675	0.8081	0.7316	0.9115	1.5097	1.3419	1.3316	1.3316	1.2928	0.7915	0.9328	0.943	0.9373	0.9328	0.9328	0.9239	0.8946	0.8839	0.9799	1.0519	0.9957	1.2818	0.9371	0.69	0.7771	0.8197	0.8519	1.768	1.4772	1.3745	1.3745	1.1583	0.8538	1.11	0.9123
ACVR2B	0.9054	0.8784	0.9621	1.3123	0.9054	0.9054	0.9236	0.7521	0.8005	0.8777	1.0268	1.0317	1.2262	0.8802	0.734	0.802	0.8468	1.0121	1.8102	1.5303	1.2948	1.2948	1.2627	0.9127	1.0657	0.979	1.1235	0.9713	0.9713	0.8831	0.7803	0.8798	0.8525	1.0625	1.034	1.199	1.0371	0.644	0.6263	0.838	0.9713	1.7475	1.487	1.3389	1.3389	1.4492	0.7845	0.9411	0.9218
AKT1	1.0255	1.0091	0.9381	1.0289	0.8774	0.8774	0.7267	0.7397	0.789	0.8589	0.9292	0.8774	0.8933	1.1095	1.6144	2.581	0.8354	0.7947	0.639	0.6391	0.7238	0.7238	0.728	0.9102	1.0343	0.8944	0.8435	0.8944	0.8944	0.757	0.6599	0.7498	0.8997	0.7343	0.7848	0.9719	1.0194	1.848	2.7517	0.9101	0.8043	0.5673	0.7031	0.7673	0.7673	0.6924	0.5067	0.4528	0.5433
AKT2	1.0239	1.0485	1.0929	0.9894	0.9072	0.9072	0.7355	0.711	0.8378	0.8715	0.931	0.9266	0.9072	1.0359	1.6654	2.5098	0.8408	0.8074	0.5191	0.5359	0.7758	0.7758	0.8088	0.9715	1.1855	1.1476	0.9605	0.8876	0.8876	0.7009	0.6608	0.7973	0.8876	0.6995	0.8028	0.6741	1.0281	1.9809	2.3459	0.9861	0.9138	0.571	0.6466	0.7516	0.7516	0.6407	0.3403	0.351	0.5227
AKT3	1.1977	1.0612	1.2658	1.068	0.7519	0.7519	0.6923	0.5766	0.5566	0.6482	0.6716	0.7519	0.8468	1.1805	2.1542	2.9657	0.7966	0.7335	0.4643	0.4366	0.5453	0.5453	0.6176	1.0631	1.04	1.116	0.9915	0.8331	0.8331	0.6394	0.5151	0.6455	0.8331	0.6111	0.7272	0.6384	0.9907	2.1871	3.0798	1.0206	0.8433	0.4913	0.5582	0.612	0.612	0.5369	0.4064	0.3294	0.532
ALK2	0.9105	1.1201	1.1254	1.2961	0.9644	0.9644	0.9543	0.896	0.8606	0.9644	1.0764	0.9973	1.1753	1.0253	0.9382	0.9022	0.739	0.9475	1.2188	1.1488	1.06	1.06	1.1669	0.8715	1.1528	0.8859	0.9855	0.9402	0.9402	0.8336	0.9464	0.9578	0.9402	0.8801	1.1457	1.2287	0.9525	0.7697	0.7689	0.7911	0.8026	1.6357	1.4369	1.0468	1.0468	1.2159	0.9366	1.2179	0.8975
ALK4	0.9387	0.9754	1.0281	0.8212	0.9754	0.9754	0.8158	0.8372	0.9308	0.9682	1.1264	0.9529	1.1915	1.2392	1.108	1.1139	0.8095	1.0099	1.1162	0.8382	1.1006	1.1006	1.0316	0.9402	1.0292	0.8915	0.8863	0.9874	0.9874	0.8433	0.8739	0.9358	1.0622	1.0191	0.9978	1.0055	0.9968	0.9874	0.8892	0.7677	0.9539	1.5489	1.2576	0.896	0.896	1.2558	0.9474	1.121	0.9528
ALPHAK3	0.971	0.8123	0.4302	0.6523	0.971	0.971	0.9956	1.0241	0.6699	1.1448	0.9203	0.7625	0.6132	0.7626	0.94	1.276	1.1604	1.0785	1.6128	1.8259	1.5023	1.5023	1.833	1.0181	0.7978	0.6498	1	0.8743	0.8743	0.5467	0.8484	0.7631	0.6507	1.021	0.7411	0.9198	1.2351	1.3117	1.0934	0.758	0.8743	1.9976	1.7732	1.4185	1.4185	1.8451	0.9522	0.6869	0.8682
AMPKA1	0.9439	0.8569	0.9077	1	0.8569	0.8569	0.7838	1.4079	1.6336	1.501	1.1972	0.8357	0.7308	0.816	1.3461	1.7137	0.8466	0.7237	0.3814	0.374	0.7262	0.7262	0.7781	1.1862	1.1995	1.2087	0.9112	0.8878	0.8878	0.7277	0.6588	0.6427	0.8946	0.6823	0.7051	0.6807	1.1858	2.0998	2.1664	0.8878	0.9471	0.4971	0.6297	0.7239	0.7239	0.4917	1.0441	0.8892	0.845
AMPKA2	0.9642	0.8149	0.889	1	0.8543	0.8543	0.7693	1.4214	1.6447	1.5057	1.2968	0.8543	0.7232	0.7997	1.2715	1.8926	0.8245	0.6841	0.3361	0.3079	0.5876	0.5876	0.6956	1.3084	1.1278	1.1916	0.9525	0.8012	0.8012	0.6998	0.5772	0.6924	0.9278	0.6697	0.7127	0.6657	1.2586	2.2192	2.3084	0.8742	0.8012	0.4195	0.5458	0.6436	0.6436	0.475	0.9905	0.7389	0.6988
ANKRD3	0.9222	0.9441	1.0383	0.8864	0.9413	0.9413	0.8659	0.8759	0.9257	0.9086	1.0385	0.8984	1.2422	1.0678	1.0879	1.0315	0.8564	0.9413	1.4292	0.9262	1.2314	1.2314	1.0871	0.8439	1.0667	0.9881	1.0793	0.9363	0.9363	0.8736	0.8614	0.8191	0.9104	0.8223	0.9774	1.3927	1.0407	0.8997	0.9363	0.8884	1.2646	1.4547	0.9599	1.1702	1.1702	0.9666	1.1116	0.9686	1.0062
ASK1	1.4111	1.2796	1.0121	1.0275	0.9956	0.9956	0.8363	0.7504	0.7465	0.8803	1.1713	1.0914	0.9956	1.1923	1.1291	1.0788	0.9186	0.7925	0.8987	0.8154	1.0028	1.0028	1.2429	1.2152	1.0847	1.0901	1.0933	1.0243	1.0243	1.1209	0.8974	0.8268	1.0358	1.043	1.0662	1.0835	1.0243	0.9131	0.965	1.0132	0.8066	0.9081	0.906	0.9845	0.9845	1.0407	1.3647	0.9789	1.4356
ATM	0.7841	0.9874	1.0975	1.2173	0.9874	0.9874	1.0963	1.0573	0.987	0.9712	1.4043	1.2544	1.2616	0.8793	0.6619	0.8945	0.6169	0.8587	1.1098	1.0778	0.8399	0.8399	1.0472	0.8194	0.9951	0.9592	0.9582	0.9592	0.9592	0.8176	0.9058	0.96	0.9952	1.1989	1.2519	1.2734	0.9118	0.721	0.8653	0.7328	0.7893	1.3019	1.5014	1.2075	1.2075	1.234	0.643	0.8476	0.922
ATR	0.9088	1.0136	0.9709	0.9897	0.9709	0.9709	0.802	0.818	0.9009	0.9314	1.303	1.2279	1.2292	1.014	0.8836	1.0021	0.8708	0.8771	1.1726	1.0739	1.2963	1.2963	1.6156	0.9562	1.0516	0.9402	0.9432	0.96	0.96	0.8674	0.9123	0.9009	0.96	1.177	1.1107	1.261	0.9821	0.9191	0.9824	0.9258	0.892	0.984	1.1773	1.3802	1.3802	2.1377	0.9717	0.8752	1.0092
AURA	0.7382	1.1795	1.0834	1.0338	0.9636	0.9636	0.7587	0.8737	0.7526	0.7223	0.8296	0.9636	0.9062	1.0807	1.3753	1.6725	0.8025	1.2005	1.0043	1.0561	1.04	1.04	1.3041	0.905	1.2345	1.0772	0.9535	0.9518	0.9518	0.6988	0.7062	0.7658	0.8184	0.7252	0.7825	0.966	0.9518	1.3531	1.7077	0.9085	1.0403	1.3963	0.9627	0.9723	0.9723	0.9622	0.8828	1.3802	0.6648
AURB	0.9848	1.2371	1.0768	1.1128	0.9106	0.9106	0.7618	0.8548	0.7792	0.7856	0.8668	0.8307	0.9307	1.0608	1.8093	1.8998	0.9106	0.9658	0.734	0.5114	0.7161	0.7161	0.6604	0.9534	1.1739	1.0073	0.9858	0.8442	0.8442	0.6874	0.709	0.7382	0.829	0.7242	0.7979	0.8552	1.0306	1.8016	2.7174	0.8494	0.8442	0.6287	0.6527	0.6906	0.6906	0.5565	0.8998	0.9538	0.7266
AURC	1.247	1.6257	1.457	1.2908	0.8037	0.8037	0.8037	0.6299	0.6325	0.6637	0.6784	0.7192	0.852	1.0583	2.148	1.465	0.7669	1.047	0.6515	0.5542	0.7127	0.7127	0.5352	1.718	1.3315	1.2489	0.9912	0.7408	0.7408	0.5901	0.6229	0.6014	0.7408	0.6339	0.6726	0.6904	0.955	2.0583	2.178	0.9599	0.8559	0.5801	0.5622	0.86	0.86	0.6286	1.2343	1.0616	0.8321
BCKDK	0.8192	1.1431	1.0163	1.1802	0.9615	0.9615	0.8788	0.7945	0.8582	0.9615	1.176	1.1322	1.7319	1.2605	1.0216	1.0074	0.678	0.9444	0.8561	0.7204	0.8964	0.8964	0.8958	1.0481	1.1752	0.9876	0.8899	0.9641	0.9641	0.7907	0.8707	0.9641	1.0955	1.1446	1.244	1.6431	1.1405	0.8858	0.937	0.7499	0.7859	0.7165	0.8206	0.9306	0.9306	1.1359	0.9761	1.0856	0.8945
BIKE	1.1284	0.5654	0.6394	0.9514	0.8627	0.8627	1.3167	1.9218	1.3911	1.2399	0.8627	1.7254	0.7944	0.7386	0.5938	1.5494	1.0195	0.6097	0.4534	0.4504	0.5833	0.5833	1.1865	0.8676	1.0385	1.107	1	0.9865	0.9865	0.9865	1.0041	1.1497	1.1237	0.9632	0.9769	0.8098	0.9498	1.3148	1.2893	1.0823	0.8454	0.6205	0.8709	0.6379	0.6379	0.7203	1.3355	0.8117	1.5364
BMPR1A	0.6986	0.9301	0.9818	0.9881	0.9076	0.9076	0.8315	0.8303	0.8022	0.7915	0.8068	0.9284	0.9649	1.0248	0.8603	0.8859	0.9076	1.2209	1.8813	1.653	1.4572	1.4572	1.4242	0.7748	0.9579	0.9116	0.9618	0.8872	0.8872	0.8875	0.7815	0.7014	0.8081	0.7918	0.7914	0.8872	0.9868	0.7412	0.7182	0.8925	1.0841	2.4731	1.8109	1.5302	1.5302	1.0934	0.7402	0.9478	0.7914
BMPR1B	1.095	1.1995	1.3384	0.9447	0.9212	0.9212	0.9212	0.681	0.7661	0.7984	0.7301	0.7987	0.8924	0.9724	0.9375	0.8687	0.8388	1.0012	1.6658	1.4948	1.3522	1.3522	1.4087	0.9983	1.2594	1.095	1.1719	0.8546	0.8546	0.7686	0.7043	0.7325	0.8597	0.674	0.7637	0.7435	0.8546	0.8181	0.8015	1.0108	0.9204	2.241	1.7545	1.6723	1.6723	1.5093	0.9772	1.1381	1.2134
BMPR2	0.9483	1.0562	1.084	1.2173	0.9708	0.9708	1.0144	0.9708	0.913	0.8948	1.0567	1.1778	1.1812	0.9595	0.9132	0.9562	0.8606	0.8983	1.0777	1.0371	0.9789	0.9789	1.0729	1.0938	1.0138	1.1072	1.1263	0.9777	0.9777	0.9793	0.9115	0.9285	0.9356	0.9729	1.0858	1.0516	0.9777	0.9347	0.8665	0.9191	0.9381	1.1043	1.1797	1.0806	1.0806	1.1033	0.9654	1.0773	0.9901
BRAF	1.1493	0.9912	1.0586	0.877	1.0103	1.0103	0.6869	0.7014	0.7623	0.8972	0.6998	0.8586	1.0103	1.1061	1.3214	1.0642	0.8888	1.1418	1.483	1.179	0.9449	0.9449	1.0028	0.945	0.9532	0.8599	0.9396	0.7649	0.7649	0.5463	0.4879	0.596	0.6294	0.6837	0.6904	3.934	0.9085	0.7426	0.6293	0.7649	0.905	1.5185	1.2052	0.7765	0.7765	0.655	0.666	0.7524	1.0937
BRSK1	0.9388	0.9612	1.0466	1.5901	0.9429	0.9429	0.8569	0.9429	1.092	1.5521	1.1232	1.1445	0.9115	0.7655	1.2463	2.0084	0.8286	0.6366	0.4507	0.4942	0.5436	0.5436	0.7762	1.4784	1.2856	1.2845	1	0.7743	0.7743	0.6779	0.4224	0.5596	0.8286	0.648	0.726	0.7743	1.1869	2.0251	2.1888	0.9852	0.699	0.5517	0.6781	0.7233	0.7233	0.6783	0.6731	0.6164	0.7809
BRSK2	0.9537	0.9635	1.0088	1.3415	1.0088	1.0088	0.8007	1.0835	1.2653	1.3252	1.2031	1.2396	1.1212	0.8422	1.3536	1.7113	0.8174	0.5988	0.3569	0.3552	0.6004	0.6004	0.5938	1.585	1.1638	1.1429	1	0.881	0.881	0.6779	0.5217	0.5795	0.881	0.6863	0.8443	0.9755	1.3033	2.0366	2.1353	0.9126	0.7522	0.3666	0.4355	0.6244	0.6244	0.5334	0.6872	0.703	0.8289
BUB1	1.5282	0.3767	0.4229	0.7983	0.4862	0.4862	0.543	1.1204	4.9733	1.3019	0.4862	1.8746	0.4125	0.3932	0.4717	1.3107	0.9055	0.3878	0.2451	0.2461	0.4081	0.4081	0.9927	1.4988	1.06	1.2375	0.9655	0.8822	0.8822	0.6757	0.5563	1.1633	1.134	0.739	0.8267	0.8291	0.8822	1.6573	1.6358	1.0711	0.5583	0.6103	0.8645	0.4746	0.4746	0.4137	3.7669	0.9178	1.6595
CAMK1A	1.5431	0.4015	0.3464	0.6183	0.9245	0.9245	0.6759	1.493	2.97	1.385	1.559	0.9458	0.9245	0.5268	0.6629	1.8023	0.9755	0.3942	0.2055	0.1888	0.2484	0.2484	0.4614	0.5748	0.6139	0.8255	1	0.8332	0.8332	1.0141	1.0264	1.1171	1.1264	0.8332	0.827	0.6329	0.9417	2.6159	2.1122	1.1106	0.8019	0.2847	0.5417	0.3886	0.3886	0.4446	0.2741	0.2176	0.6351
CAMK1B	0.994	0.8332	0.8563	0.9287	0.9578	0.9578	0.9559	1.1237	1.5641	1.0719	1.1161	0.9727	0.8729	0.8392	1.1346	1.4418	0.9578	0.8221	0.7177	0.726	0.7741	0.7741	0.8971	0.7874	0.8629	0.9501	1.0243	0.9215	0.9215	1.0519	1.0611	1.0987	0.9855	0.9207	0.9099	0.8345	0.9215	1.6999	1.4935	1.0149	0.8922	0.7129	0.8026	0.9023	0.9023	0.7989	0.6495	0.678	0.8815
CAMK1D	1.1891	0.5643	0.5327	0.8134	0.9605	0.9605	0.7522	1.3058	2.3332	1.3536	1.3777	0.9605	0.9773	0.787	0.9992	1.8474	0.9052	0.5942	0.2689	0.2516	0.3747	0.3747	0.7392	0.63	0.6983	0.782	1	0.8152	0.8152	0.8831	0.8152	0.8858	0.9954	0.724	0.7893	0.7063	0.9546	2.577	2.353	1.0609	0.9229	0.438	0.7842	0.4861	0.4861	0.4307	0.3889	0.2869	0.5198
CAMK1G	0.933	0.6282	0.6276	0.967	0.8787	0.8787	0.8181	1.265	2.0318	1.2941	1.0131	0.9824	0.6917	0.8787	1.3805	2.0842	0.8397	0.6563	0.4514	0.4243	0.5785	0.5785	0.7739	0.4962	0.7536	0.7157	0.9265	0.9157	0.9157	0.7541	0.9135	0.9793	0.9362	0.9157	0.9914	1.1666	1.0818	2.4876	2.0633	0.936	0.8333	0.4281	0.5477	0.7592	0.7592	0.7041	0.3426	0.3945	0.5493
CAMK2A	1.2529	0.7579	0.9208	1.2278	0.9208	0.9208	0.867	0.8656	1.7946	1.0559	1.3633	1.1477	1.5853	1.0452	0.7928	1.273	0.7466	0.6183	0.452	0.461	0.6045	0.6045	0.8129	1.4289	0.9405	1.0834	1.0977	0.9852	0.9852	0.7762	0.6559	0.7325	0.9601	0.8674	1.0197	1.3101	1.0848	1.4177	1.4016	1.0404	0.6887	0.607	0.9852	0.7381	0.7381	0.8044	1.1263	0.5913	0.6894
CAMK2B	1.0507	0.8361	0.8826	1	1.0257	1.0257	1.2031	1.0761	1.7119	1.1173	1.1873	1.0257	1.1576	0.8033	0.7906	1.1559	0.8926	0.7485	0.702	0.6588	0.7832	0.7832	0.9022	1.0325	1.0396	0.9034	0.9293	1.0325	1.0325	0.815	0.7289	0.7072	1.0676	0.852	1.0901	0.9575	1.0361	1.2876	1.2966	1.1423	0.9827	0.8493	1.2118	0.806	0.806	0.8346	1.1059	0.774	0.5891
CAMK2D	1.1204	0.8267	0.9662	1.0663	0.9662	0.9662	0.9202	1.1122	1.7046	1.2174	1.3752	1.2407	1.6767	0.9216	0.7942	1.0265	0.7076	0.5972	0.4152	0.3775	0.6052	0.6052	0.6059	1.0246	1.0338	1.068	0.8852	1.0246	1.0246	0.9262	0.9463	1.0257	1.1975	1.2218	1.2704	1.6588	0.8602	0.9674	1.088	0.8753	0.7065	0.439	0.6905	0.6529	0.6529	0.6086	0.9091	0.8141	0.9264
CAMK2G	0.8644	0.9713	0.9997	1.0207	0.9906	0.9906	0.9631	0.855	0.9525	0.8707	0.9906	0.9376	1.1341	1.1861	1.0896	1.0031	0.9159	1.0192	1.1302	1.1169	1.001	1.001	1.0167	0.8956	0.9736	0.9797	0.9406	0.9736	0.9736	0.883	0.9241	0.8937	0.9027	0.9871	1.055	1.3746	1.1444	0.9457	0.9058	0.9598	1.069	1.0682	1.038	1.1056	1.1056	1.1015	0.8707	0.8286	0.8966
CAMK4	0.8274	0.6314	0.5975	0.9929	0.9802	0.9802	0.9802	1.2167	1.8481	1.2952	1.7507	1.3493	1.1035	0.7808	1.0231	1.4793	0.7553	0.6508	0.3467	0.364	0.63	0.63	0.6613	0.6419	0.8606	0.8153	1	0.9506	0.9506	0.9376	0.8647	1.0083	1.1684	1.0077	1.0871	0.9485	1.1668	1.6658	1.7302	0.9506	0.9621	0.4793	0.705	0.7175	0.7175	0.6526	0.7064	0.5655	0.6102
CAMKK1	1.2082	1.3238	1.3282	1.3164	1.0424	1.0424	0.7863	0.6867	0.6053	0.9014	0.8527	0.903	0.9057	1.0486	1.1829	1.1269	0.8631	1.0424	1.1779	1.0569	0.9002	0.9002	0.9794	0.9599	1.1836	1.1014	1.1398	0.9599	0.9599	0.8303	0.6747	0.8111	0.8198	1.0231	0.9262	1.5914	1.0639	0.8065	0.7912	0.9545	1.0259	1.2552	1.1814	0.9691	0.9691	0.8384	1.0478	0.757	1.2154
CAMKK2	1.2859	1.2889	1.3108	1.3125	1.0217	1.0217	0.7531	0.5286	0.5613	0.8871	0.9298	1.0217	1.2492	1.09	1.0188	1.2132	1.0764	0.9174	1.0245	0.8434	0.8841	0.8841	0.7758	0.931	1.1095	0.9934	0.9916	0.9501	0.9501	0.5827	0.4807	0.7617	1.0445	0.9386	1.3685	1.7921	1.1492	0.8869	1.1077	1.0489	0.9501	0.9491	0.9054	0.7107	0.7107	0.8305	1.4783	0.846	1.1742
CAMLCK	1.1126	0.9818	0.9848	1	0.9848	0.9848	1.0135	1.0886	0.9828	1.0384	0.919	1.0042	0.8134	0.9868	1.2851	1.6845	0.8503	0.8127	0.7197	0.7218	0.7275	0.7275	0.7985	1.0094	1.0118	1.0401	1.0247	0.9375	0.9375	1.013	0.9359	0.9185	0.9907	0.9036	0.9375	0.8575	0.9764	1.4238	1.6182	0.9018	0.8674	0.7585	0.8362	0.8089	0.8089	0.844	0.9326	0.8795	0.9666
CDC7	0.9136	0.9342	1.2572	1.1608	0.9535	0.9535	0.943	0.9299	0.9264	0.9496	0.9882	1.1808	1.2817	1.0887	0.9535	1.0584	0.7699	0.9792	0.9897	0.8559	0.8309	0.8309	0.844	1.1108	0.9288	0.9903	1	0.9487	0.9487	0.935	0.8202	0.9432	0.9212	0.9487	1.1183	1.3575	0.9767	0.9091	0.9075	0.8659	0.9551	1.2672	1.0447	1.1266	1.1266	0.9366	1.0603	1.004	0.8697
CDK1	1.163	1.3985	1.0428	1.1482	0.9345	0.9345	0.7183	0.7514	0.799	0.7591	0.8817	0.9899	0.8517	0.8929	1.1103	0.9345	0.8596	0.9436	1.5479	1.3558	1.7362	1.7362	1.6613	1.4906	1.1425	0.9958	1	0.9854	0.9854	0.5862	0.6538	0.6896	0.8056	0.8245	0.9854	1.0516	0.9077	0.973	1.0208	0.9225	1.0064	1.5621	1.3818	1.4321	1.4321	1.4235	1.8432	1.3061	0.8412
CDK10	0.9696	1.0529	0.8445	1	0.9114	0.9114	0.6047	0.7128	0.7803	0.7566	1.0211	1.1202	1.2627	1.0812	2.2395	2.2519	0.9114	0.741	0.3566	0.2931	0.7892	0.7892	0.5374	1.0788	0.955	0.8512	1.0759	0.8512	0.8512	0.6278	0.6521	0.658	0.8313	0.7825	0.9176	1.4637	1.1293	2.2272	2.2963	0.9726	0.8407	0.355	0.3609	0.9406	0.9406	0.5586	0.8801	1.0086	0.8375
CDK12	1.2796	1.0851	1.1306	1.0648	0.9387	0.9387	0.8994	0.8678	0.9387	0.9238	1.2103	1.2693	1.1862	1.0143	0.8465	1.0326	0.8827	0.8199	0.8787	0.7346	0.9753	0.9753	0.9753	1.0553	1.2688	1.1063	1.0407	1.0153	1.0153	0.7836	0.8908	0.946	1.0423	1.0671	1.1873	1.3508	1.0363	0.8322	1.0153	0.7634	0.8928	0.8612	0.9004	0.846	0.846	0.9975	1.3274	2.5797	1.0402
CDK13	1.1718	0.9821	1.1342	1.0592	0.9329	0.9329	0.9288	0.9328	0.923	0.8554	1.2334	1.2724	1.2442	1.1018	0.8371	0.8982	0.9329	0.7836	0.9511	0.8172	1.018	1.018	0.8645	1.1467	1.1625	1.0714	1.0315	0.9833	0.9833	0.8245	0.8675	0.9529	1.0079	1.1729	1.1083	1.402	1.0239	0.8459	0.8605	0.7535	0.8895	0.9267	0.9833	0.8306	0.8306	0.9613	1.436	2.1087	1.0323
CDK14	0.9574	1.1257	0.8594	1.0323	0.9574	0.9574	0.7103	1.2203	1.2316	1.0615	0.7979	0.8649	0.8228	1.3353	1.7776	1.1653	0.8218	1.1453	0.582	0.5206	0.8851	0.8851	0.697	1.015	1.0849	0.9583	1.2365	0.9777	0.9777	0.7167	1.394	1.195	0.9424	0.7253	0.7801	1.0552	0.9777	1.5937	1.3115	0.8426	1.1902	0.6249	0.5923	0.8789	0.8789	0.5312	1.4268	1.2937	0.9889
CDK16	0.9076	0.8538	1.0304	0.9924	0.9016	0.9016	0.657	0.6253	1.1616	0.7224	0.5418	0.509	0.9016	1.6834	2.5102	1.0849	0.9501	1.417	0.7447	0.6994	0.6566	0.6566	0.7234	1.1058	0.9512	0.9123	1.1383	0.9123	0.9123	0.5978	0.8521	1.149	0.7546	0.4554	0.653	0.6753	1.0842	2.308	1.0231	1.0145	1.7842	0.8628	0.8167	0.7673	0.7673	0.5839	1.9317	2.0234	1.2427
CDK17	1.0645	1.0077	1.0701	1.14	1.0077	1.0077	0.6975	0.8063	0.9796	0.8611	0.8559	1.1219	1.1936	1.1782	1.4941	1.0139	0.8335	1.0169	0.9601	0.8453	0.832	0.832	0.8805	1.4075	1.1891	0.9901	1.1696	0.9497	0.9497	0.6049	0.8363	0.7786	0.8221	0.8025	0.9074	1.1385	0.9797	1.3377	0.9237	0.9332	1.3744	0.9497	1.0245	1.0416	1.0416	0.7	2.1156	1.6222	0.9774
CDK18	1.125	1.1538	1.0427	1.0811	0.9192	0.9192	0.6771	0.8043	1.1625	0.7986	0.8444	0.9111	1.1187	1.3662	1.5319	0.8268	0.7701	1.1167	0.9192	0.8308	0.7805	0.7805	1.0675	1.434	1.2428	1.3309	1.1403	1.0015	1.0015	0.5963	0.7881	1.0015	0.7184	0.6963	0.7655	1.0477	1.0167	1.4822	0.9411	1.0123	1.2678	0.8353	0.8232	0.951	0.951	0.8196	2.2912	2.1205	1.149
CDK19	0.7715	1.0219	0.905	1.0295	0.8954	0.8954	0.6846	0.863	0.8784	0.8954	1.4161	1.6536	1.0802	1.1126	0.7023	0.8442	0.801	0.8793	1.2635	1.2273	0.9137	0.9137	1.1157	0.878	1.0732	1.0508	1	1.0052	1.0052	0.7857	1.0052	1.0389	1.0672	1.2236	1.2801	1.3421	0.9972	0.7304	0.8746	0.8807	0.7413	0.9296	1.1014	0.9151	0.9151	1.0261	1.389	1.2735	1.0815
CDK2	1.1023	0.8237	1.0345	1.235	1.0345	1.0345	1.002	0.6843	0.7868	0.7998	1.0065	1.1851	1.1349	1.1743	1.1745	1.0582	1.1306	0.8131	1.091	0.9984	0.965	0.965	0.8979	0.5893	1.0335	1.024	1.2141	1.0212	1.0212	0.9073	0.9113	0.9115	0.8144	1.0839	1.1029	1.4047	1.2068	1.0212	0.8292	1.1812	0.8881	1.013	1.0779	0.7874	0.7874	0.9384	0.8038	1.5991	1.0588
CDK3	1.5067	1.367	1.1109	1.1306	0.9934	0.9934	0.8322	0.656	0.6292	0.6949	0.9444	0.8947	1.0144	0.9934	1.0635	1.124	0.9152	0.8875	1.3093	1.0567	1.2401	1.2401	0.9473	1.5414	1.4878	1.2347	1.0786	0.9663	0.9663	0.6021	0.5888	0.7089	0.9568	0.7996	0.8909	0.9686	0.9663	1.1032	1.0125	0.8363	0.9381	1.0713	1.2928	1.0026	1.0026	0.9821	2.0415	1.8333	1.1386
CDK4	1.1443	1.2837	1.0208	1	0.9167	0.9167	0.6797	0.9167	0.752	0.8131	0.7971	1.1505	0.7822	1.1597	1.4033	1.5974	0.8216	1.0824	0.7994	0.7959	0.7696	0.7696	0.9341	1.0784	1.179	1.005	1.0217	1.005	1.005	0.6585	0.8376	0.808	0.8266	0.8522	1.1285	1.2759	1.0889	1.2342	1.5215	0.8323	1.1622	0.6674	0.8437	0.6438	0.6438	0.5444	1.1433	1.3977	1.0395
CDK5	1.4517	1.3518	1.2229	1.0935	1.0133	1.0133	0.7566	0.6299	0.6247	0.7252	0.9251	1.0133	0.766	1.0314	1.2606	1.0735	0.9793	0.9162	1.2377	1.0341	0.9392	0.9392	1.0064	1.6056	1.4744	1.148	1.0373	0.9933	0.9933	0.6949	0.642	0.6892	0.8597	0.8007	0.825	1.1022	1.0502	1.0726	0.9883	0.9524	1.0032	1.0984	0.9933	0.9945	0.9945	0.8349	1.7954	1.4721	1.0503
CDK6	1.238	1.2305	1.0414	1.0737	0.9895	0.9895	0.6803	0.6691	0.7733	0.7363	0.9787	1.0627	0.7213	1.1777	1.5727	1.3086	0.9895	1.0441	0.8663	0.9094	0.9336	0.9336	1.3425	1.0658	1.0396	1.0162	1.0486	1.0396	1.0396	0.6727	0.7568	0.8498	0.8673	0.8518	1.0473	1.2463	1.1126	1.3501	1.1484	1.0454	1.1869	0.8844	0.8586	0.8823	0.8823	1.1152	1.1534	1.4215	1.2085
CDK7	1.0651	1.1222	1.1161	1.1812	1.0143	1.0143	0.6934	0.7277	0.8628	0.8784	1.0143	1.1402	1.4926	1.3556	1.3042	1.2201	0.8449	0.9863	0.6577	0.5183	0.6116	0.6116	0.5218	1.3703	1.2426	1.0491	1.1453	1.0491	1.0491	0.6813	0.7344	0.8098	0.9749	0.8123	1.098	1.1633	1.1585	1.245	1.3142	1.0255	1.1145	0.6208	0.5855	0.6967	0.6967	0.6297	2.0023	1.4406	1.0563
CDK8	0.896	0.8826	0.86	1.1054	0.8872	0.8872	0.8133	0.8641	0.9106	0.7803	1.3336	1.6523	0.8715	1.0085	0.7473	0.8575	0.9174	0.8872	1.4018	1.3162	0.8984	0.8984	1.1136	0.9226	0.9308	0.9594	1.017	0.9435	0.9435	0.8465	0.9435	0.9098	1.0494	1.096	1.2127	1.2112	1.0793	0.8421	0.8285	0.9412	0.8364	1.1778	1.2129	1.1072	1.1072	1.1278	1.2339	1.2904	1.0833
CDK9	1.0149	1.0131	1.1281	1.1402	1.0131	1.0131	0.8918	0.8583	0.8203	0.8534	1.2452	1.3346	1.4558	1.2712	1.0851	1.2328	0.8328	0.8762	0.5719	0.5145	0.7185	0.7185	0.7137	1.0638	1.1437	1.1886	1.0465	1.0638	1.0638	0.8549	0.8681	0.9136	0.9692	1.1311	1.1938	1.3085	1.1257	1.0953	1.176	0.8045	0.8952	0.6069	0.6611	0.723	0.723	0.8382	1.15	1.8229	1.1677
CDKL1	0.9179	1.0027	0.9644	1.0575	0.9644	0.9644	0.8963	0.9612	0.9758	0.9602	1.2129	1.0564	0.8894	0.9867	1.0763	1.6285	0.9723	0.9192	0.7707	0.8089	0.7369	0.7369	0.7259	1.0513	1.0114	0.9846	0.9967	0.9374	0.9374	0.967	0.8832	0.9087	0.9374	0.9343	0.8993	0.9437	0.9263	1.2217	1.5409	1.0753	0.9247	0.8735	0.9166	0.8366	0.8366	0.8756	0.704	0.6172	0.7241
CDKL5	0.9088	1.236	1.122	1.135	0.9737	0.9737	0.8796	0.9575	0.9737	0.9724	1.0706	0.9939	1.0703	1.1694	1.2376	1.6548	0.8544	0.8002	0.556	0.5428	0.7021	0.7021	0.5939	1.1024	1.0382	1.0326	1.0349	0.9381	0.9381	0.9771	0.9002	0.9381	0.9973	0.8661	0.8444	0.847	0.9276	1.4615	1.8955	1.0332	0.8608	0.6255	0.6525	0.7851	0.7851	0.6521	0.7576	0.6499	0.7614
CHAK1	1.1026	1.3992	1.1655	1.6923	1.0335	1.0335	0.7319	0.5324	0.6077	0.7673	1.0335	0.8115	0.9756	1.1047	1.2421	1.2853	1.0098	1.2047	0.9723	1.054	1.048	1.048	1.0804	0.9718	1.0833	1.0837	1.4612	1.0748	1.0748	0.6755	0.6685	0.8722	1.1731	1.1915	0.884	1.1172	0.8597	1.3118	1.172	0.9479	1.0921	0.8211	1.0748	1.1052	1.1052	0.9162	1.0725	0.8967	0.8518
CHAK2	0.9039	1.4346	1.2943	1.065	0.9999	0.9999	0.7471	0.6901	0.696	0.7671	1.0192	0.884	0.9957	1.1116	1.1224	0.9277	1.0681	0.9999	1.1173	1.2209	1.2099	1.2099	0.7905	1.3514	1.3525	1.1199	1.0549	0.9308	0.9308	0.7892	0.8193	0.8105	0.9141	0.9907	0.8746	1.1572	0.9114	0.8875	0.9006	1.0803	0.9308	1.0047	1.1052	1.204	1.204	1.0168	1.5031	1.0577	0.8978
CHK1	0.4904	0.3308	0.7057	1	0.6606	0.6606	1.2453	2.2127	2.8963	1.9842	2.0593	0.6606	1.3169	0.5105	0.4052	0.7588	0.4222	0.3612	0.3786	0.2614	0.164	0.164	0.4427	0.4578	0.8111	1.172	0.9358	0.9519	0.9519	1.0523	0.9519	0.9195	1.2552	0.8167	0.9018	0.8287	1.1444	1.4541	1.4087	1.067	0.8997	0.7138	1.1455	0.311	0.311	0.3429	1.3742	0.6848	0.5794
CHK2	1.0339	0.5137	0.1722	0.8944	0.914	0.914	1.3928	1.7027	2.4186	1.5547	1.4249	1.1878	0.914	0.6185	0.6941	1.5237	0.8145	0.4909	0.236	0.3069	0.4718	0.4718	0.7254	0.5478	0.7426	0.9872	0.9295	0.9529	0.9529	1.0977	0.9237	1.017	1.1697	0.8948	1.0482	0.8068	0.9529	1.6338	2.2287	1.0921	0.6514	0.3669	0.8389	0.6624	0.6624	0.5737	0.1774	0.2748	0.5621
CK1A	1.4326	1.0036	1.1282	1	1.0036	1.0036	0.7801	0.829	0.9687	0.9008	1.0615	1.0373	1.1625	1.0605	0.9555	0.7684	0.7167	0.8236	1.2032	1.1678	2.9259	2.9259	3.7157	1.0924	1.1119	1.172	1.0884	0.9148	0.9148	0.6924	0.7541	0.6772	0.7438	0.898	1.0352	1.6749	0.933	0.7336	0.7397	0.706	0.9148	1.3774	1.7435	10.84	10.84	10.6541	0.8256	0.7485	0.8109
CK1A2	0.8741	0.8973	0.9213	0.9089	0.9276	0.9276	0.925	1.0972	1.0876	1.0855	1.2679	1.2482	0.9276	0.9853	1.2691	1.1828	0.8066	0.8735	0.7713	0.7797	1.5593	1.5593	1.9286	0.8725	0.9475	0.9411	1	0.9595	0.9595	0.9555	1.126	1.0765	0.9598	0.9649	1.076	0.9462	0.933	1.2416	1.1486	0.865	0.9595	0.8879	1.0984	5.1307	5.1307	4.3241	0.7414	0.7783	0.9458
CK1D	1.0198	0.984	0.9398	0.9218	1.0037	1.0037	1.0041	1.0773	1.0923	0.9988	1.0605	1.043	1.1118	0.9542	1.0037	1.0096	0.8234	0.9419	1.0014	0.9345	1.6526	1.6526	1.9958	1.0676	1.0058	0.9336	0.9186	0.9814	0.9814	0.9634	1.084	0.9814	0.9986	1.0668	1.0592	1.276	0.8499	0.952	0.9176	0.8512	0.9109	0.9717	1.1103	5.3539	5.3539	4.4705	1.0826	0.9579	1.0054
CK1E	0.8294	1.1275	1.0784	0.8422	0.9844	0.9844	1.2032	0.9844	0.9137	0.8183	0.9209	1.0672	1.2511	1.135	1.4363	1.0986	0.724	0.8915	0.733	0.7876	1.5583	1.5583	1.62	0.9928	1.0371	1.0147	1	1.0147	1.0147	1.1204	0.9878	1.0848	0.9037	0.8695	1.0558	1.1428	0.9346	1.1081	1.0764	0.7683	0.9606	0.8782	1.0642	3.9124	3.9124	3.7855	1.1754	1.1077	0.9244
CK1G1	0.8704	1.0443	1.2156	0.9641	1.0004	1.0004	0.8751	0.7344	0.8924	0.8014	0.9127	1.0004	1.2425	1.0956	1.436	1.05	0.7976	1.0173	1.1134	0.9007	1.6097	1.6097	2.21	1.0023	1.0666	1.2326	1.1529	0.9808	0.9808	0.7626	0.7992	0.81	0.7956	0.984	1.1077	1.7187	0.9181	0.9808	0.8137	0.7598	0.877	1.2536	1.1174	4.3614	4.3614	3.6709	0.6456	0.7337	0.9182
CK1G2	0.7446	0.7905	0.8448	0.9895	0.8448	0.8448	0.6865	0.8748	0.7597	0.7991	0.8201	0.8157	0.8206	0.8856	0.9675	0.9605	1.0028	0.8589	2.482	1.8864	4.7016	4.7016	6.3164	1.0501	0.7673	1.1307	1.1631	0.8957	0.8957	0.7334	0.6936	0.8422	0.8169	0.8957	0.9708	1.148	0.8607	0.8775	1.0214	1.0276	0.8578	1.4612	1.8451	8.0771	8.0771	6.7101	0.5768	0.7054	0.6416
CK1G3	0.6577	0.8597	1.0081	1.0275	0.9105	0.9105	0.8756	0.8203	0.9105	0.9602	0.8593	0.8771	1.0499	0.9882	0.8964	0.9916	0.7899	1.0356	1.7958	1.6243	4.3676	4.3676	2.9655	0.8975	0.8178	0.9232	1	0.8715	0.8715	0.6693	0.7136	0.7963	0.8715	1.0732	1.1006	1.6853	0.8984	0.7628	0.845	0.7884	0.801	1.581	1.7751	10.2044	10.2044	5.933	0.4185	0.4746	0.5078
CK2A1	0.751	0.9801	1.0907	0.9844	0.9759	0.9759	0.9686	0.8835	0.7264	0.9114	0.9759	1.0606	1.1466	1.0778	0.9625	0.9434	0.8085	1.049	1.4606	1.2033	1.3948	1.3948	1.4675	0.8068	1.0268	1.009	1	0.8955	0.8955	0.8262	0.8391	0.8916	0.9411	0.8801	1.0784	0.9273	0.8955	0.7599	0.8696	0.8672	1.0356	1.7854	1.5605	1.8253	1.8253	1.3956	0.8525	1.6517	0.9786
CK2A2	0.8389	1.0221	1.0096	1	0.9864	0.9864	0.9876	0.8376	0.7486	0.8649	0.9299	0.9864	1.1209	1.0922	0.8203	0.9359	0.8319	1.0188	1.5936	1.3609	0.995	0.995	1.1403	0.8971	0.8736	1.0201	0.8667	0.9556	0.9556	0.8805	0.7462	0.8332	0.8421	0.9556	1.1024	1.0484	0.9786	0.7384	0.742	0.9891	0.9701	1.7615	1.6211	1.9647	1.9647	1.7323	0.7708	1.3085	0.9403
CLK1	0.8394	0.8771	0.8355	1.2819	0.8907	0.8907	0.8087	0.8999	0.9428	0.8907	1.8643	1.0603	0.9707	0.956	1.4898	1.8197	0.7423	0.7461	0.5911	0.6656	0.5011	0.5011	0.7603	0.725	0.8774	0.9013	0.9797	0.8904	0.8904	0.9199	1.0342	1.0119	0.8662	0.8695	0.8904	0.9633	1.019	1.8007	2.333	0.8707	0.7761	0.5056	0.6359	0.6423	0.6423	0.7478	0.3679	0.427	0.7074
CLK2	0.9758	1.2331	1.1447	1.2055	0.9294	0.9294	0.6036	0.4123	0.4781	0.5403	0.9294	0.6137	0.6073	1.0485	2.1818	2.5052	0.8792	1.0451	0.9372	0.8647	1.0032	1.0032	1.1183	1.2919	1.4209	1.1956	0.9397	0.8971	0.8971	0.5207	0.4406	0.4852	0.7073	0.5473	0.5824	0.4907	0.906	1.8224	2.8428	1.067	0.8971	0.8177	0.9644	0.9577	0.9577	1.0768	0.5234	0.6145	0.5712
CLK3	0.9487	0.9281	1.062	1.1375	0.9281	0.9281	0.7351	0.5229	0.599	0.4919	0.7731	0.6739	1.0704	0.8987	1.5301	2.047	0.9729	0.8457	1.8654	1.0351	1.1213	1.1213	0.9795	1.8733	1.1046	0.8125	1.1671	0.8855	0.8855	0.5348	0.4167	0.4923	0.6126	0.5163	0.7039	0.8788	0.8855	1.3824	2.0539	0.9962	0.9612	1.3987	1.3765	1.2702	1.2702	1.0471	1.7595	0.8529	0.7904
CLK4	0.9093	1.0243	0.9256	1.0957	0.9093	0.9093	0.7709	0.7862	0.8913	0.6897	1.3872	1.0013	1.2405	1.0502	1.4699	1.8152	0.8267	0.8815	0.7354	0.5948	0.8102	0.8102	0.9379	0.8057	1.0932	0.923	1	0.858	0.858	0.7555	0.857	0.7814	0.884	0.858	0.9733	1.0965	0.9786	1.7227	2.255	0.8388	0.8072	0.6494	0.7207	0.8457	0.8457	0.7318	0.4046	0.5533	0.6086
COT	1.3148	1.4053	1.2719	1.107	1.079	1.079	0.6944	0.4348	0.5762	0.4995	0.5748	0.5751	0.8341	1.3335	1.4735	1.079	0.9433	1.2521	1.4661	1.2715	1.1039	1.1039	1.102	1.3216	1.5089	1.1695	1	1.0531	1.0531	0.5356	0.4792	0.5501	0.6758	0.4891	0.761	0.707	1.1566	1.1063	1.0531	1.0076	1.3526	1.616	1.5101	1.4049	1.4049	0.8819	1.5208	1.3586	0.8148
CRIK	0.6312	0.498	0.448	0.6037	0.6312	0.6312	0.5226	1.0872	0.8898	0.6031	0.7672	0.7065	0.5914	0.8043	1.7536	5.9375	0.7202	0.4646	0.2988	0.2761	0.4046	0.4046	0.5542	0.9779	0.9311	0.9997	0.9157	0.7398	0.7398	0.6827	0.6117	0.7398	0.8014	0.6218	0.5979	0.5706	0.9969	2.7723	3.1107	0.9241	0.735	0.422	0.5044	0.4906	0.4906	0.3951	0.739	0.3819	0.5526
DAPK1	0.7556	1.0252	0.9104	0.9372	0.9104	0.9104	0.7219	0.9552	1.0243	0.9535	0.7727	1.2016	0.73	1.0491	1.6698	2.358	0.8279	0.8422	0.5802	0.6222	1.1739	1.1739	1.1463	0.6773	0.9372	0.9752	0.9891	0.9285	0.9285	0.7698	0.8714	0.7959	0.9593	0.8444	0.9285	0.856	1.0009	1.6306	2.3067	1.0316	0.9296	0.6653	0.8203	0.9964	0.9964	0.9395	0.558	0.6195	0.6265
DAPK2	1.0752	1.0784	1.0283	1	0.9898	0.9898	0.9205	0.955	1.0631	0.9898	1.0224	1.2292	0.9796	0.9264	1.0853	1.4651	0.8691	0.8393	0.7703	0.7031	0.8307	0.8307	0.8269	1.0354	1.0247	1.0284	0.9832	0.9702	0.9702	0.8945	0.8882	0.9488	0.9644	1.0296	1.1106	1.0648	0.9666	1.1185	1.4485	0.9148	0.9702	0.7968	0.795	0.8176	0.8176	0.8107	0.881	0.8456	0.9021
DAPK3	0.9588	1.0332	0.9529	0.9397	0.9267	0.9267	0.6986	0.7295	0.9267	0.9125	0.5831	1.015	0.7758	1.1693	1.591	2.3646	0.9421	0.891	0.7897	0.666	0.9725	0.9725	1.0959	0.8543	0.9471	1.0032	1	0.8543	0.8543	0.8439	0.6453	0.6772	0.8712	0.7589	0.8028	1.0189	1.0986	1.6496	2.2468	1.0385	0.8498	0.8441	0.8496	0.8398	0.8398	0.9287	0.7028	0.6359	0.6542
DCAMKL1	1.1648	1.0651	1.0911	1	1.0144	1.0144	0.8863	0.7588	1.0217	0.9379	1.0781	0.8318	1.3644	1.0144	1.5612	1.6808	0.9073	0.7164	0.4684	0.4516	0.7119	0.7119	0.8134	1.0792	1.0898	1.1322	0.9129	0.9119	0.9119	0.6647	0.4615	0.6592	0.9471	0.6174	0.8607	0.8763	1.1543	2.1233	1.9158	1.0449	0.9092	0.5527	0.9119	0.6882	0.6882	0.6829	0.8211	0.7037	0.7728
DCAMKL2	0.9464	0.7602	0.8161	1.0106	0.9464	0.9464	0.9232	1.1029	1.4653	1.1485	1.5494	1.1231	1.1699	0.9069	1.3638	1.4358	0.8022	0.6492	0.4372	0.3997	0.506	0.506	0.5764	0.9773	1.113	1.0251	1.0124	0.9773	0.9773	0.9406	0.8847	0.9901	0.9467	0.9883	0.9417	0.9143	1.0002	1.8049	1.3237	1.0448	0.7837	0.5732	0.7476	0.6523	0.6523	0.5477	0.7012	0.5885	0.7984
DLK	0.9952	1.121	0.9001	1.0868	1.0141	1.0141	0.7636	0.7506	0.9129	0.8783	1.0662	1.0176	1.2147	1.1443	0.9463	1.0781	0.8861	1.0141	1.2253	1.0857	1.3089	1.3089	1.1119	1.1221	0.9363	0.8254	1.069	0.9996	0.9996	0.736	0.6781	0.8325	0.9996	0.8518	1.0433	1.2269	1.1724	0.9667	0.9887	1.0293	1.2653	1.2146	1.1109	1.3212	1.3212	1.4316	1.291	0.9932	0.8414
DMPK1	0.8724	0.9155	0.6641	0.9175	0.8386	0.8386	0.8034	1.1061	0.8468	0.7562	0.8005	0.8386	0.6571	1.0715	2.7163	2.6568	0.8818	0.675	0.3589	0.3788	0.5615	0.5615	0.6891	0.7964	0.9588	0.8157	1.0086	0.8157	0.8157	0.9498	0.9455	0.7487	0.7489	0.6572	0.7185	0.6468	0.8985	2.4218	3.0588	0.9219	0.8641	0.3931	0.4557	0.5745	0.5745	0.5484	0.4611	0.4481	0.5717
DNAPK	0.9436	1.1306	1.0132	0.9413	1.0267	1.0267	0.9793	1.0267	0.9565	1.0562	1.1548	1.1117	1.1092	1.073	1.2017	1.208	0.6556	0.8792	0.728	0.7727	0.7203	0.7203	0.6541	0.907	1.3504	0.9076	1	0.9608	0.9608	0.8121	1.0723	0.9528	1.0204	1.0197	1.2195	1.179	1.057	0.9608	1.1718	0.8504	0.829	0.7948	0.8953	0.7604	0.7604	0.6918	1.0178	1.1138	1.1085
DRAK1	0.9927	1.1107	0.9789	1.0559	0.9473	0.9473	0.829	0.7209	0.8717	0.8372	0.8763	0.9473	1.1561	1.0637	1.6332	1.3799	0.7036	1.0611	0.9221	0.9156	0.9712	0.9712	0.9177	0.9791	1.2321	0.9271	0.9804	0.9791	0.9791	0.7298	0.5858	0.6196	0.7985	0.772	0.8415	1.8076	1.0321	1.427	1.3156	0.7818	1.0025	1.0614	1.0864	0.977	0.977	1.1728	0.8885	0.8675	0.7013
DSTYK	0.9156	1.3119	1.2704	1.1906	0.9353	0.9353	0.7328	0.619	0.7319	0.6984	0.9437	0.7223	1.1662	1.1221	1.0496	0.8348	0.7727	0.9353	1.7384	1.4348	1.0425	1.0425	1.0915	0.7771	1.3434	1.053	1.0251	0.862	0.862	0.5982	0.721	0.862	0.7444	1.1196	0.8189	1.627	0.9597	0.7182	0.6389	0.7932	0.9083	1.8001	1.5169	1.0295	1.0295	0.9608	0.5131	0.6971	0.9367
DYRK1A	1.1572	1.0996	0.9619	0.8133	0.9619	0.9619	0.7666	1.0008	0.9205	0.9185	1.0554	1.1265	0.8144	1.1988	1.0547	1.73	0.9503	0.8757	0.6946	0.6745	0.8048	0.8048	0.7912	1.0412	1.056	0.9892	0.9253	0.9361	0.9361	0.7258	0.9281	0.9361	0.9643	0.8137	1.0037	0.9341	1.0056	1.097	2.096	0.8907	0.8714	0.7678	0.8794	0.7889	0.7889	0.7825	0.5637	1.0834	0.8639
DYRK1B	0.9884	1.1511	0.9018	3.0029	0.9018	0.9018	0.5992	0.9561	0.7852	0.7214	0.8156	0.9833	0.7998	1.2292	1.4983	2.6055	0.8507	0.9029	0.6577	0.554	0.802	0.802	0.8489	1.0124	0.933	0.9009	0.964	0.8367	0.8367	0.5436	0.6066	0.7565	0.7184	0.6447	0.9869	0.8651	0.8367	1.2156	3.047	0.824	0.8064	1.583	0.7191	0.8908	0.8908	0.6719	1.0394	1.3295	0.812
DYRK2	0.99	1.1601	1.0845	1.204	0.894	0.894	0.8325	0.8327	0.8782	0.8427	1.0253	1.2371	1.0132	1.1356	0.8594	1.693	0.819	0.8463	0.894	0.8565	1.0335	1.0335	1.1863	1.2563	1.0514	0.9711	1	0.8607	0.8607	0.7809	0.8425	0.8607	0.9694	0.8426	0.8532	0.9968	0.8943	0.8591	2.4625	0.8257	0.7715	0.8403	0.9219	1.0286	1.0286	1.1927	0.9875	1.7803	0.8998
DYRK3	0.8985	0.9359	0.8445	0.9234	0.8985	0.8985	0.7162	1.0473	0.8917	0.8399	1.0746	1.2144	0.9417	1.1168	1.1138	2.4935	0.7422	0.8095	0.6632	0.6564	0.9541	0.9541	1.1526	0.8858	1.0097	0.8555	0.9333	0.8875	0.8875	0.6644	0.905	0.8875	0.903	0.8763	0.9282	0.9637	0.945	1.1022	3.23	0.6883	0.7101	0.6984	0.7471	0.8117	0.8117	0.7395	0.5143	1.5873	0.6349
DYRK4	1.0222	1.1008	0.9949	1.0433	0.9221	0.9221	0.792	0.8999	0.8246	0.7805	1.0865	1.2803	0.6557	1.1087	0.9221	1.9784	1.0377	0.8819	0.8267	0.8071	0.9775	0.9775	1.4397	1.2968	1.1263	1.0651	0.9598	0.8877	0.8877	0.7309	0.9386	0.8927	0.8877	0.7249	0.8634	0.8752	0.9609	0.8565	2.4949	0.916	0.7188	0.8014	0.8498	0.8675	0.8675	0.8957	1.0511	1.2934	1.0489
EEF2K	1.0257	1.0655	1.08	0.9964	1.0229	1.0229	0.9925	1.0151	0.892	1.1	1.1741	1.0229	1.0558	0.8734	1.2351	1.181	0.8471	0.9745	0.7479	0.7175	1.286	1.286	1.4672	0.8887	1.1814	1.007	0.9993	0.9318	0.9318	0.8761	0.9318	1.0429	1.1671	1.6056	0.9388	0.869	0.8784	1.1136	1.0843	0.8086	0.9006	0.9123	0.7936	0.9823	0.9823	0.7537	1.0843	1.3227	0.9705
ERK1	1.1137	1.2464	1.0574	1.1302	0.9748	0.9748	0.7834	0.7243	0.9027	0.9074	1.088	1.1255	0.7815	1.1103	0.9042	0.841	0.9748	0.9301	1.314	1.195	1.4093	1.4093	1.2519	1.1848	1.2499	1.0872	1.1414	0.9455	0.9455	0.7768	0.8197	0.9576	1.0945	0.9455	0.9481	0.913	0.9138	0.8735	0.9046	0.9421	0.8547	1.1851	1.3491	1.2309	1.2309	1.3672	1.7443	1.3169	1.2254
ERK2	0.9455	1.0169	0.9141	1	1.0236	1.0236	0.689	0.752	0.9117	0.8123	1.0236	1.1498	1.0522	1.2074	1.0691	1.1785	1.0259	1.0707	1.2263	0.9551	1.1631	1.1631	1.1797	0.8948	1.0222	0.9064	1.0221	1.0163	1.0163	0.6433	1.0763	0.8173	0.9934	0.8864	0.9448	1.0371	1.0573	1.0099	1.1126	1.095	1.0163	1.2052	1.2815	1.1779	1.1779	0.9179	1.4777	1.0611	1.0001
ERK5	1.0329	0.9768	1.136	0.9922	1.0079	1.0079	1.0079	1.0195	1.0605	0.9856	1.0253	1.1798	0.8916	1.0741	0.9877	1.1138	0.8669	1.002	0.8297	0.8101	0.9008	0.9008	1.0378	1.1638	1.0882	1.2071	1.1203	0.9539	0.9539	0.9818	0.8914	0.9379	0.9762	0.9191	0.9307	1.0272	0.9129	0.9434	0.8939	0.9408	0.9539	1.1147	1.117	1.0736	1.0736	1.1087	1.8723	1.0802	1.1961
ERK7	1.1889	1.0892	1.0763	1.3036	1.0382	1.0382	0.9139	0.8305	0.7541	0.8154	1.0603	1.0678	0.8636	1.0679	1.2595	1.2374	1.0382	0.8903	0.9874	0.8592	0.9041	0.9041	1.008	1.0616	1.1771	1.0403	1.2194	1.0111	1.0111	0.9405	0.8692	0.9589	0.9509	0.8745	0.9555	1.0185	1.0855	0.9967	1.1021	1.0289	1.036	0.8929	1.0111	0.8868	0.8868	0.9053	1.0964	1.497	1.3018
FAM20C	0.8428	1.0533	1.1379	1.1038	0.9586	0.9586	0.9586	0.7513	0.8323	0.7614	1.0428	0.6601	1.0085	1.4269	0.8963	0.8094	0.9073	1.1438	1.4558	1.3117	1.0492	1.0492	1.1856	1.0625	1.2598	1.1366	0.8877	0.8954	0.8954	0.8764	0.7889	0.826	0.8875	0.7366	0.7362	0.8954	1.0221	0.745	0.7502	0.9965	1.0768	1.6818	1.5216	1.3833	1.3833	1.1049	1.0059	1.4542	0.91
GAK	0.6963	0.8311	0.9539	0.9829	1.0046	1.0046	1.0046	1.0588	0.8017	0.8528	0.8786	1.601	1.0464	1.0951	1.0926	1.1477	0.8534	0.9779	1.0802	1.0279	1.2255	1.2255	1.2698	0.6895	0.9471	0.9859	1.0417	0.9859	0.9859	0.9586	0.8516	0.8302	0.8746	0.8557	0.9982	1.0289	1.112	1.1175	1.1392	1.0387	0.9406	1.1406	1.4912	1.5548	1.5548	1.2254	0.7506	0.8876	0.8191
GCK	1.124	1.2634	0.9463	1.1939	1.012	1.012	0.7647	0.6286	0.6622	0.8578	1.1169	1.1618	1.2793	1.0679	1.1813	1.2398	0.8339	0.9706	1.012	0.8894	1.2749	1.2749	1.1523	1.3777	1.3692	0.8811	1.0904	1.0254	1.0254	0.5961	0.5961	0.6881	0.8524	1.0927	1.1036	1.289	0.9989	1.0464	1.1183	0.9207	0.9547	1.0898	1.0254	1.2043	1.2043	1.1137	1.2994	1.4522	0.7672
GCN2	0.8239	1.0572	1.0733	1.0703	1.0409	1.0409	0.9256	0.8226	0.7263	0.8246	1.0666	0.9746	1.247	1.1709	1.0409	1.2634	0.8807	0.9226	1.1236	1.0562	0.7244	0.7244	0.8806	0.8247	1.0967	1.0058	1	0.9972	0.9972	0.8377	0.7705	0.8288	0.8457	0.8596	1.003	1.255	1.1768	0.9452	0.8824	0.9972	1.0391	1.4693	1.1624	1.0299	1.0299	0.8667	0.6992	0.924	0.9683
GRK1	1.3086	2.0739	1.1599	1.0514	0.7987	0.7987	0.6382	0.5563	0.491	0.533	0.6595	0.8096	0.7987	0.8942	0.6823	0.6779	0.7075	0.9825	2.2867	1.7401	1.43	1.43	1.1294	2.678	1.2925	1.1506	0.9439	0.813	0.813	0.7775	0.6272	0.5679	0.6447	0.5845	0.6619	0.6731	0.8425	0.6728	0.813	0.8966	0.9329	1.4337	1.7504	1.8432	1.8432	1.4586	2.7435	0.9124	0.7597
GRK2	0.8963	0.8386	0.9142	1	0.931	0.931	0.9183	0.8977	0.8802	0.931	1.1399	1.178	1.1866	0.9313	0.9122	1.0395	0.9105	0.9499	1.3445	1.1313	1.2693	1.2693	1.5682	0.9752	0.8974	0.9013	0.9667	0.9506	0.9506	0.8131	0.847	0.8993	0.9506	0.9151	0.9321	1.0568	0.9688	0.965	0.998	0.944	0.9901	1.4105	1.5356	2.0868	2.0868	2.5786	0.8643	0.7665	1.0255
GRK3	0.7876	0.8999	1.029	1.0529	0.9641	0.9641	0.893	1.0617	1.0335	0.9641	1.1034	1.2316	1.0214	0.9294	0.8235	0.933	0.7576	0.9458	1.3889	1.1967	1.7173	1.7173	2.7826	0.9737	0.9617	1.0025	0.9213	0.8919	0.8919	0.7288	0.8549	0.8438	1.0002	0.8683	0.847	0.8145	0.8919	0.8425	1.1003	0.8301	0.932	1.7295	1.7781	2.7369	2.7369	3.0425	0.9069	0.822	0.971
GRK4	0.8923	1.0184	1.0008	1	0.9544	0.9544	0.7731	0.6954	0.7963	0.7938	0.9918	0.9745	1.2486	0.9907	0.8897	0.8144	0.8595	0.9544	1.83	1.4763	1.4039	1.4039	1.7127	0.9766	0.9648	0.9938	0.998	0.8971	0.8971	0.8116	0.7525	0.8349	0.874	0.854	1.0514	1.0897	0.8971	0.7781	0.7966	0.8393	1.0487	1.7467	1.6903	1.7501	1.7501	2.0617	1.2026	0.9268	0.8628
GRK5	1.0241	1.1631	1.0581	1.0849	1.0241	1.0241	1.0584	0.8918	0.8195	0.8171	0.9673	1.1337	1.323	1.0319	0.861	0.806	0.7889	0.9397	1.2703	1.046	1.3604	1.3604	1.8765	1.185	1.0821	1.0253	0.8996	0.9552	0.9552	0.9552	0.8627	0.8912	0.8866	0.9122	1.0786	1.2304	0.9321	0.8309	0.8698	0.8496	0.984	1.2775	1.1467	1.7468	1.7468	2.2889	0.9773	1.0158	0.8522
GRK6	0.8641	0.9318	1.0057	1.0169	0.9882	0.9882	1.0588	1.0583	0.8786	0.8821	1.0324	0.9991	1.0138	0.9882	0.8726	0.9284	0.7746	0.9875	1.4137	1.3103	1.5152	1.5152	1.6992	0.8805	0.9346	1.0704	0.9855	0.9545	0.9545	0.8443	0.9506	0.9799	0.9532	0.7811	0.9222	0.9973	1.0125	0.9545	1.0013	0.8872	1.0263	1.3686	1.4356	1.6012	1.6012	1.8228	0.7155	0.7932	0.871
GRK7	1.1605	1.3446	0.87	1.2207	0.8575	0.8575	0.7506	0.7286	0.589	0.6784	0.6206	0.753	0.8575	0.883	0.8383	0.9546	0.7297	0.9596	2.2552	2.0267	1.4991	1.4991	1.6721	2.6106	1.0429	0.8778	0.9193	0.738	0.738	0.7536	0.5528	0.5403	0.5803	0.5162	0.6095	0.7021	0.6991	0.738	0.7982	0.728	0.8718	2.4834	1.8953	2.0648	2.0648	1.9049	1.8901	1.235	0.6358
GSK3A	1.3056	0.9951	1.143	1.3679	0.9832	0.9832	0.9631	0.7265	0.8115	0.7386	0.9027	0.882	1.1036	0.9832	1.1585	1.0127	0.8874	0.974	1.3633	1.0491	1.0665	1.0665	1.6919	1.4218	1.431	1.2765	1.2394	0.9154	0.9154	0.721	0.6615	0.7154	0.747	0.6859	0.7719	0.8276	0.9154	1.0613	0.951	0.8937	1.1285	1.386	1.4043	1.8198	1.8198	1.4544	1.6513	2.6062	1.1381
GSK3B	1.0956	1.2051	1.1497	1.2164	1.0005	1.0005	1.0394	1.0005	1.031	0.9681	1.0518	0.9968	1.0803	1.019	0.9788	0.9731	0.895	0.8553	0.8302	0.8302	0.9272	0.9272	0.9291	1.0781	1.1773	1.0215	1.1705	0.9888	0.9888	0.9818	0.9126	0.9662	0.9425	0.9185	1.0189	1.046	0.9888	1.1087	1.0609	0.9418	1.0163	0.9692	0.8508	1.158	1.158	1.15	1.1272	1.4683	1.6322
HASPIN	1.3181	0.8874	0.8356	0.8417	0.8874	0.8874	0.9823	2.6808	0.6452	0.7767	0.8124	1.0452	0.9221	1.0089	1.2252	1.3325	0.7215	0.7632	0.5173	0.5257	0.991	0.991	1.0086	0.9865	0.9854	0.8992	1.0454	0.951	0.951	0.951	0.8439	1.5367	0.9332	0.9365	0.9693	0.9176	0.9642	1.393	1.5699	0.9742	0.7382	0.6341	0.7673	0.9277	0.9277	0.7434	1.1222	1.102	0.8833
HGK	1.2164	1.2666	1.3097	1.2317	0.9833	0.9833	0.909	0.8075	0.752	0.8409	0.8787	1.0397	1.0896	1.108	1.1772	1.1285	0.9361	0.8427	0.9833	0.714	0.9975	0.9975	0.8365	1.0029	1.0751	1.0293	1.0573	1.0029	1.0029	0.8939	0.7437	0.8077	1.0366	0.9428	1.1295	1.2782	1.1432	1.1029	1.1622	0.9892	0.929	0.8204	0.9134	0.9609	0.9609	0.8683	0.9824	1.2339	1.0582
HIPK1	1.21	0.9906	0.9052	1.0042	0.8904	0.8904	0.7939	0.8831	0.8404	0.7423	0.793	1.2726	0.8254	1.0554	1.265	2.2549	0.8904	0.9279	0.716	0.6338	1.0507	1.0507	1.0417	1.222	1.1279	1.0046	1	0.7931	0.7931	0.7062	0.7815	0.8762	0.7931	0.6684	0.7234	0.7839	0.8837	1.3036	3.0846	0.8562	0.7035	0.7193	0.7618	0.9397	0.9397	0.6484	1.0731	1.2735	0.9299
HIPK2	1.4901	1.0934	1.0815	1.116	0.9925	0.9925	0.7159	0.6861	0.7537	0.6524	0.814	1.1649	0.782	1.0916	1.1009	1.7241	0.9928	0.9708	0.9925	0.8932	1.2339	1.2339	1.1909	2.0415	1.2417	1.0657	1	0.8986	0.8986	0.5739	0.5621	0.69	0.7202	0.5745	0.7268	0.6554	0.8986	1.047	2.3809	0.9767	0.8866	0.9557	1.0028	1.2725	1.2725	1.0077	1.0576	1.3258	0.8572
HIPK3	1.1693	0.8628	0.8662	0.7706	0.9513	0.9513	0.8121	0.9131	1.1485	0.9513	1.3179	1.2512	0.7895	1.0328	1.1021	1.8035	0.9837	0.7712	0.6171	0.608	0.9253	0.9253	0.9387	1.0374	0.962	1.0669	0.9311	0.9556	0.9556	0.9181	1.0531	0.8418	1.0944	1.3254	0.9556	0.8962	0.8591	1.0136	2.4683	0.7986	0.5454	0.5337	0.6305	0.7454	0.7454	0.7	0.7199	1.057	1.2649
HIPK4	1.1481	1.2604	0.967	1.127	0.967	0.967	0.7929	0.8413	0.9681	0.7352	1.1276	1.2238	1.2521	1.0802	0.8333	1.4675	0.8422	0.8552	0.8863	0.7188	0.6703	0.6703	0.8976	2.1219	1.2702	0.9951	1	0.8639	0.8639	0.6699	0.8196	1.1198	0.895	0.8158	0.8669	0.9547	0.803	0.8639	2.0071	0.7593	0.6392	0.697	0.7015	0.8437	0.8437	0.6972	1.1375	0.8767	0.8508
HPK1	1.0895	1.1471	1.0719	1.095	1.0659	1.0659	0.895	0.763	0.7464	0.9337	1.107	1.201	1.1488	1.0659	1.4878	1.3416	0.8297	0.8801	0.6786	0.6129	1.3182	1.3182	1.0409	0.9554	1.2863	0.9513	1.0891	0.9513	0.9513	0.828	0.7058	0.7979	0.8961	1.1445	1.2352	1.373	1.0819	1.2602	1.3946	0.8882	0.8493	0.6535	0.6988	1.2533	1.2533	0.9479	0.7659	1.2118	0.9463
HRI	0.7901	0.8967	0.9793	1.0025	1.0018	1.0018	1.0646	1.2861	1.0816	1.0363	1.3101	1.2705	1.4417	0.9621	1.0018	1.1638	0.6962	0.7284	0.672	0.6187	0.6309	0.6309	0.7917	0.7303	0.8903	0.9713	0.9774	0.9975	0.9975	0.9304	1.0951	1.0642	1.0738	1.1512	1.2775	1.5881	1.0288	0.9975	1.0303	0.7513	0.8261	0.8699	0.7237	0.6472	0.6472	0.7321	0.6948	0.9358	1.045
HUNK	0.9172	1.3707	1.2661	1.0626	0.9472	0.9472	0.8419	0.953	0.9472	0.8108	0.7591	1.0795	0.9433	1.0904	1.2329	1.2998	0.7252	1.0307	0.9004	0.8319	0.7273	0.7273	0.8065	0.7858	1.1534	1.1333	1	0.9872	0.9872	0.8334	0.9421	1.3876	1.037	0.7978	0.9872	1.1472	0.9473	1.0151	0.9631	0.7971	0.9933	0.8891	1.1902	0.8213	0.8213	0.7832	0.9613	1.0725	1.158
ICK	1.0392	1.0285	0.8815	1	0.9997	0.9997	0.7764	0.8022	0.9534	0.9294	0.9912	1.0598	1.1506	1.1043	1.0988	1.3232	0.9997	0.9168	1.0696	0.8755	0.8075	0.8075	0.8408	1.1901	1.0768	1.0384	1.1065	0.9819	0.9819	0.7909	0.7682	0.8352	1.0306	0.9221	0.8897	1.1371	0.9819	1.2119	1.5461	1.0331	0.92	0.8029	0.825	0.8284	0.8284	0.6802	1.089	0.7341	0.9301
IKKA	0.9806	1.4014	1.2883	1.3359	0.7915	0.7915	0.6641	0.3948	0.5482	0.591	0.6575	0.5623	0.7915	1.1152	0.5558	0.4761	0.8895	1.2225	2.5662	2.295	1.0635	1.0635	0.9837	1.8664	1.549	1.147	1.0718	0.7896	0.7896	0.5471	0.49	0.5524	0.7896	0.602	0.6804	0.6927	0.8881	0.4171	0.3138	0.9781	1.1698	2.1666	2.1499	1.56	1.56	1.316	2.0613	1.1178	0.777
IKKB	0.9727	1.2259	1.2202	1.1239	0.9265	0.9265	0.8903	0.7406	0.687	0.7384	0.9949	0.8642	0.9265	1.0102	0.7144	0.8418	0.9085	1.0349	1.7145	1.5151	1.9325	1.9325	1.5118	1.1688	1.2441	1.1452	1.0494	0.9071	0.9071	0.8039	0.7492	0.7542	0.9071	0.7515	0.8511	0.7332	0.9404	0.741	0.975	0.8779	0.9884	1.5709	1.7982	1.9706	1.9706	1.4806	1.3074	1.0035	0.9396
IKKE	0.9589	1.2059	1.2606	1.1164	0.9647	0.9647	0.8612	0.7421	0.7528	0.8076	0.9918	0.9738	0.9222	1.1353	0.9268	0.9647	0.8272	1.0577	1.3384	1.2731	1.0024	1.0024	1.0296	1.0637	1.4405	1.1175	1.0754	0.942	0.942	0.6653	0.7958	0.9399	0.9276	0.8293	0.9183	0.9546	1.0818	0.8805	0.8449	0.942	1.0115	1.3535	1.2332	1.1805	1.1805	1.1325	1.296	1.4157	1.1128
IRAK1	0.6959	1.0131	0.9837	1.3722	1.0062	1.0062	1.067	1.381	0.9731	1.1235	1.089	1.2729	0.8093	1.2961	1.0062	1.2855	0.8449	0.9734	0.557	0.6286	0.722	0.722	0.8425	0.5595	0.8457	0.8381	1.0967	1.0786	1.0786	1.1647	1.2943	1.0863	1.0786	1.1739	1.2689	1.115	1.0811	1.063	0.9878	0.8134	1.3316	0.6299	0.6683	1.0938	1.0938	0.8309	0.464	0.8736	1.0476
IRAK4	1.2203	1.2879	1.1536	1.1003	0.8947	0.8947	0.8118	0.8897	0.7742	0.8367	0.8947	0.9656	0.8815	1.1537	1.5199	1.5915	0.8664	0.9968	0.6022	0.5536	0.87	0.87	0.7627	1.12	1.2165	1.134	1.0115	0.9697	0.9697	0.8907	0.7423	0.8522	0.9066	0.9697	0.9568	1.0125	1.0111	1.4648	1.4956	0.8637	1.1412	0.6033	0.619	0.7523	0.7523	0.5387	1.1108	1.3581	0.9539
IRE1	0.9094	1.2515	1.0731	1	0.963	0.963	0.9713	1.0436	0.9701	0.8707	0.8726	0.963	0.9262	1.0676	1.4941	1.2813	0.8222	0.9558	0.7465	0.781	0.9905	0.9905	0.9159	0.9809	1.2861	1.1095	0.995	0.9371	0.9371	0.9107	0.9485	0.8699	0.9371	0.7075	0.8878	0.9243	0.9475	1.4824	1.4527	0.8785	1.0327	0.8126	0.8313	0.9994	0.9994	0.7761	1.0751	1.5934	1.0552
IRE2	0.9148	1.0082	0.9691	0.9938	0.9148	0.9148	0.7041	0.7962	0.6913	0.7038	0.695	0.8581	0.893	1.2365	1.6047	1.7825	1.1431	1.1684	0.9613	0.8698	0.732	0.732	0.5622	0.9136	1.0404	0.986	1	0.9177	0.9177	0.7592	0.7318	0.6933	0.7509	0.6769	0.8578	0.994	1.1713	1.528	1.566	1.1412	1.38	0.8919	0.9177	0.7794	0.7794	0.4737	1.0895	1.3166	0.8654
JNK1	1.3913	1.0598	1.1769	1	0.9735	0.9735	0.8494	0.7628	0.6853	0.7436	0.9404	1.1869	0.8582	1.0727	0.791	0.9735	1.2055	0.8261	1.4181	1.0582	1.3445	1.3445	1.9314	1.2479	1.0273	1.1328	1.0541	0.9619	0.9619	0.8914	0.7275	0.7532	0.9619	0.8579	0.8654	0.993	1.0717	0.7499	0.7777	1.0773	0.8464	1.6074	1.4112	1.3657	1.3657	2.5712	1.3325	1.099	1.17
JNK2	1.3815	1.1505	1.138	1	0.9464	0.9464	0.8331	0.8006	0.9226	0.8008	0.9464	1.0739	0.8862	0.9242	1.3376	1.0227	1.0161	0.9398	0.9574	0.8688	0.9963	0.9963	0.8357	1.2363	1.139	1.1662	1.0923	1.036	1.036	0.3653	0.8607	1.0015	1.036	0.9648	1.0853	1.0233	0.8776	1.083	0.9375	1.0554	0.8856	1.1876	1.0949	0.9748	0.9748	0.8083	1.1645	1.2113	1.2448
JNK3	1.3334	1.1461	1.1717	1	0.9666	0.9666	0.9134	0.7383	0.6443	0.7222	0.875	1.1047	0.9666	0.9637	0.7536	1.069	1.0736	0.9283	1.4204	1.1756	1.2895	1.2895	1.4122	1.2329	1.0598	1.2208	1.09	1.0069	1.0069	0.8432	0.7051	0.7526	1.0069	0.8538	0.9617	1.1037	1.0331	0.7828	0.9235	1.012	0.8399	1.3869	1.2813	1.168	1.168	1.6437	1.1974	1.1333	1.2161
KHS1	1.3745	1.4177	1.3038	1.2169	0.9741	0.9741	0.9057	0.6601	0.6072	0.8187	0.9741	1.0152	1.0738	1.0242	1.2966	1.2479	0.8774	0.9428	0.7394	0.7209	1.016	1.016	1.1026	1.2436	1.3259	1.0302	1.0389	0.9949	0.9949	0.7797	0.6844	0.7605	0.8526	0.9949	1.0492	1.2293	1.088	1.2469	1.2535	0.9596	0.9334	0.7564	0.8118	0.9364	0.9364	0.8806	0.9985	1.3692	0.963
KHS2	1.1125	1.3151	1.0689	1.228	1.0055	1.0055	0.8332	0.7724	0.6374	0.8619	0.9218	1.0068	1.0701	1.067	1.4945	1.4478	0.8635	1.0055	0.8345	0.6872	1.3212	1.3212	1.1555	1.126	1.3887	0.9635	1.1548	0.9635	0.9635	0.6953	0.6959	0.7478	0.8688	0.991	0.9676	1.1563	1.0384	1.3391	1.4813	0.9283	0.8673	0.8507	0.8941	1.1265	1.1265	0.8523	1.0794	1.5126	0.8145
KIS	0.9515	0.9943	0.9811	0.8396	0.9811	0.9811	0.7584	0.9309	1.222	0.7484	0.715	0.7493	1.1325	1.4536	1.643	0.7489	0.6691	1.1758	1.1057	1.0204	2.8225	2.8225	0.8832	1.1615	1.0191	0.9611	0.955	0.9503	0.9503	0.7339	0.917	0.9503	0.7025	0.7422	0.7122	1.7918	0.872	1.1517	0.6767	0.769	1.2752	1.4254	1.1383	1.9038	1.9038	1.3631	1.1659	1.1148	0.8722
LATS1	0.8338	1.0877	0.8005	1.2302	0.8338	0.8338	0.6133	0.4762	0.5201	0.7404	0.611	0.8634	0.8424	4.1941	0.9705	1.1477	0.718	0.8684	1.0067	0.7057	0.5979	0.5979	0.6125	1.4238	1.0447	1.0843	1.0034	0.9455	0.9455	0.6101	0.4814	0.6197	0.7997	0.8385	0.9311	1.4982	1.5974	1.1498	1.191	1.0239	0.9389	0.9455	0.8217	0.599	0.599	0.5777	2.3385	0.8529	0.6387
LATS2	0.6822	0.7064	0.6149	1.1628	0.6723	0.6723	0.4454	0.3082	0.458	0.4387	0.6723	0.7756	1.0424	6.1977	1.1236	1.4254	0.7185	0.6072	0.4751	0.3083	0.3487	0.3487	0.4419	1.3405	1.1524	1.1477	1.0991	0.9806	0.9806	0.545	0.4905	0.5867	0.9204	0.9806	0.9657	1.0758	1.3565	1.2655	1.7771	1.0829	0.9249	0.649	0.7387	0.5524	0.5524	0.5482	1.4779	0.769	0.7664
LKB1	1.8621	1.2814	1.2166	0.9348	0.9388	0.9388	0.532	0.4917	0.5664	0.7751	0.9388	0.7747	1.1722	1.0712	1.4933	1.2673	0.9006	1.1881	0.8273	0.6413	0.8401	0.8401	0.897	1.2748	1.0555	0.9363	0.8719	0.8566	0.8566	0.4984	0.4848	0.6273	0.6851	1.505	0.9585	2.9917	1.129	0.8566	0.8276	0.7989	0.8589	0.7735	0.7382	0.7129	0.7129	0.6318	1.1556	1.9865	0.9558
LOK	1.0869	1.2821	1.1522	1.2437	0.8457	0.8457	0.8143	0.6716	0.6545	0.7677	0.8457	0.7878	0.769	1.1479	1.8087	1.7285	0.8196	1.1539	0.9052	0.6045	0.8709	0.8709	0.8554	1.1402	1.349	0.9752	1.1954	0.8775	0.8775	0.795	0.7176	0.7673	0.8576	0.8503	0.8775	1.0471	1.1573	1.6236	1.579	0.9558	0.8367	0.6948	0.7759	0.8566	0.8566	0.8163	0.8499	0.9361	0.8728
LRRK2	0.9887	0.9925	1.0096	1.0374	0.9925	0.9925	0.9709	0.9065	0.8583	1.0487	1.0893	1.0982	1.4686	1.0393	1.0755	1.3718	0.8132	0.83	0.6982	0.7406	0.9319	0.9319	1.1813	1.0979	1.059	0.9846	0.9416	0.9566	0.9566	0.8463	0.7585	0.8422	0.9566	1.2276	1.0806	1.6522	0.9493	1.1184	1.3965	0.8207	0.8051	0.6852	0.7192	0.8594	0.8594	0.8918	1.0071	1.0647	0.8927
MAK	1.8984	1.4985	1.1631	1.0264	0.8638	0.8638	0.8206	0.745	0.7228	0.8546	0.8638	1.0432	0.7251	0.9942	0.9889	1.3607	1.0264	0.7258	0.8242	0.7447	0.9049	0.9049	0.9122	1.798	1.3274	1.1609	1.127	0.8026	0.8026	0.8104	0.647	0.7065	0.8026	0.6326	0.7246	0.7252	0.8561	1.0606	2.585	0.8978	0.7319	0.7523	0.7809	0.8506	0.8506	0.7593	2.3249	0.653	0.8352
MAP3K15	1.1992	1.243	0.9896	0.9371	1.0246	1.0246	1.2362	0.7613	0.7594	0.9294	1.1032	0.9147	1.0246	1.1658	1.0461	1.0285	1.0784	0.9879	0.7896	0.743	1.089	1.089	1.1995	1.3661	1.2892	1.0212	1.1111	1.0212	1.0212	0.8884	0.6676	0.7879	0.8962	0.8551	1.1772	1.077	0.9634	1.0586	1.1474	1.1016	1.1926	0.7713	0.7393	0.9284	0.9284	0.9358	1.5995	1.0352	1.1381
MAPKAPK2	1.4203	0.3664	0.754	0.893	0.9833	0.9833	1.1035	1.2777	1.6484	1.1358	1.3851	0.9833	2.3758	0.6705	0.5104	1.5948	0.9412	0.3449	0.2681	0.2197	0.3648	0.3648	0.6459	0.8051	0.9994	1.2243	1.0928	0.9539	0.9539	0.7247	0.6963	0.9539	1.225	0.6589	0.5993	0.6612	1.0671	1.755	1.614	1.3334	0.8428	0.6692	1.1705	0.5041	0.5041	0.5571	0.8895	0.4451	0.6041
MAPKAPK3	1.1516	0.4533	0.6587	0.7333	1.1257	1.1257	1.1257	1.308	1.7075	1.1956	1.9651	1.1478	2.1003	0.6891	0.646	1.4112	0.6884	0.361	0.2034	0.1874	0.3329	0.3329	0.563	0.6273	0.88	1.1141	0.8313	0.8963	0.8963	0.8723	0.7952	1.1186	1.2552	0.8963	0.9313	0.8044	1.1208	1.7897	1.6428	1.1327	0.7601	0.4951	0.7641	0.464	0.464	0.5715	0.8826	0.6135	0.8847
MAPKAPK5	0.748	0.5271	0.7803	0.7469	0.7803	0.7803	0.8936	1.2361	1.5906	1.2691	1.7864	1.4694	1.8852	0.7633	0.7769	1.276	0.6198	0.6326	0.4326	0.3133	0.6095	0.6095	0.9137	0.5123	0.6579	0.8683	0.8705	0.93	0.93	0.8129	0.8341	1.1859	1.2692	1.1091	1.4339	1.8221	1.0253	1.2252	1.3216	0.93	0.6422	0.4861	0.8638	0.599	0.599	1.2573	0.3215	0.4999	0.6541
MARK1	0.7747	0.9058	0.9719	1.3847	0.9058	0.9058	0.9026	0.9736	1.5142	1.2733	1.1801	0.8767	1.0229	0.858	1.2604	1.4756	0.8624	0.7389	0.7145	0.6946	0.6143	0.6143	0.7579	0.8563	1.0708	0.9737	1	0.9665	0.9665	0.7977	0.6542	0.7474	0.9665	1.0481	1.0878	1.26	1.2506	1.3848	1.7545	0.8048	0.8648	0.7823	0.6957	0.6924	0.6924	0.6589	0.7155	0.556	0.7225
MARK2	0.7587	0.9773	1.0525	1.371	0.947	0.947	0.7536	0.9323	1.5064	1.1085	1.0705	0.9086	1.1432	0.947	1.1565	1.296	0.7997	0.8461	0.8435	0.8995	0.656	0.656	0.7915	0.8841	1.1638	1.2449	1	0.9472	0.9472	0.6867	0.6352	0.7266	0.9108	0.9472	0.9471	1.2787	1.1108	1.2974	1.3461	0.9328	1.0076	0.9561	0.924	0.7558	0.7558	0.7462	0.8393	0.7755	0.8135
MARK3	0.9644	1.0318	1.1648	1.2274	0.9644	0.9644	0.8239	0.8169	1.4891	1.0633	1.1168	0.9154	1.0763	0.8601	1.4024	1.4482	0.7215	0.6275	0.7581	0.7195	0.5727	0.5727	0.7354	1.132	1.319	1.1864	1	0.9165	0.9165	0.6727	0.5645	0.6423	0.8334	0.9865	0.8561	1.1898	1.1919	1.7127	1.5205	0.8079	0.9165	0.765	0.7026	0.7264	0.7264	0.6864	0.9249	0.6871	0.8061
MARK4	0.8927	1.152	1.3215	1.1718	0.9716	0.9716	0.9716	0.8184	1.2733	0.9688	1.0263	0.8191	1.1347	0.9767	1.3322	1.1985	0.8096	0.7531	0.8752	0.6765	0.706	0.706	0.6813	1.1027	1.3201	1.3219	1	0.9998	0.9998	0.7106	0.6095	0.7264	1.0416	0.8753	0.9998	1.1713	1.1091	1.3363	1.3418	0.7751	0.9133	0.8008	0.8444	0.7858	0.7858	0.8016	1.0814	0.9508	0.9325
MASTL	1.0669	1.279	1.2214	1.0788	0.9534	0.9534	0.9087	0.8405	0.9409	0.9401	1.0017	1.0267	1.2651	1.4713	0.8893	0.9534	0.8414	1.0545	0.6597	0.6394	0.9399	0.9399	0.7838	0.9651	1.2036	1.0447	0.9248	0.9651	0.9651	0.7027	0.696	0.6556	0.9377	1.0239	1.4927	1.346	1.315	0.9561	1.0035	0.9134	1.3367	0.6904	0.7169	0.8438	0.8438	0.8335	1.0139	1.0226	0.89
MEK1	0.9351	0.8159	1.0337	1	0.9433	0.9433	0.9775	0.9399	0.9433	0.9086	1.8069	1.0052	1.0091	0.9915	0.9254	0.9075	0.8865	0.8817	1.0825	0.9498	0.922	0.922	0.8731	0.8063	0.9016	0.9988	1.03	0.9988	0.9988	1.0604	0.9608	0.8909	1.0556	1.0356	1.0902	1.1094	1.1111	0.8605	0.9225	0.8959	0.9739	1.1275	1.1991	1.1386	1.1386	1.0445	0.7067	0.7252	1.0203
MEK2	1.111	1.0677	1.0824	0.9376	1.0065	1.0065	1.143	0.73	0.7894	0.9428	0.9647	1.253	1.2473	0.9956	1.0065	1.0955	0.8194	0.9617	1.0085	0.7815	0.9141	0.9141	0.9529	0.8573	1.1414	0.9608	1.035	0.984	0.984	0.7887	0.8084	0.984	1.0507	1.0477	1.3129	1.3781	1.0438	0.7995	0.9294	0.8354	0.9215	1.1289	1.0115	0.7412	0.7412	0.7946	0.6906	0.7371	1.0635
MEK5	0.8937	0.9633	0.9242	0.942	0.898	0.898	0.8434	0.8564	0.8837	0.889	1.1961	1.3248	1.3362	1.166	1.086	1.1894	0.828	0.8941	0.898	0.8276	1.2858	1.2858	1.0775	0.9019	1.0812	0.9819	1	0.9823	0.9823	0.7906	0.7395	0.7831	0.944	1.0841	1.116	1.3764	1.095	1.1066	1.2444	0.834	0.9472	0.9919	0.9823	1.1712	1.1712	0.835	1.0684	1.1607	1.02
MEKK1	1.0693	1.669	1.0351	1.0973	1.0351	1.0351	0.6504	0.8123	0.565	0.8323	0.8373	1.092	0.8975	1.1853	0.8966	1.1675	0.7611	1.0855	1.2113	1.2325	1.049	1.049	1.363	0.9518	1.3295	1.0149	1	0.9817	0.9817	0.7346	0.7213	0.715	0.7935	1.061	0.9817	1.541	1.1744	0.8989	0.954	0.8378	0.9961	1.2115	1.083	0.952	0.952	0.8239	1.1335	1.4363	1.0695
MEKK2	0.9922	1.221	1.1197	1.0413	0.9922	0.9922	1.0222	0.8277	0.7428	0.8694	0.9235	0.9585	1.0779	1.0642	1.0713	0.9499	0.7506	0.883	1.3653	1.1609	1.5938	1.5938	1.2123	1.0184	1.229	1.0732	1	0.9599	0.9599	0.8492	0.7303	0.749	0.8978	1.009	0.8678	0.9518	1.0165	0.9456	0.9784	0.7935	0.9599	1.4978	1.4328	1.2254	1.2254	1.0025	1.0268	1.6548	0.9752
MEKK3	0.7438	0.9165	0.9564	0.9394	1.0098	1.0098	0.9246	0.8687	0.8954	0.9442	1.112	1.0764	1.2137	1.1305	1.1546	1.054	0.8421	1.0342	1.1229	1.0098	2.475	2.475	1.63	0.7362	0.9127	0.8975	0.9253	0.9815	0.9815	0.9162	0.8917	0.9299	1.0543	0.955	1.0982	1.0749	0.9815	1.1018	1.0899	0.741	1.0099	1.3776	1.2318	1.8153	1.8153	1.0248	0.7225	1.3273	0.7389
MEKK6	1.0776	1.1507	1.1507	0.9035	1.0284	1.0284	0.9957	0.6133	0.86	0.8687	0.8748	0.8806	1.0532	1.2425	1.3156	1.4302	1.1434	1.0284	0.6026	0.712	0.9143	0.9143	0.9172	0.8242	1.0922	1.0296	0.9124	1.0181	1.0181	1.0156	0.7249	0.7603	1.3103	0.9299	1.1868	1.1186	1.3217	1.3044	1.1756	1.0181	0.9577	0.589	0.6412	0.845	0.845	0.7361	0.774	1.1501	1.2413
MELK	1.0288	0.8841	0.9267	0.956	0.9025	0.9025	0.8141	1.1309	1.7632	1.2213	1.1758	0.8058	0.7661	0.8712	1.4939	1.6663	0.9025	0.7113	0.4456	0.3922	0.5082	0.5082	0.5173	1.0144	1.2351	1.1237	1	0.903	0.903	0.7011	0.6688	0.7615	0.903	0.6739	0.8306	1.1012	1.1083	2.0791	1.8108	0.8441	1.017	0.4697	0.6577	0.4379	0.4379	0.3824	0.7512	0.7074	0.7575
MINK	1.0553	1.204	1.2848	1.2447	0.98	0.98	0.98	0.8937	0.7303	0.8701	0.8	1.1043	0.9779	1.0857	0.9785	1.1931	0.9579	1.0884	0.9954	0.8008	1.1393	1.1393	1.0568	0.9587	1.1904	1.0781	1.1256	0.9964	0.9964	0.9656	0.7928	0.7798	0.917	1.0697	1.1485	1.1815	1.0826	0.9465	0.9711	0.9964	1.0262	1.0037	0.8914	1.0702	1.0702	0.6791	0.8463	1.1869	1.019
MLK1	0.9	1.128	1.1197	1.1963	0.9579	0.9579	0.9084	0.8866	0.7368	0.8268	0.9783	0.9579	0.9072	0.9841	0.8821	1.055	0.9013	1.0792	1.4469	1.3017	1.5697	1.5697	1.5442	0.9899	1.1765	1.1279	1.1208	0.9509	0.9509	0.8303	0.7336	0.7586	0.9295	0.8235	0.7447	0.892	0.9554	0.9979	1.136	0.9343	0.9509	1.5714	1.4476	1.5458	1.5458	1.0155	1.1485	1.2053	1.0668
MLK2	1.2804	1.3907	1.476	1.1452	0.9528	0.9528	0.846	0.5958	0.7123	0.7254	0.8785	0.8845	1.2418	1.1709	0.9528	1.0033	0.9505	1.0137	1.1136	0.7637	0.9923	0.9923	0.73	1.565	1.4288	1.2294	1.0488	1.0532	1.0532	0.6359	0.5407	0.6976	0.8795	0.693	0.8434	1.0927	1.1125	1.0797	0.9568	1.0532	1.1744	1.108	0.9095	0.9138	0.9138	0.616	1.5123	1.2776	1.1218
MLK3	1.4021	1.387	1.2123	1.0856	0.9933	0.9933	0.9035	0.5076	0.7814	0.6339	0.7155	0.7109	0.5218	1.1395	1.2038	0.9933	0.8651	0.9961	1.7838	1.2424	1.2138	1.2138	1.0758	1.6337	1.3384	1.0214	0.961	0.9196	0.9196	0.559	0.529	0.7215	0.7493	0.7994	0.9196	0.924	1.0302	0.9006	0.9183	0.8899	0.9469	1.6583	1.4606	1.3807	1.3807	1.0599	1.6372	1.3646	1.056
MLK4	1.0763	1.243	1.0698	0.8657	1.0109	1.0109	0.6825	0.4855	0.6089	0.6542	0.8197	0.8864	0.825	1.0624	1.0281	1.1313	0.9901	1.0109	1.7998	1.6259	1.3494	1.3494	1.2173	1.1872	1.3727	1.0493	1.0425	0.9021	0.9021	0.5954	0.4905	0.5135	0.8175	0.6757	0.7786	0.886	1.1227	0.8299	0.9021	0.9678	1.1629	1.8386	1.8096	1.2827	1.2827	1.1121	1.1872	1.1711	0.9331
MNK1	1.2547	0.9453	1.2502	1.4487	0.9695	0.9695	1.2527	0.9995	1.1969	0.9695	0.7265	1.0054	0.8323	0.8657	1.5761	1.6569	0.7618	0.8723	0.4303	0.404	0.6774	0.6774	0.9418	1.2843	1.2975	0.8818	1.1954	0.8818	0.8818	0.7597	0.6253	0.7512	0.7841	0.6763	0.8912	0.8941	1.1152	2.158	2.2457	0.8302	1.0735	0.3614	0.3704	0.6394	0.6394	0.5961	1.4017	1.2164	0.7435
MNK2	1.492	1.0459	1.2299	1.2119	0.9759	0.9759	1.4744	1.1113	1.4685	0.9759	0.949	0.942	0.8756	0.8982	1.3961	1.2332	0.7668	0.6482	0.2212	0.272	0.572	0.572	0.6419	1.5806	1.5443	1.2774	1.0398	0.899	0.899	0.7488	0.7159	0.9093	0.8978	0.721	0.899	0.7128	1.0196	1.7455	1.7901	0.8842	0.9107	0.284	0.3589	0.562	0.562	0.6474	1.4786	1.5305	0.8003
MOK	1.1103	1.0402	0.8159	0.81	0.9163	0.9163	0.6223	0.8648	0.7613	0.9032	1.021	1.3143	1.0151	1.088	1.3629	2.3022	0.9163	0.7844	0.5258	0.5521	0.7755	0.7755	0.8045	0.9598	0.8897	0.7899	0.8239	0.7899	0.7899	0.6216	0.7298	0.7387	0.946	0.7394	0.7446	0.8107	0.8621	1.4294	4.3449	0.8175	0.6281	0.4413	0.5065	0.5322	0.5322	0.4732	1.2552	0.6446	0.7244
MOS	1.2657	1.2132	1.1407	1.1539	0.9535	0.9535	0.9553	0.8726	0.9642	0.8205	0.8462	1.1988	0.9535	0.9298	0.9377	0.857	0.8793	0.9287	1.2544	0.9823	1.1672	1.1672	1.1597	1.3337	1.191	1.0314	0.8831	0.9776	0.9776	0.8109	0.6917	0.7402	0.9177	0.8661	1.1221	1.0419	0.8967	0.9776	0.9577	0.9624	1.0114	1.1428	1.3047	1.2835	1.2835	1.0542	1.2668	1.3521	1.0209
MPSK1	1.5425	0.9529	1.1038	1.1392	0.9603	0.9603	0.7964	0.914	0.8678	0.9894	0.9603	1.1017	1.1279	1.0573	0.9901	1.487	0.9598	0.8747	0.6936	0.5808	0.845	0.845	0.6496	1.4301	1.1266	1.1214	1.0511	0.9628	0.9628	0.9628	0.8936	0.9515	0.9609	1.124	1.0167	1.0949	0.9398	1.0568	1.1146	0.8485	0.7985	0.8855	0.6736	0.8382	0.8382	0.6581	2.5992	0.8076	0.9902
MRCKA	0.6659	0.6294	0.7757	0.9499	0.7715	0.7715	0.5863	0.6882	0.7715	0.6321	0.8142	0.8136	0.8092	1.038	3.3854	2.9884	0.9111	0.6875	0.4828	0.3207	0.5523	0.5523	0.3913	0.9951	0.7651	0.6886	1	0.7651	0.7651	0.6407	0.6509	0.7087	0.8028	0.7582	0.7184	0.9021	1.221	2.2786	3.1018	0.8473	0.8929	0.5296	0.4983	0.5472	0.5472	0.441	0.4961	0.4422	0.4758
MRCKB	0.8749	1.0421	0.9216	0.8148	0.8122	0.8122	0.7679	0.7879	0.6452	0.6636	0.8431	0.8556	0.7557	0.9904	2.5395	2.8071	0.7863	0.8122	0.4275	0.4792	0.6107	0.6107	0.6198	0.8726	0.9737	0.9506	1	0.7752	0.7752	0.6373	0.6506	0.6995	0.7752	0.7181	0.7347	0.8486	1.0603	2.4596	3.033	0.8512	0.7565	0.4724	0.5063	0.6473	0.6473	0.5581	0.3711	0.4396	0.5559
MSK1	0.9226	1.1814	1.0424	1.04	0.9226	0.9226	0.775	0.7788	1.0313	0.9616	0.9102	0.8709	1.1994	1.03	1.2045	2.2601	0.7743	0.8098	0.6505	0.597	0.6797	0.6797	0.7465	1.1032	1.3125	0.9806	0.7773	0.9149	0.9149	0.6635	0.6943	0.8067	1.0714	0.7782	0.9515	0.8603	1.175	1.3433	2.0403	0.9149	0.9087	0.6386	0.7569	0.6967	0.6967	0.6979	0.5882	0.4994	0.7183
MSK2	0.887	1.0585	1.0612	1.245	0.887	0.887	0.773	0.8578	1.0042	0.8568	1.0064	0.8319	1.1941	1.195	1.2512	1.9615	0.8307	0.8705	0.6989	0.6613	0.6444	0.6444	0.8043	1.0109	1.1517	1.0777	1.0085	1.0109	1.0109	0.5834	0.6649	0.6793	0.8396	0.8677	1.0428	1.127	1.1664	1.3153	1.8086	1.0855	1.0107	0.7154	0.8532	0.6977	0.6977	0.8098	0.6404	0.4651	0.7694
MST1	1.3293	0.9097	0.9639	1.3671	1.0249	1.0249	0.8606	0.5813	0.7726	0.7572	0.9796	1.0489	1.0865	1.0365	1.1475	1.0782	1.2397	1.0249	1.3509	0.8326	0.769	0.769	1.0934	0.6738	0.9827	0.7714	1	1.0181	1.0181	0.9537	0.7664	0.7488	0.7423	1.0181	1.2394	1.1702	1.2654	1.0825	1.0073	1.3361	1.06	1.0654	1.1165	0.8892	0.8892	0.9745	0.9919	1.0656	0.756
MST2	1.2283	0.9889	1.0341	1.5985	1.0303	1.0303	0.8899	0.6007	0.8212	0.817	0.9763	1.0303	1.1507	1.1522	0.7844	0.7041	1.06	1.1008	1.4638	1.1973	1.0559	1.0559	1.2379	0.9262	1.0083	0.9133	1.1734	1.0083	1.0083	0.8093	0.5015	0.5984	0.7891	1.0698	1.2584	1.1215	1.0744	0.8206	0.8815	1.3195	1.1713	1.3188	1.4177	1.0833	1.0833	1.1959	1.0776	1.1464	0.9335
MST3	1.1967	1.1993	1.339	1	0.9018	0.9018	0.8506	0.7133	0.7191	0.6801	0.8733	0.8676	0.9062	1.0741	1.8736	1.5013	0.9261	0.9018	0.6885	0.6894	1.4319	1.4319	1.1584	0.9404	1.3365	1.1397	1.0053	0.9507	0.9507	0.7716	0.743	0.7497	0.8098	0.8673	0.9507	1.0052	1.0815	1.5103	1.5044	1.0127	0.9703	0.7377	0.8692	1.3287	1.3287	0.8359	0.9592	1.4828	1.0241
MST4	0.7906	1.0341	1.2259	1.1884	0.9686	0.9686	1.0092	0.9294	0.7826	0.7399	0.7772	0.8124	0.9686	1.0477	1.9221	1.6075	1.0005	0.9938	0.7059	0.6527	0.8598	0.8598	0.8338	0.8791	1.0853	1.2098	1.073	0.9385	0.9385	0.9536	0.8298	0.6819	0.7734	0.7713	0.876	0.9413	1.1663	1.6353	1.6375	0.9385	1.0791	0.745	0.7969	0.9577	0.9577	0.6902	0.7393	1.0917	0.8087
MTOR	1.4747	1.0691	0.8881	1.3341	1.0131	1.0131	0.745	0.5927	0.724	0.8072	1.0002	1.0131	1.3628	1.1536	1.0955	1.0381	0.862	0.9231	1.2073	1.0434	1.1591	1.1591	1.2104	0.9547	0.9423	0.9245	1.1182	0.9555	0.9555	0.7077	0.7465	0.9555	1.0681	1.085	1.129	1.2976	1.205	0.8787	1.018	0.9526	0.9393	1.1042	1.0913	1.3382	1.3382	1.3678	1.0859	1.0143	0.7513
MYLK4	0.843	0.7347	0.837	1	0.9125	0.9125	1.0022	1.2456	1.2439	1.0604	1.2276	1.2591	0.8519	0.9125	1.6461	1.8512	0.7491	0.6943	0.4098	0.4317	0.692	0.692	0.752	0.7433	1.013	1.0896	1.1228	0.9251	0.9251	1.0066	1.0189	0.9148	0.9732	0.909	0.9361	0.7193	0.9071	1.8878	2.0649	0.9251	0.8262	0.4371	0.6281	0.9203	0.9203	0.7967	0.538	0.5445	0.7638
MYO3A	1.0874	1.1173	1.1367	1.3024	1.0762	1.0762	0.9273	0.8227	0.6289	0.8101	0.819	1.0765	0.8304	1.1116	1.1265	1.1823	1.0455	1.063	1.1386	1.0762	1.0636	1.0636	1.2449	0.899	1.1187	0.9526	1.2045	0.9824	0.9824	0.8899	0.8006	0.7402	0.8075	0.9513	0.9932	1.1125	1.2604	0.9824	0.8352	1.0551	1.1944	1.2194	1.1878	1.1876	1.1876	1.2416	0.9585	1.0536	1.0714
MYO3B	1.2738	1.3844	1.1454	1.0613	0.9926	0.9926	0.8789	0.7873	0.7566	0.9473	1.0115	1.0395	0.9926	1.0811	1.1443	1.1493	0.856	0.8991	0.8102	0.8429	0.8947	0.8947	1.1041	0.9531	1.3319	0.9767	1	0.9597	0.9597	0.7693	0.7831	0.8196	0.9389	1.054	1.099	1.1669	1.1407	1.042	1.1318	0.9458	0.9597	0.9541	0.9333	0.8522	0.8522	0.8879	0.8906	1.801	1.0631
NDR1	0.7487	0.8799	0.8304	0.9514	0.7366	0.7366	0.5418	0.4985	0.5462	0.4767	0.5572	0.6356	0.867	3.0074	2.4407	2.3515	0.7366	0.7955	0.609	0.4775	0.5446	0.5446	0.5155	1.0406	1.0892	0.9776	1.0607	0.8778	0.8778	0.6004	0.5754	0.6184	0.7446	0.5962	0.7329	0.8841	1.2601	2.1675	2.4559	0.9656	0.8778	0.7041	0.7097	0.7378	0.7378	0.5468	1.1825	0.7711	0.6546
NDR2	0.7009	0.9714	0.9506	1.0126	0.7411	0.7411	0.4574	0.345	0.433	0.5081	0.5378	0.7411	0.884	4.3305	1.6492	1.6988	0.629	0.7917	0.7901	0.5815	0.4601	0.4601	0.6723	1.8892	1.3889	1.0286	0.9975	0.9415	0.9415	0.4228	0.4028	0.4813	0.8486	0.6542	0.8286	0.9415	1.2619	1.5461	1.6337	0.9815	0.9894	0.8891	0.8117	0.6982	0.6982	0.8948	1.9387	0.8331	0.6557
NEK1	1.4022	1.064	0.968	0.8556	0.968	0.968	0.8195	0.8579	1.0954	1.1301	1.1486	0.8354	0.9469	1.0463	1.2417	1.1535	0.8894	0.9592	0.7643	0.6776	0.9054	0.9054	1.029	1.1357	1.2961	1.0437	1.0195	0.9957	0.9957	0.7835	0.8436	1.1224	0.9957	1.0555	0.8873	1.2333	0.9619	1.3278	1.0787	0.7988	0.8696	0.7809	0.7854	0.7461	0.7461	0.8505	1.2466	1.4125	0.9955
NEK11	0.9268	1.3608	1.0233	1.4614	1.0233	1.0233	0.8631	0.8656	0.7631	1.1297	1.1796	1.1335	1.2103	1.1097	0.9011	1.2261	0.8934	1.028	0.6768	0.7093	1.1682	1.1682	1.2706	1.0804	1.2008	0.8868	0.9607	1.0578	1.0578	0.7785	0.724	0.9453	1.0727	1.3255	1.0307	1.3142	0.9292	1.0578	1.1217	1.0606	1.0828	0.7304	0.6586	1.4716	1.4716	0.9795	0.9712	1.0068	1.0632
NEK2	1.0422	1.1397	1.3032	1.1326	0.9996	0.9996	0.9343	0.7675	0.8275	0.8617	1.302	1.0255	1.0957	0.9996	1.1919	1.1832	0.8101	0.884	0.9375	0.6944	0.6577	0.6577	0.6599	0.9628	1.2922	1.0622	1.0745	0.9643	0.9643	0.8277	0.8175	1.0359	0.9643	1.1959	1.0109	1.4374	1.1073	1.0694	0.9022	0.8812	0.9313	0.7716	0.7302	0.7468	0.7468	0.6421	0.965	1.2277	1.0887
NEK3	0.8214	1.2516	1.0555	1.2175	1.0214	1.0214	0.6995	0.9704	0.9594	1.2732	1.0489	1.0678	0.9929	1.1706	1.1012	1.5414	0.7395	1.0214	0.6531	0.632	0.6119	0.6119	0.6419	0.5974	1.2803	1.1596	0.995	1.0327	1.0327	0.823	0.7985	1.0882	1.1966	1.4264	1.0533	1.7904	1.0327	1.021	1.0513	0.8665	0.8476	0.4564	0.5107	0.5703	0.5703	0.4457	0.4946	1.5106	1.095
NEK4	1.2226	1.0355	0.9827	0.8261	0.9831	0.9831	0.8785	0.822	0.79	0.966	1.2072	1.0804	1.1093	1.0262	1.1603	1.3154	0.9831	0.9615	0.797	0.6623	0.8671	0.8671	1.0117	0.9122	1.3167	1.0247	1.0134	1	1	0.8348	0.7536	1.1154	0.9689	1.1366	1	1.3074	1.0452	1.167	1.0444	0.916	0.9127	0.8113	0.733	0.7929	0.7929	0.7555	0.9734	1.2001	1.1825
NEK5	1.393	1.4546	1.2105	1.3757	1.0027	1.0027	0.6554	0.5322	0.8821	0.969	1.0027	0.7711	0.8959	1.0233	1.0559	1.0939	0.8443	1.1464	1.1788	0.891	1.1985	1.1985	1.1496	1.1919	1.3162	1.0542	1.1504	1.0542	1.0542	0.5312	0.6155	0.8034	1.0552	0.9974	0.8258	1.248	1.0459	1.1092	0.994	0.8687	1.1247	1.1372	1.0814	1	1	1.01	1.3461	1.4986	1.0111
NEK6	1.0892	1.3559	1.1552	1.1067	0.8805	0.8805	0.8805	0.6323	0.7471	0.7535	0.8751	0.7668	1.0387	0.9794	0.8489	0.6854	0.8185	1.1552	2.0696	1.1485	0.9924	0.9924	0.799	1.3207	1.1316	1.2577	0.9943	0.8936	0.8936	0.5492	0.5313	0.7352	0.7095	0.8388	0.7504	1.1019	0.8936	0.8369	0.8693	0.8942	1.2915	2.1124	1.1758	0.9061	0.9061	1.0064	1.7824	1.0619	1.0437
NEK7	0.8865	0.972	1.0721	1.3139	0.9384	0.9384	0.8003	0.831	0.7709	0.7026	0.9894	0.7539	1.0962	1.0587	0.842	0.8781	0.9384	1.1498	1.8279	1.4302	0.9792	0.9792	1.1234	0.9177	1.0521	1.0224	1.041	0.9177	0.9177	0.6132	0.6473	0.8321	0.8228	0.8388	0.78	1.2309	1.0336	0.8196	0.9591	0.8889	1.3494	1.9112	1.281	1.1527	1.1527	0.8608	1.2999	0.8529	0.9749
NEK8	1.1148	1.0504	0.9705	1	1.0205	1.0205	0.7119	0.658	0.7713	0.7605	1.0205	0.8708	1.2978	1.0413	1.0776	0.9557	0.9347	1.0644	1.6124	1.0874	1.4048	1.4048	1.3847	0.9264	0.9362	0.8465	0.9909	0.9185	0.9185	0.5965	0.6063	0.7918	0.8582	0.89	0.8047	2.0084	0.9833	0.9185	0.9662	0.8385	1.0908	1.6848	1.2527	1.134	1.134	1.053	0.878	0.9753	0.8142
NEK9	0.9914	1.3005	1.1929	1.1061	1.0104	1.0104	0.8955	0.7547	0.8237	0.9533	1.0701	0.9365	1.2235	1.018	1.0104	1.0609	0.7642	1.0436	1.0432	0.9177	0.8359	0.8359	0.8858	1.1173	1.2984	1.1096	1.0417	0.963	0.963	0.6878	0.7797	0.9597	1.1236	0.8997	0.963	1.3624	1.0855	1.0096	0.8794	0.8498	0.9283	1.0573	0.8891	0.9015	0.9015	0.7871	0.937	1.2178	1.0502
NIK	1.0541	0.9174	0.9724	0.9972	0.945	0.945	0.8079	0.8793	1.2298	1.0351	1.0418	0.9207	0.945	1.0531	1.3815	1.4303	0.9209	0.911	0.7644	0.7352	0.8766	0.8766	0.9852	0.9243	1.0157	1.0014	1.0484	0.9376	0.9376	0.8432	0.8045	0.8957	0.9772	0.8903	0.9311	0.9376	1.0596	1.527	1.4904	1.0269	1.0152	0.7831	0.8768	0.8988	0.8988	0.9412	0.8433	0.9254	0.8928
NIM1	0.8523	1.1184	1.43	1.1604	0.8694	0.8694	0.9174	0.778	0.8694	0.7809	0.6305	0.7576	1.037	1.2555	1.7308	1.41	0.8677	1.197	0.7651	0.6024	0.7195	0.7195	0.543	0.8703	1.3342	1.1415	1	0.9355	0.9355	0.7122	0.7491	0.9576	0.9556	0.7092	0.884	0.8631	1.063	1.5684	1.4115	0.9355	1.2509	0.8312	0.7625	0.7108	0.7108	0.6286	0.8227	0.8833	0.8392
NLK	1.0242	0.9819	0.9979	1.0409	1.0092	1.0092	0.8311	0.847	0.9953	0.7682	0.9262	1.1068	1.0677	1.0226	1.1926	1.2972	1.0616	1.0103	1.0092	0.8603	0.965	0.965	0.9486	0.8899	1.0075	1.0331	1.0584	1.0075	1.0075	0.8501	0.9314	1.0273	0.9918	0.8016	0.88	1.0689	1.1103	1.1821	1.3203	1.0196	1.0999	0.9315	0.8547	1.1779	1.1779	0.6607	1.1615	1.3784	1.1185
NUAK1	0.7272	0.6091	0.8349	1.0058	0.8024	0.8024	1.2072	2.0367	2.0848	1.3334	1.1179	0.8024	0.7746	0.7716	1.1987	1.2415	0.5824	0.6307	0.6105	0.4364	0.3729	0.3729	0.5466	0.9295	0.6729	1.0445	0.9408	0.9295	0.9295	0.9239	0.792	1.1245	1.5603	0.9097	0.8906	1.5377	0.9948	1.162	1.4068	0.9338	0.7765	0.4739	0.8666	0.5183	0.5183	0.4381	0.665	0.4538	0.5524
NUAK2	0.735	0.6031	0.8045	0.9246	0.8045	0.8045	1.7398	2.2708	1.732	1.0245	1.066	0.8942	0.6873	0.6049	1.3046	1.6647	0.6133	0.4353	0.3845	0.4353	0.6532	0.6532	0.7597	0.8598	0.8618	1.1498	0.9601	0.8666	0.8666	1.1339	1.0035	0.8583	1.3728	0.7638	0.8558	0.8374	0.9125	1.5871	1.8004	0.954	0.6283	0.5543	0.8666	0.919	0.919	0.6019	0.8796	0.7254	0.7236
OSR1	1.3951	1.401	1.2256	1.118	0.9759	0.9759	0.549	0.3863	0.5195	0.5812	0.7599	1.1133	0.8523	0.9759	1.0584	1.118	0.7568	0.9595	1.8288	1.5194	1.4622	1.4622	1.8188	1.216	1.4062	1.0521	1.1429	0.9937	0.9937	0.5351	0.329	0.4156	0.633	0.7215	0.937	0.8643	1.0019	0.9636	0.9937	1.0921	1.1361	1.9007	1.802	1.4949	1.4949	1.5307	1.2979	1.1729	0.8453
P38A	1.2677	1.1763	0.9421	0.9997	1.0014	1.0014	0.7568	1.1228	1.1627	1.0498	0.9973	1.1574	0.7455	1.0014	1.2375	1.0307	0.8712	0.7848	0.7607	0.9354	0.9386	0.9386	1.3304	1.0326	1.1645	1.05	1.0552	0.981	0.981	0.767	1.159	1.2051	1.1543	1.0135	0.9345	0.9451	0.8586	1.0935	0.959	0.8976	0.8373	0.9472	0.981	0.89	0.89	0.9427	1.267	1.6732	1.3523
P38B	1.3663	1.2193	1.1197	0.9637	0.9436	0.9436	0.8389	0.8798	1.0788	0.9407	0.9436	0.9806	0.9128	1.1211	0.9215	0.8336	0.9019	0.9562	1.0638	0.9215	1.1509	1.1509	1.0469	1.288	1.2111	1.137	1	0.952	0.952	0.8962	0.8853	0.9816	1.0619	0.7664	0.8302	0.946	0.9407	0.9609	0.823	0.9395	0.952	1.25	1.1302	1.1592	1.1592	1.0448	1.6133	1.5336	1.2604
P38D	0.962	1.3282	1.3033	1.0064	0.962	0.962	0.6525	0.9231	0.9738	1.1649	0.9233	0.7349	0.7211	1.0542	0.8545	0.7919	0.9153	1.0975	1.2572	1.3423	1.6998	1.6998	1.1919	0.9989	1.1621	1.1968	0.9681	0.9989	0.9989	0.939	1.0212	1.0535	1.2188	0.9333	0.6646	0.7451	0.8787	0.6619	0.6532	1.0379	0.9832	1.4582	1.3937	1.4919	1.4919	1.3802	1.0801	1.6406	1.2621
P38G	1.2663	1.3378	1.0728	1.0312	1.0261	1.0261	0.8225	0.7154	0.7327	0.8302	0.8181	0.8587	0.725	1.1619	1.279	1.0586	0.9367	1.0261	1.2158	1.1426	1.4194	1.4194	1.439	1.1076	1.4423	1.1853	1.0582	1.0264	1.0264	0.6539	0.7737	0.8546	0.9485	0.6718	0.8267	0.8689	1.0389	1.1223	1.0264	0.9165	1.0728	1.2797	1.2101	1.1468	1.1468	1.2818	1.3287	1.9846	1.1341
P70S6K	0.6451	0.6083	0.5391	0.6445	0.6599	0.6599	0.5617	0.5927	0.7144	0.5294	0.7211	0.661	0.7383	1.214	1.9202	5.2763	0.9338	0.6599	0.3616	0.3232	0.4288	0.4288	0.5787	0.7942	0.7242	0.839	0.9529	0.849	0.849	1.0088	0.7081	0.8021	0.9467	0.7302	0.849	0.9891	1.11	2.0795	2.3402	1.0478	0.904	0.4334	0.6936	0.5496	0.5496	0.5981	0.297	0.3184	0.5162
P70S6KB	0.8338	0.961	0.7774	0.8334	0.7774	0.7774	0.607	0.5709	0.584	0.566	0.6109	0.7895	0.7338	1.0028	2.1948	3.8365	0.9449	0.7844	0.6339	0.5685	0.5959	0.5959	0.7794	0.9372	1.0713	0.9625	1	0.8281	0.8281	0.7944	0.7374	0.6474	0.7701	0.7046	0.7891	0.8281	1.0493	1.9739	2.3114	1.0771	0.9376	0.6992	0.7094	0.7026	0.7026	0.7674	0.5496	0.5544	0.5966
P90RSK	0.9932	0.9768	0.9163	0.935	0.8487	0.8487	0.7497	0.8487	1.1769	0.72	0.8224	0.8412	1.0987	0.9353	1.8399	2.9128	0.6955	0.6697	0.4393	0.3636	0.5267	0.5267	0.5257	0.9785	1.2205	1.1959	1.0732	0.8951	0.8951	0.7898	0.9309	0.8951	1.0503	0.8166	0.7793	0.9781	0.857	1.6309	2.0472	0.8302	0.7222	0.5743	0.7033	0.573	0.573	0.4126	0.7605	0.7366	0.694
PAK1	1.1606	1.4368	1.3884	1.0712	0.7849	0.7849	0.7065	0.55	0.5303	0.5869	0.6798	0.7619	0.6684	1.1599	1.8766	2.0401	0.9642	1.029	0.7849	0.6756	0.6659	0.6659	0.6752	1.2368	1.3958	1.2663	0.9322	0.8502	0.8502	0.6242	0.529	0.5472	0.7436	0.6328	0.6725	0.7556	1.1395	1.7079	1.9908	1.0763	1.0067	0.825	0.8502	0.8569	0.8569	0.8077	0.8234	0.8687	0.8697
PAK2	0.9265	1.2024	1.0483	1.0123	0.8577	0.8577	0.6936	0.741	0.7071	0.6719	0.8028	0.8577	0.8009	1.1644	1.8132	2.3142	0.8889	1.0407	0.7243	0.6022	0.931	0.931	0.8761	0.9435	1.0644	0.9698	1	0.8913	0.8913	0.6884	0.6733	0.7289	0.8851	0.7286	0.8401	0.8871	1.0886	1.5815	2.2643	0.9011	1.0201	0.844	0.8913	1.04	1.04	0.7097	0.8942	0.8915	0.7858
PAK3	1.0878	1.2413	1.3264	1.0555	0.863	0.863	0.7569	0.6426	0.6365	0.6814	0.8756	0.8521	0.8125	1.0965	1.8052	2.2406	0.9303	0.863	0.6039	0.5474	0.574	0.574	0.6194	1.1389	1.3219	1.3243	1.0907	0.9007	0.9007	0.7562	0.6295	0.6891	0.8731	0.7321	0.8905	0.9007	1.2859	1.2831	1.8574	1.0459	0.9661	0.6402	0.6651	0.7537	0.7537	0.6544	0.8225	0.8253	0.9846
PAK4	1.0258	1.2897	1.2984	1.1706	0.9612	0.9612	0.7503	0.727	0.7099	0.7142	0.8523	0.9612	0.9867	1.0909	1.5319	1.8139	0.897	1.001	0.7703	0.5795	0.6618	0.6618	0.6502	0.8681	1.349	1.1195	0.9605	0.9023	0.9023	0.6596	0.6547	0.7397	0.9129	0.844	0.9414	1.2674	1.1663	1.5083	1.9797	0.9023	0.8731	0.6111	0.6029	0.6876	0.6876	0.579	0.6837	0.7392	0.7354
PAK5	0.8991	1.1394	1.0672	0.9888	0.9482	0.9482	0.7908	0.7796	0.7937	0.835	0.9482	0.9866	1.1215	1.1838	1.7399	1.7891	0.8355	0.9863	0.5606	0.5437	0.7347	0.7347	0.7293	0.8672	1.2194	1.0638	1	0.9355	0.9355	0.5862	0.5905	0.8038	0.9317	0.8807	0.9355	1.0836	1.1582	1.531	1.9844	1.001	0.9589	0.6734	0.7305	0.693	0.693	0.7305	0.5672	0.8144	0.6377
PAK6	0.892	1.1902	1.2106	1.1303	0.8841	0.8841	1.0175	1.4065	1.1479	0.8745	0.855	0.7306	0.691	0.8841	1.5864	1.5296	0.7841	0.8732	0.7592	0.5676	0.6653	0.6653	0.4959	0.9681	1.2444	1.1867	0.98	0.9414	0.9414	1.188	1.326	0.9029	0.9434	0.7784	0.7552	0.7622	0.9414	1.6312	1.5805	0.8104	0.7919	0.5538	0.6355	0.5585	0.5585	0.6101	0.5615	0.5532	0.7657
PASK	0.6601	0.8113	0.7571	0.7387	0.8113	0.8113	0.6253	0.7424	1.0287	0.9094	0.7198	0.7752	0.9275	2.9798	1.3262	1.3932	0.7879	0.8844	0.8958	0.7758	1.1101	1.1101	1.593	1.2994	0.8042	0.9385	0.7855	0.9436	0.9436	0.6802	0.6628	0.7231	0.8288	0.7789	0.9	0.9436	1.0391	1.3877	1.4169	1.0501	0.9948	1.0036	1.5482	1.2505	1.2505	1.981	1.8331	0.8641	0.7577
PBK	0.9138	1.0032	1.2898	1.1219	0.8332	0.8332	0.7775	0.733	0.7227	0.8332	0.7557	0.8119	1.5538	1.4105	1.3809	1.9947	0.7704	0.9814	0.5763	0.4909	0.7027	0.7027	0.5762	1.1577	1.1053	1.0431	1.0592	1.0061	1.0061	0.6422	0.5631	0.6688	0.8264	1.0696	1.0061	2.0441	1.1606	1.2302	1.5568	0.8556	0.9912	0.545	0.5342	0.8027	0.8027	0.7025	0.8718	0.6728	1.0027
PDHK1	0.7221	1.1155	0.9511	1	0.9507	0.9507	0.9172	0.9447	1.0509	1.0986	1.2405	1.2405	1.6024	1.0994	0.8244	0.9503	0.6791	0.9806	0.9425	0.8808	0.9329	0.9329	1.0522	1.019	1.1437	0.9885	0.9937	0.972	0.972	0.8309	0.962	0.9821	1.1905	1.1819	1.1819	1.4654	0.9565	0.8321	0.9879	0.8828	0.8785	0.8805	0.8177	0.8455	0.8455	1.2026	0.9118	0.9284	0.9721
PDHK4	0.7228	1.0314	1.0639	1.0752	0.9955	0.9955	0.8246	0.9899	1.0475	1.2897	1.2548	1.2548	1.2135	0.9963	0.8798	0.8689	0.7912	1.1547	0.9947	0.8763	1.0916	1.0916	1.066	0.878	0.9923	0.873	0.938	0.9275	0.9275	0.8268	0.897	0.9046	1.0409	1.5253	1.5253	1.6645	0.9825	0.8604	0.9619	0.9504	0.9635	0.8613	0.8176	0.973	0.973	1.8318	0.9733	1.0219	0.9388
PDK1	1.14	1.2091	1.1216	1.2439	0.9731	0.9731	1.1885	0.9731	0.8255	0.8586	0.8755	0.9898	0.9188	0.9187	0.956	1.0882	0.7885	0.8641	1.2486	1.0353	1.6161	1.6161	2.9428	1.1101	1.2717	1.1279	1	0.9823	0.9823	1.0716	0.909	0.8629	0.846	0.9577	1.0181	0.9939	0.9823	1.0559	1.1753	0.8896	0.8663	0.9351	0.9266	1.1206	1.1206	2.5031	1.0016	1.0421	1.0042
PERK	0.8372	0.9838	1.072	1.0568	0.9963	0.9963	0.7692	0.8368	1.0056	0.8997	1.3196	1.3389	1.4894	1.1732	0.9963	1.0632	0.7125	0.7876	1.0031	0.7118	0.848	0.848	0.8465	0.8709	1.0538	1.0206	0.989	0.956	0.956	0.8249	0.7745	0.7898	0.956	1.0539	1.2235	1.6556	1.083	0.9421	1.096	0.7513	0.7885	1.1761	0.9396	0.7219	0.7219	0.6819	0.749	0.8247	1.02
PHKG1	1.0126	0.9368	1.0032	1	0.9902	0.9902	0.8315	0.7909	1.3355	0.824	1.1844	0.9902	1.7086	1.1003	1.4603	1.5753	0.7789	0.6642	0.4365	0.367	0.6798	0.6798	0.5991	1.1748	1.1523	0.9262	1.017	0.9272	0.9272	0.721	0.7277	0.8233	0.9565	0.8645	1.0795	1.5801	1.1067	1.5592	1.6258	0.9272	0.7642	0.4385	0.5725	0.8456	0.8456	0.7206	0.9261	0.8244	0.7357
PHKG2	0.7058	0.7682	0.9303	0.8922	0.9584	0.9584	1.1502	1.1585	1.2611	0.9584	1.0973	1.187	0.9265	0.9985	1.7271	1.8491	0.7761	0.7615	0.3642	0.3803	0.6783	0.6783	0.6302	0.5871	0.8328	0.7312	1.082	0.9222	0.9222	0.9222	1.1942	0.9911	1.133	0.7972	1.2266	0.9959	1.1471	1.8447	1.9837	0.8778	0.849	0.3258	0.5607	0.5047	0.5047	0.7455	0.4218	0.5783	0.7411
PIM1	0.9605	0.9602	0.9529	1.085	0.8171	0.8171	0.5628	0.7403	0.989	0.61	0.7362	0.6955	0.8171	0.9395	2.1527	2.8331	0.9131	0.771	0.7099	0.6563	0.5905	0.5905	0.7119	0.9875	1.1461	0.8887	0.8599	0.8887	0.8887	0.6827	0.5739	0.5698	0.8678	0.6069	0.6584	0.7141	0.9757	2.0827	1.8331	1.1582	1.2768	0.8695	1.1082	0.8621	0.8621	0.6856	0.7316	0.5826	0.5409
PIM2	0.791	0.7895	0.6945	0.7133	0.6945	0.6945	0.6421	0.5884	0.6082	0.5996	0.5467	0.7412	0.5757	1.012	2.9133	4.1376	0.8068	0.7278	0.4128	0.413	0.4714	0.4714	0.5225	0.7553	0.8906	0.9349	1	0.8906	0.8906	0.9063	0.8371	0.7896	0.9854	0.776	0.7775	0.7376	1.0059	1.9027	2.6022	0.9479	0.9882	0.497	0.666	0.6321	0.6321	0.5448	0.4528	0.43	0.5783
PIM3	1.0003	1.2545	1.1573	1.0879	0.9263	0.9263	0.7139	0.5327	0.5198	0.5395	0.693	0.688	0.9613	1.317	1.722	2.42	0.9263	0.8688	0.9891	0.6965	0.6705	0.6705	1.0325	1.4222	1.4456	0.9842	1.0997	0.9924	0.9924	0.6567	0.6283	0.5671	0.9924	0.6202	0.7442	0.7755	1.0961	1.2365	1.572	1.0752	0.9746	1.0693	1.1399	0.7787	0.7787	1.028	1.3311	0.8476	0.6765
PINK1	0.8779	0.8065	1.0411	0.9695	0.8892	0.8892	0.806	0.8627	0.8892	0.9235	1.2137	1.0429	1.1667	1.0927	0.7541	0.7504	0.7334	0.8885	1.6706	1.48	1.6667	1.6667	1.2631	0.6305	0.9459	0.9207	1.032	0.9207	0.9207	0.5952	0.6957	0.7386	0.804	1.0066	1.3509	1.4823	1.2498	0.5962	0.6759	0.8312	1.1839	1.4872	1.8054	1.0133	1.0133	1.6564	0.4293	0.5789	0.8668
PKACA	0.8979	1.1853	1.0843	0.9386	0.8941	0.8941	0.7443	0.6714	0.7146	0.7479	0.9956	0.8921	1.128	1.1603	1.865	2.0492	0.7832	0.8941	0.5805	0.6063	0.6444	0.6444	0.7034	0.9414	1.2426	1.1096	1.1035	0.8367	0.8367	0.6315	0.6057	0.7509	0.8367	0.6369	0.7707	0.772	1.0683	1.9345	2.4252	0.9815	0.8388	0.6962	0.7574	0.6247	0.6247	0.7417	0.63	0.5033	0.5813
PKACB	1.2105	1.4175	1.1802	1.1114	0.7724	0.7724	0.6045	0.3942	0.557	0.6013	0.5943	0.6242	0.7463	1.22	2.2479	2.1405	0.9697	0.9833	0.7724	0.7364	0.7272	0.7272	0.8197	1.1933	1.5066	1.1481	1	0.8159	0.8159	0.482	0.4711	0.5322	0.7817	0.486	0.6701	0.6	1.2654	1.9277	2.3768	1.0445	1.0411	0.6574	0.8159	0.789	0.789	0.7753	0.8236	0.6254	0.6198
PKACG	0.8601	1.0891	1.0921	1.0081	0.8555	0.8555	0.7771	0.6305	0.627	0.7132	0.7545	0.8237	0.8555	1.4225	1.9739	2.3609	0.9103	0.9647	0.5686	0.5765	0.7695	0.7695	0.7512	1.06	1.0851	0.9439	0.9015	0.8727	0.8727	0.6781	0.5641	0.5822	0.8727	0.6535	0.8465	0.8211	1.296	1.8498	2.4389	1.0358	1.0116	0.5952	0.6655	0.9536	0.9536	0.6551	1.0272	0.8463	0.6825
PKCA	1.2235	1.5315	1.088	1.2775	0.8836	0.8836	0.638	0.6457	0.6881	0.6263	1.1445	0.8836	1.3776	0.9971	1.4316	1.8426	0.7159	0.8771	0.646	0.6429	0.6548	0.6548	1.1063	1.4474	1.4704	1.0321	1.0427	0.9203	0.9203	0.9203	0.5903	0.5495	0.6489	0.8918	0.8051	1.2815	1.0367	1.3937	1.5945	1.1203	0.9149	0.5783	0.7243	0.8072	0.8072	0.802	1.4336	1.2339	0.7257
PKCB	1.2221	1.4488	1.3535	1.2892	1.0008	1.0008	0.6947	0.4523	0.7103	0.6843	0.9468	0.531	1.1902	1.2611	1.6689	1.4437	1.0008	1.0386	0.6772	0.6757	0.8436	0.8436	0.9825	1.2006	1.5673	1.3021	1.1013	0.9326	0.9326	0.5036	0.3928	0.5169	0.8977	0.7202	0.6786	0.9326	1.1708	1.6438	1.7753	1.2393	1.11	0.6943	0.654	0.9325	0.9325	0.8057	0.9826	0.9499	0.836
PKCD	1.1673	1.1832	1.0429	1.2878	0.9318	0.9318	0.7694	0.8089	0.78	0.6568	0.8153	0.6849	0.9931	1.0652	1.477	1.653	0.8681	0.9318	1.1999	0.9033	0.6442	0.6442	0.6729	1.1774	1.3598	1.0437	1.1689	0.9788	0.9788	0.6906	0.6174	0.6075	0.8072	0.7025	0.6376	1.1017	1.1367	1.555	1.5842	0.9788	1.096	0.9321	0.9717	0.7127	0.7127	0.5242	1.1209	0.9773	0.7955
PKCE	0.9212	1.0465	1.1555	1.277	0.9351	0.9351	0.7571	0.9351	0.9337	0.7443	1.285	0.9555	1.3889	1.1201	1.6733	1.9329	0.7526	0.6653	0.3827	0.3502	0.9325	0.9325	0.9888	0.9186	1.0799	1.1188	1.0288	0.8327	0.8327	0.8078	0.6894	0.6387	0.8327	0.783	0.8196	1.0198	1.1563	2.11	2.2958	0.8942	0.822	0.4552	0.5584	0.7991	0.7991	0.6245	0.7079	0.7305	0.6692
PKCG	0.9366	1.2282	1.162	1.3702	0.8867	0.8867	0.7225	0.5715	0.5886	0.572	1.214	0.8478	1.5396	1.2347	1.7118	1.7051	0.8867	0.8495	0.6756	0.5538	0.6831	0.6831	0.8005	1.089	1.3212	1.0871	1.1191	1.0538	1.0538	0.6392	0.4898	0.5064	0.7666	0.8177	0.7993	1.2323	1.2815	1.5483	1.9437	1.0538	1.097	0.6195	0.7075	0.9468	0.9468	0.8596	1.1205	1.0628	0.6994
PKCH	0.7979	0.9547	1.1938	1.2729	0.8776	0.8776	0.8465	0.8183	0.8517	0.7221	1.2306	0.8571	1.1174	1.1234	1.5272	1.7522	0.8776	0.9697	0.6385	0.7213	0.6987	0.6987	1.0861	1.0503	1.1211	1.0965	1.0197	0.9271	0.9271	0.7157	0.6136	0.6596	0.8693	0.7728	0.8785	1.1757	1.1549	1.7196	1.6652	0.9271	1.0625	0.7184	0.7991	0.8815	0.8815	0.8686	0.8211	0.7759	0.7797
PKCI	0.7898	1.0163	1.0042	1.0664	0.9477	0.9477	0.8901	0.7917	1.1294	0.814	1.3876	0.9477	1.2192	1.0532	1.7127	1.7613	0.788	0.7709	0.4993	0.4246	0.7159	0.7159	0.599	0.75	1.0366	1.1195	0.9974	0.9257	0.9257	0.9347	0.7819	0.761	0.8827	0.9982	0.9257	1.5317	1.1049	1.7111	1.777	0.8585	0.8987	0.4635	0.4644	0.7755	0.7755	0.3875	0.6032	0.8463	0.8346
PKCT	1.0176	1.2075	1.1319	1.3236	0.8992	0.8992	0.7754	0.7693	0.8568	0.6818	0.981	0.7337	1.1181	1.1377	1.5815	1.8811	0.8615	0.8992	0.7864	0.5796	0.5716	0.5716	0.6452	1.1023	1.4053	1.1714	1.1982	0.9957	0.9957	0.6692	0.5216	0.5526	0.7843	0.748	0.7574	1.216	1.2026	1.5054	1.9529	0.9957	1.0483	0.6422	0.7248	0.689	0.689	0.5737	0.7059	0.8711	0.8374
PKCZ	1.1192	1.5232	1.3233	1.3627	1.078	1.078	0.6065	0.5328	0.8035	0.6942	1.2348	0.837	1.2274	1.078	1.1527	1.3119	0.7879	1.2454	0.7901	0.732	0.9847	0.9847	0.8573	1.4468	1.5684	1.1339	1.03	1.0287	1.0287	0.4833	0.4677	0.5903	0.7832	0.8265	0.8235	1.3341	1.0287	1.2906	1.4539	1.0375	1.4036	0.6663	0.6614	0.8472	0.8472	0.7606	1.1011	1.2824	0.7801
PKG1	0.8005	1.0558	1.1082	1.2251	0.914	0.914	0.914	0.8198	0.7791	0.8766	1.0812	1.1858	1.25	1.2367	1.427	1.8148	0.8478	0.9049	0.3811	0.5168	0.6269	0.6269	0.6591	0.5799	0.8781	1.1	1	0.9862	0.9862	0.7703	0.7497	0.9955	1.3116	0.9862	1.1491	1.0628	1.2986	1.5256	2.1405	0.8511	0.8907	0.3154	0.3949	0.5417	0.5417	0.4874	0.4206	0.6842	0.6108
PKG2	1.07	1.2091	1.2442	1.0587	0.8838	0.8838	0.9055	0.8828	0.7451	0.7219	0.8589	0.9022	0.8838	1.0496	2.0474	2.0104	0.836	0.8028	0.4156	0.4146	0.6663	0.6663	0.6975	1.144	1.2294	1.2803	0.9996	0.8956	0.8956	0.9283	0.7311	0.7889	0.8956	0.7532	0.7164	0.7619	0.9965	1.7447	2.2396	0.9684	0.7657	0.4719	0.584	0.7562	0.7562	0.5021	1.3228	0.9829	0.8162
PKN1	0.921	0.7894	0.8647	1.0355	0.9265	0.9265	1.5462	1.6018	1.836	0.9672	1.1875	1.1376	0.9265	0.761	1.2031	1.6071	0.6435	0.4896	0.2619	0.256	0.3685	0.3685	0.5136	0.5895	1.1407	1.0094	1.0748	0.9921	0.9921	0.9911	0.8797	0.9216	1.067	1.0613	1.131	0.9921	1.0284	1.7287	2.0105	0.8421	0.717	0.3538	0.5362	0.5514	0.5514	0.4116	0.3275	0.4125	0.6697
PKN2	0.99	1.0374	0.9633	1.3252	0.9458	0.9458	1.2305	1.4526	1.3428	0.7228	0.8063	0.8242	0.723	0.9458	1.4277	1.8396	0.8896	0.7797	0.5032	0.5216	0.6829	0.6829	0.863	0.8312	1.194	1.1062	1.087	0.9276	0.9276	0.9853	0.8611	0.8037	0.9276	0.7491	0.8087	0.871	1.1633	1.8218	1.5924	1.0875	0.9377	0.59	0.6695	1.111	1.111	0.7406	0.6812	0.8225	0.8666
PKN3	0.9554	0.9732	0.9198	1.2403	0.9698	0.9698	1.0657	1.182	1.3429	0.9698	0.839	0.8331	0.8283	1.1205	1.0982	1.5045	0.7888	1.0588	0.8012	0.7187	0.5811	0.5811	0.7815	0.9242	1.0755	1.0705	1.1558	0.9242	0.9242	0.8009	0.7756	0.7747	1.0679	0.7171	0.7865	0.8504	1.0945	1.5523	1.397	0.922	1.2466	0.8234	1.121	0.645	0.645	0.6764	0.8993	0.8984	0.6788
PKR	0.9303	1.2107	1.1302	1.0855	0.9789	0.9789	0.8239	0.9952	0.7667	0.884	0.8533	1.0549	0.9474	1.0721	1.1451	1.4079	0.8547	0.9996	0.9789	0.9452	0.9472	0.9472	0.9679	0.9535	1.1321	1.1343	0.9666	0.9538	0.9538	0.875	0.8052	0.8151	0.868	1.0594	0.8785	1.2395	1.0181	1.1457	1.2134	0.9201	0.937	1.0511	0.9538	0.9921	0.9921	0.7352	0.9692	1.5116	0.9608
PLK1	0.9361	1.2129	1.1572	1.0862	1.0153	1.0153	0.8128	0.7567	0.8072	0.8019	0.8758	0.9268	1.065	1.1026	1.0215	1.0153	0.8417	1.2242	1.3385	1.1037	1.2979	1.2979	1.3336	0.8355	1.0901	1.1208	0.9518	0.9606	0.9606	0.791	0.8157	0.9794	0.9497	0.9179	0.8318	1.1563	0.9814	0.9415	0.9606	0.849	1.0014	1.472	1.3061	1.0297	1.0297	0.8797	0.7854	1.226	0.9344
PLK2	0.9549	1.2541	0.9748	1.0067	0.9554	0.9554	0.7572	0.8056	0.8437	0.8416	1.3651	1.0595	0.9766	1.1084	0.7223	0.6935	0.6922	0.9554	1.4638	1.5313	1.0422	1.0422	1.6334	0.9278	0.9003	0.8253	0.9761	0.8876	0.8876	0.7751	0.8876	1.1054	0.8664	1.0557	0.8454	0.9074	0.8876	0.6384	0.609	0.8457	1.0014	1.736	2.1854	1.6826	1.6826	1.6019	0.4825	0.5832	0.5592
PLK3	1.039	1.1585	1.0676	1.0455	1.0676	1.0676	0.7688	0.7951	0.8501	0.8476	1.0767	0.931	0.9638	1.0901	1.1983	1.1306	0.7568	1.1052	1.127	1.0939	0.9144	0.9144	1.106	0.8441	1.0512	0.9476	0.8863	0.9452	0.9452	0.8342	0.9046	1.097	0.8785	0.9628	0.8898	1.1944	0.9452	0.932	0.9062	0.831	1.0204	1.3825	1.3784	1.0831	1.0831	1.1685	0.5853	0.8654	0.8501
PLK4	0.9258	1.427	1.2597	1.0148	0.9179	0.9179	0.8703	0.582	0.771	0.7278	0.8732	0.8484	1.2108	1.2112	1.2791	1.0734	0.8252	1.2849	0.9122	0.9179	0.8887	0.8887	0.8058	1.2491	1.4195	1.2435	0.8625	0.9564	0.9564	0.7764	0.6246	0.7475	0.8934	0.691	0.7462	0.9172	1.136	1.045	0.9435	0.9564	1.5445	1.0751	0.9914	0.9306	0.9306	0.8597	1.9758	1.2511	1.0259
PRKD1	1.3425	0.7076	1.6283	1	0.7129	0.7129	1.615	1.0271	3.4064	0.7129	0.6679	0.8782	0.5378	0.5056	0.4144	1.2928	0.9525	0.5372	0.4115	0.3622	0.2802	0.2802	0.6238	0.6565	1.8597	1.8195	1.2261	0.8569	0.8569	0.8441	0.6942	0.7913	1.255	0.7916	0.8569	0.7871	0.8969	1.0938	1.1233	1.2597	0.8312	0.5143	0.9248	0.4669	0.4669	0.5334	1.4855	0.9187	1.3757
PRKD2	1.3508	0.7617	1.2622	0.7986	0.7877	0.7877	1.6206	1.099	2.7056	0.7522	0.7881	0.7799	0.5155	0.5167	0.7877	1.8021	1.0181	0.6342	0.3191	0.2864	0.3903	0.3903	0.7749	0.5122	1.5139	1.1903	1.0345	0.7902	0.7902	0.7143	0.5929	0.6976	1.1309	0.7179	0.7902	0.6627	0.9634	1.8617	2.1571	1.3985	0.7778	0.4331	0.8854	0.6284	0.6284	0.5226	0.9915	0.6788	0.8483
PRKD3	1.0777	0.5626	0.9891	0.7683	0.8662	0.8662	1.607	1.1111	3.3699	0.7737	0.8953	0.8267	0.544	0.5252	0.8955	1.7973	0.8662	0.4827	0.3441	0.332	0.3772	0.3772	0.5723	0.4758	1.2051	1.3107	1.411	0.85	0.85	0.85	0.6782	0.809	1.1453	0.7974	0.9341	0.6384	1.1355	1.9777	2.1188	1.1612	0.6495	0.4019	0.7114	0.5081	0.5081	0.5107	0.4777	0.3751	1.0298
PRKX	0.8114	1.3998	1.0757	1.1547	0.8114	0.8114	0.4537	0.5284	0.5071	0.6512	0.5956	0.7095	0.7305	1.2576	2.1397	2.1213	0.8071	1.1115	1.1146	0.9851	1.0376	1.0376	0.8823	1.2183	1.0968	1.03	0.8155	0.8809	0.8809	0.4119	0.3573	0.451	0.5748	0.5147	0.6132	0.6858	1.0855	2.5348	2.576	1.1797	0.9137	0.8758	0.8809	0.9214	0.9214	0.8638	0.7973	0.4774	0.2987
PRP4	1.175	0.9912	0.9387	1.1656	0.9874	0.9874	0.9874	0.831	0.8303	0.842	0.9055	1.3137	1.0023	0.8322	1.0397	1.2829	0.9976	0.9312	1.133	0.9662	0.9109	0.9109	1.3584	1.1342	1.7716	1.0608	1.4697	0.8658	0.8658	0.6254	0.6811	0.8658	0.75	0.8563	0.8125	1.0435	1.014	0.7468	0.7296	0.8583	1.0827	1.8059	1.1617	1.722	1.722	0.8818	0.5865	8.9442	1.0192
PRPK	0.9889	0.9756	1.0516	0.9258	0.9621	0.9621	0.9621	0.8934	0.8596	0.946	0.9528	1.0548	1.1554	1.1746	1.1231	1.1205	0.9026	0.9605	0.9564	0.9223	0.9432	0.9432	0.944	1.1578	1.1249	1.1729	1.1523	0.9726	0.9726	0.9307	0.829	0.7918	0.9488	0.9711	0.9217	1.071	1.1101	1.0659	1.028	1.0401	0.9664	0.8972	0.9726	0.9725	0.9725	0.9416	0.9554	1.0775	1.0088
QIK	0.7675	0.8904	0.9716	1.1212	0.9665	0.9665	0.9594	1.0904	1.7615	1.1735	1.2021	0.9665	1.0403	0.8581	1.5042	1.4105	0.7038	0.7566	0.4803	0.4631	0.7909	0.7909	0.7099	0.7289	0.9913	0.9438	1	0.9438	0.9438	0.8565	0.7618	0.8279	1.0183	0.9796	1.0591	1.2884	1.0187	1.5581	2.0902	0.88	0.8278	0.5702	0.5994	0.787	0.787	0.5263	0.7879	0.6578	0.7887
QSK	0.9537	1.1584	1.3218	1.4599	0.9537	0.9537	0.6953	0.8606	1.5789	1.199	1.0623	0.8683	0.9732	0.8556	1.0184	1.5042	0.7251	0.7327	0.8004	0.692	0.667	0.667	0.782	1.1585	1.3625	1.1246	1	0.9871	0.9871	0.6447	0.6375	0.662	0.9905	0.8665	0.9871	1.2059	1.1855	1.2101	1.7294	0.8001	0.8946	0.7729	0.7676	0.6468	0.6468	0.6268	0.9394	0.6845	0.7864
RAF1	1.0303	0.9965	1.0537	1	1.0184	1.0184	0.681	0.7305	0.8479	0.788	0.9143	0.8545	1.0184	1.1751	1.3514	1.0887	0.8596	1.1256	1.1927	1.2919	0.9921	0.9921	0.9799	0.7717	1.092	0.9492	0.9686	0.9112	0.9112	0.6164	0.6496	0.7928	0.8353	0.6981	0.7913	1.9134	1.1321	1.1058	0.9112	0.8779	1.2682	1.3565	1.2385	1.2443	1.2443	0.9936	0.7967	1.0588	0.9607
RIPK1	0.8325	1.1805	0.8398	1.4329	1.0852	1.0852	1.1627	1.2821	1.1359	1.1978	1.0852	0.9719	0.9873	1.1179	1.1024	1.3174	0.6674	0.7975	0.6422	0.6796	0.87	0.87	0.7202	1.0213	1.2742	1.0344	1.2158	1.0344	1.0344	1.2184	1.039	0.9346	1.1322	1.0353	0.9116	1.2914	0.9076	1.0551	1.3967	0.6892	0.7604	0.6135	0.6851	1.0819	1.0819	0.7949	0.9269	1.2888	0.9201
RIPK2	0.7811	0.8929	1.0051	1.2168	0.985	0.985	0.9169	1.1331	1.146	1.1731	1.4412	1.4213	1.4198	0.985	0.8739	1.0104	0.7271	0.73	0.6736	0.6695	0.8085	0.8085	0.5404	0.6242	0.7283	0.7265	1.1583	0.9485	0.9485	1.0239	1.1237	1.1034	1.2274	1.1497	1.3456	2.2454	1.0189	0.7388	0.9232	0.6794	0.9485	0.7381	0.655	1.0033	1.0033	0.6174	0.5373	0.712	0.8894
RIPK3	0.8943	1.1266	1.1569	1.3419	0.9857	0.9857	0.991	1.039	0.9124	0.9584	1.043	0.9656	0.9857	1.2166	1.4254	1.125	0.8261	0.8479	0.818	0.668	1.0596	1.0596	0.7334	0.8617	1.1733	1.0302	1.2384	0.9993	0.9993	0.9693	0.9491	0.8733	1.1291	1.0968	0.9368	0.9993	1.0503	1.3606	1.2312	0.8183	1.0252	0.7297	0.766	1.2696	1.2696	0.8591	0.9915	1.6548	1.0158
ROCK1	0.9307	1.0635	0.9529	1.0661	0.7785	0.7785	0.6723	0.603	0.4954	0.5859	0.7034	0.7785	0.7593	1.1918	2.4364	3.203	0.8301	0.8785	0.4536	0.4617	0.7445	0.7445	0.8173	0.8907	1.0962	0.9062	1	0.8801	0.8801	0.6572	0.5316	0.5709	0.7317	0.653	0.7767	0.8853	1.1542	2.2242	3.1877	0.8801	0.8901	0.4396	0.5248	0.7118	0.7118	0.6248	0.4121	0.5771	0.5489
ROCK2	1.0363	1.1914	1.0017	1	0.7584	0.7584	0.6408	0.6922	0.494	0.5706	0.6791	0.7584	0.7361	1.2511	2.4457	2.8253	0.865	0.7789	0.5624	0.4709	0.8054	0.8054	0.7054	1.1905	1.2202	0.9375	0.9658	0.8224	0.8224	0.5549	0.5161	0.504	0.7074	0.6217	0.6735	0.8224	1.1271	2.3019	2.8902	0.9039	0.8361	0.5796	0.6128	0.7551	0.7551	0.4886	0.7846	0.724	0.6472
RSK2	0.9513	1.0136	0.9612	0.8317	0.8358	0.8358	0.8515	0.7622	0.9439	0.7359	0.703	0.7482	0.8067	0.8917	2.0441	3.13	0.8358	0.7193	0.5013	0.4003	0.6483	0.6483	0.6682	0.8632	1.1476	1.0806	0.8643	0.8551	0.8551	0.6983	0.8335	0.8107	0.9897	0.6816	0.7531	0.7245	0.9112	1.7997	2.4571	1.014	0.8551	0.6204	0.7599	0.719	0.719	0.4484	0.785	0.5549	0.6519
RSK3	0.8654	1.0984	1.1256	1.147	0.8623	0.8623	0.7125	0.7198	0.8623	0.7151	0.9146	0.9027	0.171	1.1134	2.0015	3.4887	0.7017	0.7548	0.4351	0.4174	0.3907	0.3907	0.5259	0.9842	1.1197	1.4118	0.9764	0.9162	0.9162	0.7862	0.657	0.8013	0.9162	0.8512	0.8939	0.9539	1.0993	1.5835	2.0314	0.956	0.7433	0.5724	0.6389	0.6367	0.6367	0.6365	0.6324	0.5831	0.7408
RSK4	0.7553	0.9321	0.8737	1	0.6973	0.6973	0.5383	0.4335	0.5392	0.5455	0.6997	0.6973	0.7054	1.0016	2.5638	4.1483	0.6575	0.6871	0.6132	0.6084	0.5428	0.5428	0.6468	1.4947	1.1316	0.9879	0.9704	0.8218	0.8218	0.5684	0.4792	0.5629	0.8002	0.5822	0.6756	0.6808	0.9146	1.948	2.69	0.9166	0.8218	0.7855	0.96	0.6917	0.6917	0.645	1.1143	0.5273	0.3821
SBK	1.1495	0.383	0.7464	0.8591	0.7464	0.7464	1.2205	1.9715	1.8346	1.0907	2.3323	0.7455	2.215	0.4998	0.5065	1.0714	0.5974	0.2545	0.1951	0.1863	0.1929	0.1929	0.3743	0.2747	0.6345	1.0827	1.0234	0.926	0.926	0.95	0.7531	0.6558	0.9975	0.9224	1.2758	0.926	1.293	1.9921	2.7232	1.1812	0.4896	0.2687	0.5797	0.2605	0.2605	0.2399	0.1877	0.1506	0.4071
SGK1	0.8822	0.9476	0.9547	1	0.7359	0.7359	0.6752	0.6995	0.6169	0.7359	0.6195	0.721	0.6258	0.99	2.3849	3.6713	0.7435	0.8516	0.4273	0.4531	0.5562	0.5562	0.7222	1.1661	1.0383	1.0646	0.9301	0.8247	0.8247	0.6927	0.6407	0.6992	0.8375	0.6131	0.625	0.5903	1.0066	1.9762	2.8947	0.9022	0.8247	0.6794	0.7486	0.7113	0.7113	0.5742	0.2957	0.2677	0.3875
SGK3	0.9911	1.1842	1.0681	0.9346	0.8314	0.8314	0.9552	0.6406	0.7198	0.7077	0.8361	0.8314	0.7534	1.0516	1.9383	2.7918	0.7517	0.7726	0.4971	0.5092	0.5665	0.5665	0.7906	1.0942	1.2253	1.0717	1.0448	0.8747	0.8747	0.9534	0.7785	0.8095	0.8747	0.7486	0.7307	0.6721	1.0535	1.7344	2.322	0.9878	0.7526	0.5302	0.6607	0.7426	0.7426	0.7604	0.6876	0.6629	0.7327
SIK	0.8313	0.7373	1.0066	1	0.8943	0.8943	0.7436	0.7211	1.7002	1.0912	1.2203	0.8322	1.0542	0.829	1.3122	1.6498	0.9582	0.8943	0.6725	0.7461	0.5625	0.5625	0.7314	1.0856	1.0109	0.9405	0.9929	1.0109	1.0109	0.5117	0.4571	0.5353	0.9305	0.7685	1.0284	1.2394	1.236	1.6148	1.8608	1.0136	1.0143	0.7865	0.9662	0.7057	0.7057	0.6992	0.5046	0.3822	0.5894
SKMLCK	1.6239	1.5021	1.3672	1.0366	0.9294	0.9294	0.8528	0.6569	0.7229	0.7392	0.9317	1.0844	1.252	1.0999	1.1916	0.9294	0.8343	0.8842	0.683	0.6445	1.062	1.062	0.8402	1.5269	1.4631	1.3409	1	0.942	0.942	0.7527	0.6389	0.7016	0.8362	0.8518	0.8428	1.0135	0.942	1.027	1.2769	1.0116	0.8943	0.847	1.0329	1.0529	1.0529	0.9343	1.3534	1.4529	0.8787
SLK	0.872	1.0609	1.0699	1.6525	1.0009	1.0009	0.7161	0.5521	0.6168	0.691	0.9155	0.8721	1.1243	1.1987	1.4786	1.308	0.7438	1.2117	1.5674	1.0009	1.2698	1.2698	1.0282	1.6771	1.2042	1.0457	1.3357	1.0373	1.0373	0.6881	0.5998	0.7064	0.747	0.8936	0.9504	1.3552	1.0373	1.0589	1.1051	0.9182	0.8502	1.0851	1.0777	1.2771	1.2771	1.0696	1.0001	0.6407	0.681
SMG1	1.0028	1.2772	1.18	1.2136	0.9638	0.9638	0.9638	0.9242	0.9583	1.0338	1.3861	1.383	1.5963	1.0701	0.6704	0.7814	0.7294	0.7008	0.6495	0.6928	1.0985	1.0985	1.4715	0.8548	1.2569	1.2318	1.0069	0.9298	0.9298	0.9298	0.9265	1.013	1.0795	1.2966	1.548	1.5543	1.0185	0.6144	0.6767	0.7664	0.7301	0.6741	0.8287	1.1061	1.1061	1.6464	0.8169	1.0288	1.2072
SMMLCK	0.722	0.7373	0.7037	0.8604	0.8825	0.8825	0.8825	1.0566	1.0791	1.0373	1.2136	2.244	0.8751	0.9163	1.2148	1.8916	0.7945	0.6767	0.4719	0.4831	0.6674	0.6674	0.7717	0.6511	0.8193	0.7431	0.9683	0.9397	0.9397	1.0047	1.0567	0.8983	1.0529	1.4545	1.354	1.0313	0.9397	1.4112	1.8628	0.8952	0.7234	0.5165	0.5855	0.6784	0.6784	0.6689	0.5556	0.5855	0.7806
SNRK	0.8075	0.9566	1.0687	1.2686	0.9566	0.9566	0.9955	0.9215	0.8146	0.9372	1.2663	1.0483	1.2339	1.0958	1.308	1.6907	0.8901	0.8827	0.5681	0.5144	0.7257	0.7257	0.7299	0.7477	1.0618	1.1183	1.1678	0.9437	0.9437	0.9115	0.8614	0.9399	1.031	0.9437	1.15	1.1813	1.1483	1.4217	1.4966	0.942	0.8236	0.5718	0.6496	0.7001	0.7001	0.7354	0.6125	0.6169	0.886
SRPK1	1.01	1.2801	1.5117	1.3839	0.8917	0.8917	0.8792	0.7956	0.7885	0.8917	0.9997	0.8288	1.0395	0.9541	1.5765	1.4475	0.6746	0.8666	0.7701	0.6857	0.7648	0.7648	0.9467	1.3799	1.1416	1.2125	1	0.8232	0.8232	0.6597	0.7363	0.7247	0.8232	0.7133	0.7714	0.7352	0.9558	1.6073	2.2906	0.8704	0.9624	0.682	0.7335	0.7722	0.7722	1.4253	0.5997	0.634	0.811
SRPK2	0.7579	1.1215	1.0129	1.1795	0.8339	0.8339	0.7692	0.5933	0.6481	0.7541	0.9709	0.8288	1.0677	1.1515	1.7472	2.3613	0.8339	0.9992	0.6694	0.7131	0.5505	0.5505	0.8086	1.8438	0.8179	0.8898	0.9612	0.8179	0.8179	0.696	0.5491	0.6437	0.7185	0.6967	0.7938	0.8976	1.1115	1.71	2.2795	0.956	0.9877	0.7232	0.6852	0.6502	0.6502	1.2496	0.3468	0.3626	0.4734
SRPK3	0.7402	1.0505	0.9455	1.0567	0.9199	0.9199	0.8967	0.9199	0.7849	0.9063	1.1029	1.1027	0.9772	1.0887	1.3285	2.1097	0.7773	0.8608	0.6899	0.7182	0.863	0.863	1.1455	0.9898	0.9295	0.9045	0.8102	0.8673	0.8673	0.8521	0.8646	0.7912	0.8588	0.8247	0.8673	0.8812	0.944	1.3605	2.6326	0.9519	0.8295	0.6994	0.8183	1.1256	1.1256	2.2057	0.3865	0.4289	0.5944
SSTK	1.4558	0.542	2.1349	1.2933	0.9021	0.9021	1.7311	1.4484	1.7133	0.7034	0.4659	0.9021	0.4694	0.6072	0.9109	1.9318	0.9989	0.5079	0.2435	0.2335	0.7929	0.7929	0.752	0.5445	1.2186	1.2558	0.958	0.7576	0.7576	0.9376	0.6727	0.7213	0.9682	0.5317	0.6855	0.6409	1.323	2.6667	2.2175	0.9425	0.7576	0.3537	0.5624	0.7483	0.7483	0.4473	1.3494	0.965	1.5185
STK33	1.1163	1.4295	1.1727	1.2766	0.8686	0.8686	0.6132	0.6004	0.6027	0.6533	0.8492	0.8686	1.2198	1.247	1.7205	1.502	0.8561	1.1081	0.7313	0.7092	1.2393	1.2393	1.1285	0.9236	1.2336	1.0278	1.0548	0.8864	0.8864	0.5845	0.6606	0.7704	0.8356	0.8549	0.8864	1.9822	1.19	1.3854	1.42	0.8228	1.0174	0.7233	0.6815	1.0532	1.0532	0.7786	0.9147	1.0785	0.9046
STLK3	1.2424	1.0698	1.1341	1.174	0.9603	0.9603	0.9115	0.6786	0.6187	0.8662	0.9834	1.3366	1.166	0.9316	0.9266	0.9603	0.8918	0.9503	1.2657	1.0664	1.2507	1.2507	1.4532	1.0537	1.1969	1.0009	1.2831	1.0009	1.0009	0.7695	0.6718	0.76	0.8321	0.8804	1.1703	1.1762	1.0733	0.7714	0.8305	0.959	1.0171	1.4723	1.3647	1.1899	1.1899	1.2475	0.9372	0.933	0.9964
TAK1	1.0607	1.0357	1.0451	1	0.994	0.994	0.8936	0.7806	0.7701	0.8844	0.8914	1.0775	1.0688	1.0707	0.8847	0.994	0.8183	0.987	1.5632	1.1742	1.1398	1.1398	1.0943	0.8069	1.1379	0.9499	1.0953	0.9377	0.9377	0.9343	0.8716	0.8337	0.8998	0.9377	1.1058	1.1394	1.0479	0.7338	0.7953	0.8182	0.9623	1.6947	1.3307	1.3965	1.3965	0.9119	0.8535	0.7137	1.182
TAO1	1.0185	1.1814	0.9861	1.2371	0.9818	0.9818	0.8206	0.7575	0.7731	0.88	0.9326	1.1815	1.214	1.0837	1.3566	1.2419	0.8441	0.9818	0.9302	0.8164	0.8807	0.8807	0.9631	1.014	1.2931	0.9688	1.1437	0.9689	0.9689	0.7649	0.6964	0.7278	0.8733	0.9501	1.1342	1.0473	1.0352	1.2918	1.3873	0.9374	0.9988	0.9107	0.9689	0.7805	0.7805	0.7766	0.988	1.7297	0.8609
TAO2	0.9694	1.129	1.0325	1.1277	0.9765	0.9765	0.8891	0.7295	0.7674	0.8265	0.8956	0.9601	0.9861	1.0578	1.4526	1.3752	0.9765	1.0512	1.0134	0.8881	1.0007	1.0007	1.1043	0.965	1.144	0.9924	1	0.9924	0.9924	0.8182	0.7455	0.7808	0.8572	0.9072	1.0125	1.0026	1.0807	1.4566	1.2795	1.0072	1.0998	0.9306	0.9202	0.9638	0.9638	1.0257	0.777	1.345	0.9006
TAO3	0.984	1.1659	1.1588	1.2493	0.984	0.984	0.6342	0.5956	0.6271	0.6286	0.8105	0.7807	0.9202	1.0875	1.3454	1.1251	0.961	1.225	1.5919	1.3586	1.364	1.364	1.4682	1.3849	1.2704	1.0063	1	1.0399	1.0399	0.562	0.4971	0.5361	0.6821	0.6631	0.7259	0.8188	1.0399	1.1518	1.1097	1.1232	1.4222	1.4685	1.5381	1.4851	1.4851	1.3299	1.2268	1.404	0.7747
TBK1	0.9813	1.1913	1.0603	1.1184	1.0288	1.0288	0.7838	0.7715	0.8052	0.8002	0.9232	0.8589	0.8566	1.2059	1.1885	1.1235	1.0288	1.0852	1.1568	1.1789	1.0553	1.0553	1.1054	1.0814	1.1878	1.0368	1.1174	1.0283	1.0283	0.7212	0.7892	0.9029	0.9982	0.7889	0.8609	0.8768	1.0431	1.0715	0.9965	1.0283	1.1962	1.2869	1.1334	1.0116	1.0116	1.0271	1.2365	1.5588	1.0351
TGFBR1	1.0318	1.0995	1.1173	1.076	0.9784	0.9784	0.9784	0.9293	0.8784	0.9827	0.9078	0.9796	0.8224	0.9439	0.8925	0.8439	0.9166	1.3132	1.148	1.2146	0.8527	0.8527	0.835	1.0856	1.3348	1.1143	1.0974	0.9911	0.9911	1.0217	0.96	0.9432	1.0231	0.805	0.8902	0.7869	0.9911	0.7193	0.6974	0.8652	1.1468	1.3927	1.2227	0.9629	0.9629	1.0458	0.9816	1.1928	0.9818
TGFBR2	0.9501	1.1089	1.0018	1.1109	0.9501	0.9501	0.9335	0.9004	0.9006	0.8092	0.9696	1.1288	1.5799	1.103	1.2041	1.1664	0.8484	0.9076	0.7748	0.7129	0.7649	0.7649	0.7464	1.0048	1.0751	0.9872	1	0.9872	0.9872	0.8966	0.8514	0.8143	0.8715	0.9521	1.0191	1.5909	1.1289	0.9102	1.0004	0.8982	1.0799	1.0123	0.9071	0.8625	0.8625	0.6296	1.0861	1.0518	0.8351
TLK1	0.8969	0.6931	0.8463	0.8388	0.9363	0.9363	1.1554	1.0631	0.9363	0.8257	1.4561	1.405	1.4273	0.9086	0.9516	1.3248	0.6965	0.6086	0.9927	0.8118	0.6013	0.6013	1.6827	0.5539	0.7653	0.9858	0.9696	0.9858	0.9858	1.2055	1.2368	0.984	0.8964	1.5074	1.197	1.2561	1.1193	0.7573	0.7954	0.8707	0.5983	1.2636	1.0072	1.175	1.175	1.5464	0.8555	0.7408	1.227
TLK2	1.0047	1.1943	1.2211	1.2915	0.8939	0.8939	0.7201	0.6206	0.6633	0.7367	0.801	0.8939	1.1002	1.0481	0.8788	0.8138	0.8653	1.0768	1.908	1.4534	1.3139	1.3139	1.4032	1.171	1.2712	1.0972	1.0918	0.8783	0.8783	0.6836	0.6678	0.678	0.8572	0.8783	0.8034	1.0637	1.0656	0.7031	0.6739	0.8519	1.1893	1.6675	1.6773	1.3064	1.3064	1.3626	1.3628	1.4238	1.0694
TNIK	1.414	1.3116	1.363	1.1868	0.9233	0.9233	0.8912	0.7237	0.619	0.7933	0.9086	1.0174	0.7707	1.0249	1.203	1.2194	0.9123	1.0194	0.9233	0.8853	1.0036	1.0036	1.0297	1.1847	1.1776	1.0807	1	0.9679	0.9679	0.816	0.7298	0.7507	0.8657	0.959	1.1884	0.9544	1.1314	1.166	1.1722	0.9643	0.7923	0.9679	1.0988	0.9449	0.9449	1.1543	1.0841	1.2018	1.0068
TSSK1	1.2568	0.6352	1.0467	1.1607	0.7827	0.7827	1.7555	1.6124	2.7734	1.1393	0.9897	0.7673	0.7336	0.5697	0.6118	1.0889	0.7827	0.4773	0.3887	0.371	0.4567	0.4567	0.6504	0.5915	1.2913	1.2121	0.8094	0.864	0.864	0.7975	0.6767	0.73	1.1156	0.6426	0.8055	0.7302	1.23	2.1095	1.8069	0.864	0.8889	0.6245	0.883	0.5959	0.5959	0.4323	1.299	1.0808	0.9185
TSSK2	1.345	0.4385	1.201	1.0847	0.7098	0.7098	2.1533	1.7511	3.0784	1.3152	0.8817	0.6904	0.5411	0.5178	0.5692	0.9519	0.7098	0.3925	0.2473	0.2157	0.5032	0.5032	0.7518	0.3485	1.2241	1.3037	0.9066	0.8766	0.8766	0.9206	0.8162	0.8766	1.19	0.583	0.808	0.5942	1.1197	1.9883	1.8497	0.8491	0.8287	0.6547	1.045	0.7337	0.7337	0.4278	1.2699	1.1935	1.2363
TTBK1	0.6996	0.8769	0.8556	0.7819	0.8769	0.8769	1.17	1.1859	0.9503	0.7905	1.7792	1.4699	1.3548	0.7467	1.0781	1.2182	0.7727	0.6258	0.844	0.582	1.0255	1.0255	1.3453	0.687	0.8151	0.8209	1	0.9569	0.9569	1.2162	1.2436	1.0692	0.9334	1.3348	1.2347	1.5385	0.9512	0.9569	1.0588	0.6736	0.6833	1.0322	0.7505	1.2826	1.2826	1.7591	0.6494	0.9179	0.9397
TTBK2	0.981	1.2777	1.0285	1	0.981	0.981	0.9367	0.9903	0.6987	0.8267	1.0842	1.1806	0.9457	1.0251	1.1462	1.4113	0.7714	0.8466	0.9441	0.905	1.0151	1.0151	1.7738	0.8365	1.1838	0.9983	0.9595	0.9983	0.9983	0.898	0.8806	0.8112	0.8592	1.1126	1.0958	1.0776	0.996	1.1161	1.0584	0.8179	0.841	1.339	1.078	1.5463	1.5463	1.8361	0.8338	1.1854	0.9855
TTK	1.388	1.2584	0.9697	1	0.9837	0.9837	0.7842	0.6043	0.757	0.884	0.7915	1.0448	0.9837	1.2501	1.1048	1.0867	0.8572	1.1035	1.1488	0.9832	1.4128	1.4128	1.4731	0.9842	1.2368	0.9519	1.0184	0.9812	0.9812	0.6752	0.51	0.6936	0.8651	0.76	0.8991	0.9644	1.0543	1.0184	1.1619	0.9812	1.2248	1.5451	1.4741	1.3713	1.3713	0.7812	0.9586	1.3172	0.8449
ULK1	0.8115	1.1778	1.1526	1.2204	1.0162	1.0162	0.6609	0.5717	0.7331	0.7864	0.7967	0.786	1.1839	1.1495	1.0908	1.0978	0.9567	1.4188	1.6096	1.0162	0.7625	0.7625	0.6639	1.2656	1.2987	1.1609	1.0756	1.0078	1.0078	0.659	0.6779	0.8208	1.0684	0.7158	0.7164	1.599	1.0078	0.8318	0.8442	1.0163	1.1991	1.2136	0.9048	0.8462	0.8462	0.672	0.6984	0.8845	0.9644
ULK2	1.0074	1.2315	1.3802	1.16	1.0248	1.0248	0.8149	0.6789	0.7476	0.7052	0.7042	0.7541	1.0248	1.1093	1.2148	1.1025	0.9948	1.1583	1.2944	1.0769	0.7819	0.7819	0.7066	1.1895	1.4692	1.3061	1.0843	0.9645	0.9645	0.7477	0.6852	0.7383	0.946	0.6164	0.7615	1.2967	1.0504	0.9681	0.9645	0.9102	1.2373	1.1598	0.9531	0.8325	0.8325	0.5475	0.7743	1.2359	0.9824
VRK1	1.2062	1.3356	1.0769	1.0895	1.0122	1.0122	1.0179	0.8221	0.6463	0.8351	1.0141	1.1555	1.1344	1.0122	0.8805	1.2337	1.0095	0.9187	0.8645	0.8368	0.9579	0.9579	1.0533	1.0199	1.3397	1.0292	1	0.9777	0.9777	0.9704	0.8587	0.796	0.9165	1.0246	1.0733	1.1368	1.1545	0.8648	0.9777	0.9621	1.0631	0.8861	0.9266	0.8617	0.8617	0.9667	1.2819	1.4521	1.0921
VRK2	1.162	1.1497	1.0816	1.0944	0.9744	0.9744	0.9744	0.8662	0.8659	0.8855	0.9742	1.1144	1.07	1.1656	0.9788	1.0521	0.9221	0.9058	0.9698	0.8618	1.011	1.011	0.9805	1.2212	1.2413	1.1184	1.1239	0.9599	0.9599	0.9963	0.8747	0.8754	0.9599	0.9567	1.0588	1.1052	1.0383	0.945	1.0432	0.8873	0.9166	0.8451	0.9166	1.0002	1.0002	1.0156	1.2728	1.2338	1.0634
WNK1	0.8194	0.8672	0.9443	0.9794	0.9545	0.9545	1.1176	0.9545	1.2156	0.9742	1.1195	1.1518	1.1106	0.9316	1.8232	1.5366	0.6983	0.7121	0.4934	0.53	0.7023	0.7023	0.6367	0.7629	0.8804	1.0217	1.0417	0.9505	0.9505	1.0635	0.9505	1.018	0.9515	0.8601	1.1003	0.8563	1.0003	2.0099	1.8337	0.7953	0.8723	0.4875	0.5359	0.8817	0.8817	0.6656	1.0057	0.9265	0.9518
WNK3	0.7016	0.9721	0.8558	1.2449	0.9676	0.9676	0.8183	0.8789	0.7526	0.8609	1.135	1.1173	0.9737	1.2397	1.3873	1.6943	0.9861	0.9676	0.7489	0.9097	0.7979	0.7979	0.8594	0.8001	0.8531	0.9615	1.1874	0.9014	0.9014	0.9567	0.8356	0.8578	0.8944	0.8429	1.1905	1.1384	1.2969	1.369	1.7655	0.9014	0.9732	0.5976	0.7656	0.9602	0.9602	0.8423	0.7944	0.7284	0.8396
WNK4	0.6277	0.8898	0.9158	0.9246	0.9863	0.9863	0.8909	1.0721	1.1362	0.9863	1.2122	1.3312	1.2543	1.2144	1.2652	1.7031	0.6394	0.807	0.4895	0.5649	0.7309	0.7309	0.7644	0.6745	0.9729	0.8941	0.8636	0.8941	0.8941	0.8771	0.9002	0.7904	0.9239	0.8636	1.1344	1.0376	1.2076	1.5952	2.1879	0.8797	0.8671	0.5785	0.6152	0.7321	0.7321	0.527	0.9303	1.0615	0.9286
YANK2	0.9868	1.1875	1.0821	1.0242	0.9868	0.9868	0.7361	0.7983	0.7804	0.7973	0.9381	1.1067	0.8441	1.139	1.347	1.3897	0.8805	1.0325	1.0757	0.8782	1.6706	1.6706	1.7719	1.0999	1.2371	1.098	0.9735	0.9745	0.9745	0.7639	0.6604	0.7442	0.9062	0.8045	0.9029	0.7841	0.9745	1.1022	1.3151	0.8798	0.9827	1.1523	1.5924	2.8751	2.8751	1.3809	1.0281	0.9091	0.9937
YANK3	1.0623	1.3188	1.0998	1.0173	0.9273	0.9273	0.8537	0.9122	0.9538	0.9227	0.9245	0.9273	0.9538	0.8624	1.0492	1.4269	0.7792	0.8821	1.1841	0.8871	1.1774	1.1774	1.0704	1.1373	1.4238	1.1057	1	0.9298	0.9298	0.8827	0.8117	0.7556	0.9395	0.7595	0.8287	0.8599	0.7628	0.9619	1.3778	0.8378	0.9298	1.3828	1.2428	1.724	1.724	1.0735	1.0435	0.9849	0.9451
YSK1	1.0032	1.2118	1.2435	1.0301	0.922	0.922	0.8478	0.8009	0.7584	0.8986	0.922	1.0463	1.0171	1.1457	1.5216	1.3796	0.8456	0.9024	0.7738	0.6817	0.9183	0.9183	0.8658	0.8707	1.1015	1.004	1	0.9901	0.9901	0.8492	0.7747	0.8	0.9901	0.975	1.1846	1.2488	1.1142	1.2777	1.2973	0.8684	1.0262	0.752	0.8654	0.98	0.98	0.8367	0.8761	1.274	0.9856
YSK4	1.0079	1.2379	1.2652	1.2478	1.0155	1.0155	0.8786	0.6793	0.7355	0.8696	1.0813	1.02	1.2834	1.1282	0.8919	1.0155	0.8178	1.0477	1.1764	0.8636	1.1945	1.1945	0.8066	1.058	1.1604	1.05	1.1085	1.05	1.05	0.8105	0.7006	0.8827	0.9692	1.0373	1.0535	1.2138	1.0634	0.8344	0.8885	0.9364	1.1034	1.1414	1.0966	1.1265	1.1265	0.908	0.9529	1.1604	0.9709
ZAK	1.0272	1.089	1.1211	1.0734	1.0144	1.0144	0.7722	0.7333	0.8116	0.822	0.925	1.0144	1.1439	1.1044	1.3859	1.1373	0.9142	1.1093	1.005	0.8841	1.2179	1.2179	1.0382	1.0661	1.1602	0.9131	1.0558	1.0661	1.0661	0.7598	0.7196	0.7364	0.8493	0.8936	0.9585	1.0706	1.1263	1.0775	1.1106	0.9324	1.1912	1.291	1.144	1.1953	1.1953	0.7966	1.2294	1.179	1.0083
[truncated: 158 more columns]
