# Supplementary material for: An atlas of substrate specificities for the human serine/threonine kinome
Source: Nature. 2023 Jan 11;613(7945):759–66. doi: 10.1038/s41586-022-05575-3 (PMC9876800; doi:10.1038/s41586-022-05575-3)
Supplement: Supplementary file 6 — Motif-enrichment analysis with ATM. Serine and threonine phosphorylation sites upregulated after treatment with ionizing radiation (Fig. 4e), where ATM was ranked within the top 15 out of 303 predicted kinases. [file 41586_2022_5575_MOESM6_ESM.xlsx]

## Sheet: Supplementary Table 4 Legend
Supplementary Table 4: Serine and threonine phosphorylation sites upregulated with ionizing radiation (Fig. 4e) that scored favorably for ATM's phosphorylation site motif.

## Sheet: Supplementary Table 4 Data
Gene names	Fasta headers	Protein names	Position	SITE_+/-7_AA	Log2Fold-Change	ATM percentile score
HUWE1	>tr|Q5H924|Q5H924_HUMAN HECT, UBA and WWE domain containing 1 (Fragment) OS=Homo sapiens GN=HUWE1 PE=4 SV=1;>tr|A0A024R9Y3|A0A024R9Y3_HUMAN HECT, UBA and WWE domain containing 1, isoform CRA_a OS=Homo sapiens GN=HUWE1 PE=4 SV=1;>tr|A0A024R9U8|A0A024R9U8_HU	E3 ubiquitin-protein ligase HUWE1	1410	SRSGEDEsQEDVLMD	2.61769	99.981
RAP80;UIMC1	>tr|A0A024R7R0|A0A024R7R0_HUMAN Receptor associated protein 80, isoform CRA_c OS=Homo sapiens GN=RAP80 PE=4 SV=1;>sp|Q96RL1-2|UIMC1_HUMAN Isoform 2 of BRCA1-A complex subunit RAP80 OS=Homo sapiens GN=UIMC1;>sp|Q96RL1|UIMC1_HUMAN BRCA1-A complex subunit RAP	BRCA1-A complex subunit RAP80	101	QEAREVNsQEEEEEE	4.38314	99.975
RAD50	>tr|E7EN38|E7EN38_HUMAN DNA repair protein RAD50 (Fragment) OS=Homo sapiens GN=RAD50 PE=1 SV=1;>tr|Q32P42|Q32P42_HUMAN RAD50 protein (Fragment) OS=Homo sapiens GN=RAD50 PE=2 SV=1;>sp|Q92878-3|RAD50_HUMAN Isoform 3 of DNA repair protein RAD50 OS=Homo sapien	DNA repair protein RAD50	635	KLFDVCGsQDFESDL	3.11995	99.909
PNN	>tr|A8K964|A8K964_HUMAN cDNA FLJ75071, highly similar to Homo sapiens pinin, desmosome associated protein (PNN), mRNA OS=Homo sapiens PE=2 SV=1;>sp|Q9H307|PININ_HUMAN Pinin OS=Homo sapiens GN=PNN PE=1 SV=4;>tr|B4E392|B4E392_HUMAN cDNA FLJ52602, highly simi	Pinin	381	ESEKQQDsQPEEVMD	2.1786	99.839
TP53BP1	>tr|A6NNK5|A6NNK5_HUMAN Tumor suppressor p53-binding protein 1 OS=Homo sapiens GN=TP53BP1 PE=1 SV=2;>sp|Q12888|TP53B_HUMAN Tumor suppressor p53-binding protein 1 OS=Homo sapiens GN=TP53BP1 PE=1 SV=2;>sp|Q12888-3|TP53B_HUMAN Isoform 3 of Tumor suppressor p5	Tumor suppressor p53-binding protein 1	580	QDGEVQLsQNDDKTK	0.767964	99.826
RNF213	>tr|A0A0A0MTR7|A0A0A0MTR7_HUMAN E3 ubiquitin-protein ligase RNF213 OS=Homo sapiens GN=RNF213 PE=1 SV=1;>tr|A0A0A0MTC1|A0A0A0MTC1_HUMAN E3 ubiquitin-protein ligase RNF213 OS=Homo sapiens GN=RNF213 PE=1 SV=1;>sp|Q63HN8|RN213_HUMAN E3 ubiquitin-protein ligase	E3 ubiquitin-protein ligase RNF213	217	PSGGRGLsQEGTGPP	3.07472	99.74
NUMA1;NUMA1 variant protein	>tr|A0A087WY61|A0A087WY61_HUMAN Nuclear mitotic apparatus protein 1 OS=Homo sapiens GN=NUMA1 PE=1 SV=1;>tr|A0A024R5M9|A0A024R5M9_HUMAN Nuclear mitotic apparatus protein 1, isoform CRA_a OS=Homo sapiens GN=NUMA1 PE=4 SV=1;>tr|Q4LE64|Q4LE64_HUMAN NUMA1 varia	Nuclear mitotic apparatus protein 1	395	SQLEEHLsQLQDNPP	6.14292	99.721
XPC	>tr|X5DRB1|X5DRB1_HUMAN Xeroderma pigmentosum, complementation group C isoform A (Fragment) OS=Homo sapiens GN=XPC PE=2 SV=1;>tr|D9I4E1|D9I4E1_HUMAN Xeroderma pigmentosum complementation group C OS=Homo sapiens GN=XPC PE=2 SV=1;>tr|A8K146|A8K146_HUMAN cDNA	DNA repair protein complementing XP-C cells	351	GGSSETSsQVLENHT	2.25002	99.718
SRRM2;KIAA0324	>sp|Q9UQ35|SRRM2_HUMAN Serine/arginine repetitive matrix protein 2 OS=Homo sapiens GN=SRRM2 PE=1 SV=2;>tr|O60382|O60382_HUMAN KIAA0324 (Fragment) OS=Homo sapiens GN=KIAA0324 PE=4 SV=1;>sp|Q9UQ35-2|SRRM2_HUMAN Isoform 2 of Serine/arginine repetitive matrix	Serine/arginine repetitive matrix protein 2	1233	NSALPTSsQDEELME	2.22655	99.622
TP53BP1	>tr|A6NNK5|A6NNK5_HUMAN Tumor suppressor p53-binding protein 1 OS=Homo sapiens GN=TP53BP1 PE=1 SV=2;>sp|Q12888|TP53B_HUMAN Tumor suppressor p53-binding protein 1 OS=Homo sapiens GN=TP53BP1 PE=1 SV=2;>sp|Q12888-3|TP53B_HUMAN Isoform 3 of Tumor suppressor p5	Tumor suppressor p53-binding protein 1	831	EPVEQDSsQPSLPLV	2.75913	99.573
TOP1	>tr|Q6PK95|Q6PK95_HUMAN TOP1 protein (Fragment) OS=Homo sapiens GN=TOP1 PE=2 SV=1;>tr|Q6NWZ5|Q6NWZ5_HUMAN TOP1 protein (Fragment) OS=Homo sapiens GN=TOP1 PE=2 SV=1;>tr|B9EG90|B9EG90_HUMAN Topoisomerase (DNA) I OS=Homo sapiens GN=TOP1 PE=2 SV=1;>sp|P11387|T	DNA topoisomerase 1	10	GDHLHNDsQIEADFR	0.675041	99.431
FKBP5	>tr|B7Z7Z8|B7Z7Z8_HUMAN cDNA FLJ57237, highly similar to FK506-binding protein 5 (EC 5.2.1.8) OS=Homo sapiens PE=2 SV=1;>tr|B7Z8G2|B7Z8G2_HUMAN cDNA FLJ58213, highly similar to FK506-binding protein 5 (EC 5.2.1.8) OS=Homo sapiens PE=2 SV=1;>tr|Q53GX4|Q53GX	Peptidyl-prolyl cis-trans isomerase FKBP5;Peptidyl-prolyl cis-trans isomerase FKBP5, N-terminally processed	266	TNEKGTDsQAMEEEK	4.06322	99.41
MCM6	>sp|Q14566|MCM6_HUMAN DNA replication licensing factor MCM6 OS=Homo sapiens GN=MCM6 PE=1 SV=1;>tr|Q53T61|Q53T61_HUMAN Putative uncharacterized protein MCM6 (Fragment) OS=Homo sapiens GN=MCM6 PE=4 SV=1;>tr|B4E0N7|B4E0N7_HUMAN cDNA FLJ51590, moderately simil	DNA replication licensing factor MCM6	13	AAEPGAGsQHLEVRD	2.54286	99.304
UTP14A	>sp|Q9BVJ6-3|UT14A_HUMAN Isoform 3 of U3 small nucleolar RNA-associated protein 14 homolog A OS=Homo sapiens GN=UTP14A;>sp|Q9BVJ6|UT14A_HUMAN U3 small nucleolar RNA-associated protein 14 homolog A OS=Homo sapiens GN=UTP14A PE=1 SV=1;>tr|X6RJY0|X6RJY0_HUMAN	U3 small nucleolar RNA-associated protein 14 homolog A	401	QETKDSGsQEVLSEL	4.24629	99.214
TP53BP1	>tr|A6NNK5|A6NNK5_HUMAN Tumor suppressor p53-binding protein 1 OS=Homo sapiens GN=TP53BP1 PE=1 SV=2;>sp|Q12888|TP53B_HUMAN Tumor suppressor p53-binding protein 1 OS=Homo sapiens GN=TP53BP1 PE=1 SV=2;>sp|Q12888-3|TP53B_HUMAN Isoform 3 of Tumor suppressor p5	Tumor suppressor p53-binding protein 1	1068	NLLHFPSsQGEEEKE	1.28313	99.02
UTP14A	>sp|Q9BVJ6-3|UT14A_HUMAN Isoform 3 of U3 small nucleolar RNA-associated protein 14 homolog A OS=Homo sapiens GN=UTP14A;>sp|Q9BVJ6|UT14A_HUMAN U3 small nucleolar RNA-associated protein 14 homolog A OS=Homo sapiens GN=UTP14A PE=1 SV=1;>tr|X6RJY0|X6RJY0_HUMAN	U3 small nucleolar RNA-associated protein 14 homolog A	393	QDAEPAGsQETKDSG	2.49667	98.878
ACIN1	>tr|S4R3H4|S4R3H4_HUMAN Apoptotic chromatin condensation inducer in the nucleus OS=Homo sapiens GN=ACIN1 PE=1 SV=1;>tr|E7EQT4|E7EQT4_HUMAN Apoptotic chromatin condensation inducer in the nucleus OS=Homo sapiens GN=ACIN1 PE=1 SV=2;>sp|Q9UKV3|ACINU_HUMAN Apo	Apoptotic chromatin condensation inducer in the nucleus	243	AAKLSEGsQPAEEEE	1.84419	98.759
CAST	>tr|A0A024RAN2|A0A024RAN2_HUMAN Calpastatin, isoform CRA_a OS=Homo sapiens GN=CAST PE=4 SV=1;>tr|E7EVY3|E7EVY3_HUMAN Calpastatin OS=Homo sapiens GN=CAST PE=1 SV=1;>tr|B2RDU1|B2RDU1_HUMAN cDNA, FLJ96767, highly similar to Homo sapiens calpastatin (CAST), tr	Calpastatin	415	SELIDELsEDFDRSE	2.59165	98.649
HIRIP3	>tr|B2R6A9|B2R6A9_HUMAN cDNA, FLJ92868, highly similar to Homo sapiens HIRA interacting protein 3 (HIRIP3), mRNA OS=Homo sapiens PE=2 SV=1;>sp|Q9BW71|HIRP3_HUMAN HIRA-interacting protein 3 OS=Homo sapiens GN=HIRIP3 PE=1 SV=3	HIRA-interacting protein 3	227	LKESEQEsEEEILAQ	0.506033	98.448
HEL-S-303;PAFAH1B2	>tr|V9HW44|V9HW44_HUMAN Epididymis secretory protein Li 303 OS=Homo sapiens GN=HEL-S-303 PE=2 SV=1;>sp|P68402-3|PA1B2_HUMAN Isoform 3 of Platelet-activating factor acetylhydrolase IB subunit beta OS=Homo sapiens GN=PAFAH1B2;>sp|P68402-2|PA1B2_HUMAN Isoform	Platelet-activating factor acetylhydrolase IB subunit beta	2	______MsQGDSNPA	3.28341	98.082
MCM6	>sp|Q14566|MCM6_HUMAN DNA replication licensing factor MCM6 OS=Homo sapiens GN=MCM6 PE=1 SV=1;>tr|Q4ZG57|Q4ZG57_HUMAN Putative uncharacterized protein MCM6 (Fragment) OS=Homo sapiens GN=MCM6 PE=3 SV=1	DNA replication licensing factor MCM6	762	EIESEIDsEEELINK	3.18103	97.921
BRCA1	>tr|Q3LRH8|Q3LRH8_HUMAN Breast cancer 1 early onset (Fragment) OS=Homo sapiens GN=BRCA1 PE=4 SV=1;>tr|A0A024R1W0|A0A024R1W0_HUMAN Breast cancer type 1 susceptibility protein OS=Homo sapiens GN=BRCA1 PE=4 SV=1;>tr|Q5XLT4|Q5XLT4_HUMAN Breast and ovarian canc	Breast cancer type 1 susceptibility protein	1524	LQNRNYPsQEELIKV	1.42532	97.529
SP100	>sp|P23497-5|SP100_HUMAN Isoform SpAlt-C of Nuclear autoantigen Sp-100 OS=Homo sapiens GN=SP100;>sp|P23497-2|SP100_HUMAN Isoform Sp100-A of Nuclear autoantigen Sp-100 OS=Homo sapiens GN=SP100;>sp|P23497-3|SP100_HUMAN Isoform Sp100-B of Nuclear autoantigen	Nuclear autoantigen Sp-100	157	DKLPLQEsEEEEREE	0.716683	97.265
PRKRA	>tr|G5E9Q4|G5E9Q4_HUMAN Interferon-inducible double-stranded RNA-dependent protein kinase activator A OS=Homo sapiens GN=PRKRA PE=1 SV=1;>sp|O75569|PRKRA_HUMAN Interferon-inducible double-stranded RNA-dependent protein kinase activator A OS=Homo sapiens GN	Interferon-inducible double-stranded RNA-dependent protein kinase activator A	18	PPLEREDsGTFSLGK	1.0853	96.241
NCL	>tr|H7BY16|H7BY16_HUMAN Nucleolin (Fragment) OS=Homo sapiens GN=NCL PE=1 SV=5;>tr|Q9BQ02|Q9BQ02_HUMAN NCL protein OS=Homo sapiens PE=2 SV=1;>tr|B3KM80|B3KM80_HUMAN Nucleolin, isoform CRA_c OS=Homo sapiens GN=NCL PE=2 SV=1;>tr|Q6ZS99|Q6ZS99_HUMAN cDNA FLJ45	Nucleolin	244	FGFVDFNsEEDAKAA	1.08588	96.202
HMGA1	>sp|P17096|HMGA1_HUMAN High mobility group protein HMG-I/HMG-Y OS=Homo sapiens GN=HMGA1 PE=1 SV=3;>tr|B4DWA0|B4DWA0_HUMAN cDNA FLJ54188, moderately similar to High mobility group protein HMG-I/HMG-Y OS=Homo sapiens PE=2 SV=1;>tr|A0A024RCT9|A0A024RCT9_HUMAN	High mobility group protein HMG-I/HMG-Y	44	PGTALVGsQKEPSEV	1.86221	95.779
NBN	>tr|A0A0C4DG07|A0A0C4DG07_HUMAN Nibrin OS=Homo sapiens GN=NBN PE=1 SV=1;>tr|A6H8Y5|A6H8Y5_HUMAN Nibrin OS=Homo sapiens GN=NBN PE=2 SV=1;>sp|O60934|NBN_HUMAN Nibrin OS=Homo sapiens GN=NBN PE=1 SV=1;>tr|A0PJ71|A0PJ71_HUMAN NBN protein (Fragment) OS=Homo sapi	Nibrin	261	TTPGPSLsQGVSVDE	4.17262	95.583
BCLAF1	>tr|Q6DCA8|Q6DCA8_HUMAN BCLAF1 protein (Fragment) OS=Homo sapiens GN=BCLAF1 PE=2 SV=1;>tr|E9PQN2|E9PQN2_HUMAN Bcl-2-associated transcription factor 1 OS=Homo sapiens GN=BCLAF1 PE=1 SV=1;>tr|E9PKI6|E9PKI6_HUMAN Bcl-2-associated transcription factor 1 OS=Hom	Bcl-2-associated transcription factor 1	183	ESPLKSKsQEEPKDT	1.23758	95.47
ADNP	>tr|Q6DHZ8|Q6DHZ8_HUMAN Activity-dependent neuroprotector homeobox OS=Homo sapiens GN=ADNP PE=2 SV=1;>tr|B2RBM8|B2RBM8_HUMAN cDNA, FLJ95596, highly similar to Homo sapiens activity-dependent neuroprotector (ADNP), mRNA OS=Homo sapiens PE=2 SV=1;>sp|Q9H2P0|	Activity-dependent neuroprotector homeobox protein	738	KLDDDSDsPSFFEEK	1.33444	93.938
PELP1	>tr|O15451|O15451_HUMAN Proline and glutamic acid rich nuclear protein isoform (Fragment) OS=Homo sapiens PE=2 SV=2;>tr|A8K548|A8K548_HUMAN cDNA FLJ75008, highly similar to Homo sapiens proline-, glutamic acid-, leucine-rich protein 1 (PELP1), mRNA OS=Homo	Proline-, glutamic acid- and leucine-rich protein 1	924	LAPEALPsQGEVERE	1.50629	93.366
YY1	>sp|P25490|TYY1_HUMAN Transcriptional repressor protein YY1 OS=Homo sapiens GN=YY1 PE=1 SV=2;>tr|H0YJU4|H0YJU4_HUMAN Transcriptional repressor protein YY1 (Fragment) OS=Homo sapiens GN=YY1 PE=1 SV=1;>tr|H0YJV7|H0YJV7_HUMAN Transcriptional repressor protein	Transcriptional repressor protein YY1	247	EQIIGENsPPDYSEY	0.736294	91.983
SHANK2;CORTBP1	>sp|Q9UPX8|SHAN2_HUMAN SH3 and multiple ankyrin repeat domains protein 2 OS=Homo sapiens GN=SHANK2 PE=1 SV=3;>sp|Q9UPX8-3|SHAN2_HUMAN Isoform 3 of SH3 and multiple ankyrin repeat domains protein 2 OS=Homo sapiens GN=SHANK2;>tr|H7C1X5|H7C1X5_HUMAN SH3 and m	SH3 and multiple ankyrin repeat domains protein 2	725	RNSPAFLsTDLGDED	0.918549	89.047
GTF3C2	>tr|Q53SY8|Q53SY8_HUMAN Putative uncharacterized protein GTF3C2 (Fragment) OS=Homo sapiens GN=GTF3C2 PE=4 SV=1;>tr|H0Y4Q6|H0Y4Q6_HUMAN General transcription factor 3C polypeptide 2 (Fragment) OS=Homo sapiens GN=GTF3C2 PE=1 SV=1;>sp|Q8WUA4|TF3C2_HUMAN Gener	General transcription factor 3C polypeptide 2	231	DLIPYQDsPEGPDHS	0.625371	88.854
POP1	>tr|Q96F88|Q96F88_HUMAN Processing of 1, ribonuclease P/MRP subunit (S. cerevisiae) OS=Homo sapiens GN=POP1 PE=2 SV=1;>sp|Q99575|POP1_HUMAN Ribonucleases P/MRP protein subunit POP1 OS=Homo sapiens GN=POP1 PE=1 SV=2	Ribonucleases P/MRP protein subunit POP1	367	ADPLPTPsQEKSQTE	1.87081	88.615
TP53BP1	>tr|A6NNK5|A6NNK5_HUMAN Tumor suppressor p53-binding protein 1 OS=Homo sapiens GN=TP53BP1 PE=1 SV=2;>sp|Q12888|TP53B_HUMAN Tumor suppressor p53-binding protein 1 OS=Homo sapiens GN=TP53BP1 PE=1 SV=2;>sp|Q12888-3|TP53B_HUMAN Isoform 3 of Tumor suppressor p5	Tumor suppressor p53-binding protein 1	398	PMDTSVLsEEGGEPF	2.53455	86.59
NBN	>tr|A0A0C4DG07|A0A0C4DG07_HUMAN Nibrin OS=Homo sapiens GN=NBN PE=1 SV=1;>tr|A6H8Y5|A6H8Y5_HUMAN Nibrin OS=Homo sapiens GN=NBN PE=2 SV=1;>sp|O60934|NBN_HUMAN Nibrin OS=Homo sapiens GN=NBN PE=1 SV=1;>tr|A8K1D3|A8K1D3_HUMAN Nibrin OS=Homo sapiens PE=2 SV=1;>t	Nibrin	517	RPRMDIEtNDTFSDE	0.859287	84.458
DSN1	>tr|Q5JW53|Q5JW53_HUMAN Kinetochore-associated protein DSN1 homolog (Fragment) OS=Homo sapiens GN=DSN1 PE=1 SV=1;>tr|A8K3X3|A8K3X3_HUMAN cDNA FLJ77685 OS=Homo sapiens PE=2 SV=1;>sp|Q9H410-4|DSN1_HUMAN Isoform 4 of Kinetochore-associated protein DSN1 homolo	Kinetochore-associated protein DSN1 homolog	30	HQLESSLsPVEVFAK	0.530249	84.19
